# Supplementary material for: Cross-tissue transcriptome-wide association identify novel T1D susceptibility genes and drug candidates
Source: Front Immunol. 2026 Jan 21;16:1735004. doi: 10.3389/fimmu.2025.1735004 (PMC12867781; doi:10.3389/fimmu.2025.1735004)
Supplement: Supplementary file 1 [file DataSheet1.zip]

Archive with 3 entries (3 files):
- Supplementary Table S1-S6.XLSX
- Supplementary Figure S2.tif
- Supplementary Figure S1.PDF
