# Supplementary material for: Cross-tissue transcriptome-wide association identify novel T1D susceptibility genes and drug candidates
Source: Front Immunol. 2026 Jan 21;16:1735004. doi: 10.3389/fimmu.2025.1735004 (PMC12867781; doi:10.3389/fimmu.2025.1735004)
Supplement: Supplementary file 1 [file DataSheet1.zip › Supplementary Table S1-S6.XLSX]

## Sheet: table S1
ID	PANEL	FILE	CHR	P0	P1	HSQ	BEST.GWAS.ID	BEST.GWAS.Z	EQTL.ID	EQTL.R2	EQTL.Z	EQTL.GWAS.Z	NSNP	NWGT	MODEL	MODELCV.R2	MODELCV.PV	TWAS.Z	TWAS.P	COLOC.PP0	COLOC.PP1	COLOC.PP2	COLOC.PP3	COLOC.PP4	PERM.PV	PERM.N	PERM.ANL_PV	FDR
C4B	GTExv8.ALL.Cells_EBV-transformed_lymphocytes	../03.reference/FUSION///GTExv8.ALL.Cells_EBV-transformed_lymphocytes/ENSG00000224389.8.wgt.RDat	6	32014761	32014762	0.197	rs1150755	41.08	rs3117575	0.06202	4.2	34.56	187	9	lasso	0.12	1e-05	34.705	6.74e-264	0	0	0.129	0.067	0.804	0.1188	101	NA	2.60089e-261
C6orf48	GTExv8.ALL.Cells_EBV-transformed_lymphocytes	../03.reference/FUSION///GTExv8.ALL.Cells_EBV-transformed_lymphocytes/ENSG00000204387.12.wgt.RDat	6	31834607	31834608	0.3025	rs1150755	41.08	rs1150755	0.02021	-4.36	41.083	236	24	enet	0.038	0.011	-21.426	7.7e-102	0	0	0.014	0.006	0.981	0.3077	39	NA	1.78281e-99
IKZF4	GTExv8.ALL.Cells_EBV-transformed_lymphocytes	../03.reference/FUSION///GTExv8.ALL.Cells_EBV-transformed_lymphocytes/ENSG00000123411.14.wgt.RDat	12	56007658	56007659	0.374	rs1701704	16.76	rs12815387	0.0203	4.46	0.0964	277	7	lasso	0.1	3.8e-05	-9.91788	3.48e-23	0	0	0.015	0.005	0.98	0.1237	97	NA	4.1676e-21
HLA-A	GTExv8.ALL.Cells_EBV-transformed_lymphocytes	../03.reference/FUSION///GTExv8.ALL.Cells_EBV-transformed_lymphocytes/ENSG00000206503.12.wgt.RDat	6	29941259	29941260	0.1913	rs385492	13.2	rs385492	0.02348	3.9	13.195	38	7	enet	0.084	0.00021	9.025	1.79e-19	0	0	0.057	0.002	0.94	0.2308	52	NA	1.82843e-17
RP1-313I6.12	GTExv8.ALL.Cells_EBV-transformed_lymphocytes	../03.reference/FUSION///GTExv8.ALL.Cells_EBV-transformed_lymphocytes/ENSG00000272009.1.wgt.RDat	6	28080973	28080974	0.2261	rs172164	11.38	rs169263	0.0405	4.41	7.226	483	17	enet	0.076	0.00043	8.052	8.12e-16	0	0	0.09	0.056	0.854	0.0201	598	NA	7.05019e-14
ZDHHC20P1	GTExv8.ALL.Cells_EBV-transformed_lymphocytes	../03.reference/FUSION///GTExv8.ALL.Cells_EBV-transformed_lymphocytes/ENSG00000233916.1.wgt.RDat	6	29708546	29708547	0.1922	rs385492	13.2	rs1632957	0.0766	4.89	-1.331	39	12	enet	0.14	1.7e-06	-6.795	1.08e-11	0	0	0.013	0.017	0.97	0.5714	21	NA	7.21315e-10
RN7SL130P	GTExv8.ALL.Cells_EBV-transformed_lymphocytes	../03.reference/FUSION///GTExv8.ALL.Cells_EBV-transformed_lymphocytes/ENSG00000244256.3.wgt.RDat	1	63655742	63655743	0.2429	rs11208265	6.498	rs6671606	0.162	-4.99	6.49229	460	1	top1	0.16	2.7e-07	-6.49229	8.45e-11	0	0	0.005	0.003	0.992	0.006	1000	0.000162	5.53714e-09
AP003774.1	GTExv8.ALL.Cells_EBV-transformed_lymphocytes	../03.reference/FUSION///GTExv8.ALL.Cells_EBV-transformed_lymphocytes/ENSG00000236935.1.wgt.RDat	11	64329503	64329504	0.6703	rs663743	-6.62	rs479777	0.580172	9.2	-6.57985	349	9	enet	0.6	4.8e-31	-6.4333	1.25e-10	0	0	0	0.003	0.997	0	1000	0.001482	7.89318e-09
PRR15L	GTExv8.ALL.Cells_EBV-transformed_lymphocytes	../03.reference/FUSION///GTExv8.ALL.Cells_EBV-transformed_lymphocytes/ENSG00000167183.2.wgt.RDat	17	47957877	47957878	0.191	rs11651753	-6.11	rs2525109	0.033327	-4.29	-5.9226	385	13	enet	0.045	0.0055	5.98174	2.21e-09	0	0	0.034	0.009	0.957	0.004	1000	0.01557	1.27922e-07
RPL23AP1	GTExv8.ALL.Cells_EBV-transformed_lymphocytes	../03.reference/FUSION///GTExv8.ALL.Cells_EBV-transformed_lymphocytes/ENSG00000239257.1.wgt.RDat	6	29726881	29726882	0.3467	rs385492	13.2	rs1632957	0.27344	6.41	-1.331	39	19	enet	0.3	3.6e-13	-5.942	2.82e-09	0	0	0	0.022	0.978	0.5455	22	NA	1.60555e-07
SEPT2	GTExv8.ALL.Cells_EBV-transformed_lymphocytes	../03.reference/FUSION///GTExv8.ALL.Cells_EBV-transformed_lymphocytes/ENSG00000168385.17.wgt.RDat	2	241315099	241315100	0.5159	rs7570017	5.3	rs10153800	0.133856	-5.86	4.9235	376	8	lasso	0.24	1.4e-10	-5.78834	7.11e-09	0	0.005	0	0.023	0.971	0.001	1000	0.00221	3.91953e-07
RP3-333H23.9	GTExv8.ALL.Cells_EBV-transformed_lymphocytes	../03.reference/FUSION///GTExv8.ALL.Cells_EBV-transformed_lymphocytes/ENSG00000280216.1.wgt.RDat	22	39379609	39379610	0.403	rs2069235	5.15	rs2069235	0.254633	6.2	5.1497	388	388	susie	0.27	7e-12	5.47461	4.38e-08	0	0.002	0	0	0.998	0	1000	0.00073	2.34027e-06
ARHGAP27	GTExv8.ALL.Cells_EBV-transformed_lymphocytes	../03.reference/FUSION///GTExv8.ALL.Cells_EBV-transformed_lymphocytes/ENSG00000159314.11.wgt.RDat	17	45434420	45434421	0.29	rs11012	-6.17	rs17689471	0.204466	-5.89	-5.3128	182	182	susie	0.23	7.3e-10	5.35804	8.41e-08	0	0	0	0.03	0.97	0.005	1000	0.00172	4.42544e-06
LRRC37A4P	GTExv8.ALL.Cells_EBV-transformed_lymphocytes	../03.reference/FUSION///GTExv8.ALL.Cells_EBV-transformed_lymphocytes/ENSG00000214425.7.wgt.RDat	17	45550334	45550335	0.657	rs11012	-6.17	rs1876829	0.577572	-9.22	-5.3318	135	1	top1	0.58	3.9e-29	5.33183	9.72e-08	0	0.001	0	0.117	0.882	0.0645	186	NA	5.03844e-06
LINC02210	GTExv8.ALL.Cells_EBV-transformed_lymphocytes	../03.reference/FUSION///GTExv8.ALL.Cells_EBV-transformed_lymphocytes/ENSG00000204650.14.wgt.RDat	17	45620327	45620328	0.387	rs11012	-6.17	rs17689471	0.313564	6.89	-5.3128	90	1	top1	0.31	1e-13	-5.31283	1.08e-07	0	0.001	0	0.128	0.871	0.0945	127	NA	5.28287e-06
MAPK8IP1P2	GTExv8.ALL.Cells_EBV-transformed_lymphocytes	../03.reference/FUSION///GTExv8.ALL.Cells_EBV-transformed_lymphocytes/ENSG00000263503.1.wgt.RDat	17	45602339	45602340	0.463	rs11012	-6.17	rs17689471	0.440414	8.11	-5.3128	108	1	top1	0.44	3.1e-20	-5.31283	1.08e-07	0	0.001	0	0.128	0.871	0.087	138	NA	5.28287e-06
DND1P1	GTExv8.ALL.Cells_EBV-transformed_lymphocytes	../03.reference/FUSION///GTExv8.ALL.Cells_EBV-transformed_lymphocytes/ENSG00000264070.1.wgt.RDat	17	45585870	45585871	0.389	rs11012	-6.17	rs17689471	0.352136	7.3	-5.3128	117	1	top1	0.35	1.4e-15	-5.31283	1.08e-07	0	0.001	0	0.128	0.871	0.1053	114	NA	5.28287e-06
RP11-707O23.1	GTExv8.ALL.Cells_EBV-transformed_lymphocytes	../03.reference/FUSION///GTExv8.ALL.Cells_EBV-transformed_lymphocytes/ENSG00000280022.1.wgt.RDat	17	45592620	45592621	0.288	rs11012	-6.17	rs17689918	0.216868	5.85	-5.3064	112	1	top1	0.22	1.7e-09	-5.30641	1.12e-07	0	0.001	0.005	0.132	0.862	0.1176	102	NA	5.32844e-06
KANSL1-AS1	GTExv8.ALL.Cells_EBV-transformed_lymphocytes	../03.reference/FUSION///GTExv8.ALL.Cells_EBV-transformed_lymphocytes/ENSG00000214401.4.wgt.RDat	17	46193575	46193576	0.438	rs1396862	-5.35	rs17689471	0.435253	8.02	-5.3128	29	13	lasso	0.44	5.4e-20	-5.29861	1.17e-07	0	0.001	0	0.012	0.987	0.4286	28	NA	5.49109e-06
GSDMB	GTExv8.ALL.Cells_EBV-transformed_lymphocytes	../03.reference/FUSION///GTExv8.ALL.Cells_EBV-transformed_lymphocytes/ENSG00000073605.18.wgt.RDat	17	39918649	39918650	0.29	rs8067378	-5.24	rs8067378	0.285585	6.58	-5.2415	289	1	top1	0.29	1.9e-12	-5.24151	1.59e-07	0	0.001	0	0.005	0.994	0	1000	0.01614	7.26588e-06
ORMDL3	GTExv8.ALL.Cells_EBV-transformed_lymphocytes	../03.reference/FUSION///GTExv8.ALL.Cells_EBV-transformed_lymphocytes/ENSG00000172057.9.wgt.RDat	17	39927600	39927601	0.515	rs8067378	-5.24	rs8067378	0.516056	8.75	-5.2415	291	1	top1	0.52	7.8e-25	-5.24151	1.59e-07	0	0.001	0	0.005	0.994	0	1000	0.01718	7.26588e-06
SYNGR1	GTExv8.ALL.Cells_EBV-transformed_lymphocytes	../03.reference/FUSION///GTExv8.ALL.Cells_EBV-transformed_lymphocytes/ENSG00000100321.14.wgt.RDat	22	39349924	39349925	0.483	rs2069235	5.15	rs2069235	0.392076	7.63	5.1497	387	8	lasso	0.4	7.2e-18	5.21231	1.86e-07	0	0.002	0	0	0.998	0.001	1000	0.00161	8.38932e-06
RP11-290F5.1	GTExv8.ALL.Cells_EBV-transformed_lymphocytes	../03.reference/FUSION///GTExv8.ALL.Cells_EBV-transformed_lymphocytes/ENSG00000249096.6.wgt.RDat	4	184382305	184382306	0.3481	rs2185830	-5.29	rs17624012	0.15	5.38	-4.5837	551	551	susie	0.17	1.3e-07	-4.9554	7.22e-07	0	0.002	0	0.002	0.995	0	1000	1.3e-05	3.13438e-05
CCDC7	GTExv8.ALL.Cells_EBV-transformed_lymphocytes	../03.reference/FUSION///GTExv8.ALL.Cells_EBV-transformed_lymphocytes/ENSG00000216937.13.wgt.RDat	10	32446139	32446140	0.2987	rs2490503	5.05	rs16933379	0.213375	-5.75	4.9367	317	1	top1	0.21	2.3e-09	-4.9367	7.95e-07	0	0.005	0.001	0.02	0.973	0.0247	485	NA	3.40869e-05
RP11-259G18.3	GTExv8.ALL.Cells_EBV-transformed_lymphocytes	../03.reference/FUSION///GTExv8.ALL.Cells_EBV-transformed_lymphocytes/ENSG00000262539.1.wgt.RDat	17	46260605	46260606	0.463	rs1396862	-5.35	rs199451	0.493338	8.59	-4.3642	65	23	enet	0.52	6.8e-25	-4.8513	1.23e-06	0	0.001	0	0.021	0.978	0.129	93	NA	5.2095e-05
EIF3C	GTExv8.ALL.Cells_EBV-transformed_lymphocytes	../03.reference/FUSION///GTExv8.ALL.Cells_EBV-transformed_lymphocytes/ENSG00000184110.14.wgt.RDat	16	28688557	28688558	0.2286	rs151227	7.93	rs35979293	0.0777	-5.21	2.27041	201	15	enet	0.12	1e-05	-4.64897	3.34e-06	0	0	0.009	0.124	0.867	0.25	48	NA	0.000128887
CAPZA1	GTExv8.ALL.Cells_EBV-transformed_lymphocytes	../03.reference/FUSION///GTExv8.ALL.Cells_EBV-transformed_lymphocytes/ENSG00000116489.12.wgt.RDat	1	112619796	112619797	0.1611	rs351367	-4.992	rs7415820	0.0588	4.51	4.83486	332	332	susie	0.073	0.00057	4.44983	8.59e-06	0.015	0.02	0.019	0.025	0.921	0.0231	520	NA	0.000317373
ST7L	GTExv8.ALL.Cells_EBV-transformed_lymphocytes	../03.reference/FUSION///GTExv8.ALL.Cells_EBV-transformed_lymphocytes/ENSG00000007341.18.wgt.RDat	1	112620824	112620825	0.3023	rs351367	-4.992	rs7544663	0.211	5.97	4.44605	332	332	susie	0.24	1.5e-10	4.43234	9.32e-06	0	0.018	0	0.022	0.96	0.009	1000	0.00294	0.00034072
MARVELD3	GTExv8.ALL.Cells_EBV-transformed_lymphocytes	../03.reference/FUSION///GTExv8.ALL.Cells_EBV-transformed_lymphocytes/ENSG00000140832.9.wgt.RDat	16	71626160	71626161	0.2702	rs12051425	-4.35	rs3752681	0.287	6.81	-4.21452	416	416	susie	0.29	7.2e-13	-4.23706	2.26e-05	0	0.135	0	0.041	0.824	0.036	333	NA	0.000800916
ZNF603P	GTExv8.ALL.Cells_EBV-transformed_lymphocytes	../03.reference/FUSION///GTExv8.ALL.Cells_EBV-transformed_lymphocytes/ENSG00000216901.1.wgt.RDat	6	28176187	28176188	0.3186	rs172164	11.38	rs203878	0.08598	5.03	1.851	465	14	lasso	0.19	2.7e-08	4.131	3.61e-05	0	0	0.016	0.182	0.802	0.1154	104	NA	0.00120553
ADCY3	GTExv8.ALL.Cells_EBV-transformed_lymphocytes	../03.reference/FUSION///GTExv8.ALL.Cells_EBV-transformed_lymphocytes/ENSG00000138031.14.wgt.RDat	2	24919838	24919839	0.2944	rs13407913	4.95	rs2384061	0.13813	-5.73	4.6382	322	22	enet	0.17	1.6e-07	-3.4865	0.000489	0	0.019	0.001	0.036	0.944	0.0889	135	NA	0.0127692
KANSL1	GTExv8.ALL.Cells_EBV-transformed_lymphocytes	../03.reference/FUSION///GTExv8.ALL.Cells_EBV-transformed_lymphocytes/ENSG00000120071.13.wgt.RDat	17	46225388	46225389	0.667	rs1396862	-5.35	rs17692129	0.180493	-5.74	0.472	46	46	susie	0.32	3.1e-14	-3.26531	0.00109	0	0.001	0	0.023	0.975	0.7059	17	NA	0.0242665
SLC22A5	GTExv8.ALL.Cells_EBV-transformed_lymphocytes	../03.reference/FUSION///GTExv8.ALL.Cells_EBV-transformed_lymphocytes/ENSG00000197375.12.wgt.RDat	5	132369751	132369752	0.316	rs2188962	5.64	rs2631360	0.11148	-5.33	4.8262	410	410	susie	0.22	9.4e-10	-3.06094	0.002206	0	0.006	0.013	0.147	0.833	0.1053	114	NA	0.0405367
APOM	GTExv8.ALL.Lung	../03.reference/FUSION///GTExv8.ALL.Lung/ENSG00000204444.10.wgt.RDat	6	31655470	31655471	0.056	rs1150755	41.08	rs3115672	0.0131	-4.62	34.5913	241	241	susie	0.026	0.00016	-36.502	1.03e-291	0	0	0.016	0.052	0.932	0.0524	229	NA	7.65765e-289
CYP21A1P	GTExv8.ALL.Lung	../03.reference/FUSION///GTExv8.ALL.Lung/ENSG00000204338.8.wgt.RDat	6	32005688	32005689	0.2992	rs1150755	41.08	rs6902493	0.128	9.03	8.5537	197	21	enet	0.25	1.4e-34	-16.5555	1.46e-61	0	0	0	0.071	0.929	0.4615	26	NA	3.71339e-59
RP11-973H7.1	GTExv8.ALL.Lung	../03.reference/FUSION///GTExv8.ALL.Lung/ENSG00000260302.1.wgt.RDat	18	12775922	12775923	0.2815	rs1893217	11.71	rs2542157	0.104783	-8.33	-8.59865	382	17	enet	0.18	1.2e-24	11.7204	1e-31	0	0	0	0.06	0.94	0	1000	1.26e-05	1.69561e-29
RP11-876N24.4	GTExv8.ALL.Lung	../03.reference/FUSION///GTExv8.ALL.Lung/ENSG00000262222.1.wgt.RDat	16	10940718	10940719	0.062	rs12927355	-13.42	rs1559394	0.001021	-3.78	-2.09758	547	15	enet	0.0033	0.1	11.1572	6.6e-29	0	0	0.101	0.025	0.873	0.001	1000	0.0051	1.02885e-26
TRIM31	GTExv8.ALL.Lung	../03.reference/FUSION///GTExv8.ALL.Lung/ENSG00000204616.10.wgt.RDat	6	30113105	30113106	0.1616	rs385492	13.2	rs2524005	0.0484	-5.23	-4.0508	40	26	enet	0.062	5.9e-09	10.8328	2.41e-27	0	0	0.002	0.021	0.976	0.1277	94	NA	3.63948e-25
HLA-H	GTExv8.ALL.Lung	../03.reference/FUSION///GTExv8.ALL.Lung/ENSG00000206341.7.wgt.RDat	6	29888466	29888467	0.1866	rs385492	13.2	rs1632953	0.0377	-5.41	4.7117	41	21	enet	0.098	2.4e-13	-9.41826	4.59e-21	0	0	0.002	0.15	0.849	0.1739	69	NA	6.42933e-19
SULT1A2	GTExv8.ALL.Lung	../03.reference/FUSION///GTExv8.ALL.Lung/ENSG00000197165.10.wgt.RDat	16	28597108	28597109	0.1482	rs151227	7.93	rs151320	0.068615	-7.24	7.74825	180	180	susie	0.12	1.6e-16	-9.24548	2.34e-20	0	0	0	0.022	0.978	0	1000	0.0146	3.0981e-18
HCG4P3	GTExv8.ALL.Lung	../03.reference/FUSION///GTExv8.ALL.Lung/ENSG00000237669.1.wgt.RDat	6	30007115	30007116	0.1885	rs385492	13.2	rs3129054	0.0502	-5.69	-12.8289	40	3	lasso	0.07	6.2e-10	9.21615	3.08e-20	0	0	0.001	0.119	0.88	0.2791	43	NA	4.02273e-18
IFITM4P	GTExv8.ALL.Lung	../03.reference/FUSION///GTExv8.ALL.Lung/ENSG00000235821.1.wgt.RDat	6	29751147	29751148	0.6553	rs385492	13.2	rs385492	0.167	9.39	13.1953	41	20	enet	0.32	1.1e-44	9.19342	3.81e-20	0	0	0	0	1	0.2667	45	NA	4.90982e-18
RPL23AP1	GTExv8.ALL.Lung	../03.reference/FUSION///GTExv8.ALL.Lung/ENSG00000239257.1.wgt.RDat	6	29726881	29726882	0.6455	rs385492	13.2	rs385492	0.168	-10.54	13.1953	41	29	enet	0.44	7.7e-67	-9.08082	1.08e-19	0	0	0	0	1	0.2553	47	NA	1.37345e-17
CTSH	GTExv8.ALL.Lung	../03.reference/FUSION///GTExv8.ALL.Lung/ENSG00000103811.15.wgt.RDat	15	78949573	78949574	0.3915	rs12148472	-8.89	rs12148472	0.179	-9.86	-8.8865	436	436	susie	0.21	4.9e-28	8.96833	3.01e-19	0	0	0	0	1	0	1000	1.53e-06	3.63646e-17
PRKD2	GTExv8.ALL.Lung	../03.reference/FUSION///GTExv8.ALL.Lung/ENSG00000105287.12.wgt.RDat	19	46717126	46717127	0.1312	rs425105	-8.5	rs10413222	0.0774	6.48	-5.69745	352	13	enet	0.078	6.9e-11	-7.90125	2.76e-15	0	0	0	0.07	0.93	0	1000	3.34e-05	2.96393e-13
PLEKHM1	GTExv8.ALL.Lung	../03.reference/FUSION///GTExv8.ALL.Lung/ENSG00000225190.10.wgt.RDat	17	45490748	45490749	0.1536	rs11012	-6.17	rs11012	0.104506	7.51	-6.16598	160	3	lasso	0.1	3.2e-14	-6.33453	2.38e-10	0	0	0	0	1	0	1000	0.000821	2.2118e-08
PEBP1P3	GTExv8.ALL.Lung	../03.reference/FUSION///GTExv8.ALL.Lung/ENSG00000236278.2.wgt.RDat	1	198680032	198680033	0.0372	rs17623914	-5.769	rs17623914	0.0207	-4.06	-5.76909	372	1	top1	0.021	0.00061	5.76909	7.97e-09	0.001	0	0.037	0.002	0.96	0	1000	0.000462	6.58376e-07
FUT2	GTExv8.ALL.Lung	../03.reference/FUSION///GTExv8.ALL.Lung/ENSG00000176920.11.wgt.RDat	19	48695970	48695971	0.0678	rs601338	8.81	rs6509400	0.0279	5.31	-2.83436	452	5	lasso	0.032	2.6e-05	-5.71554	1.09e-08	0	0	0.005	0.094	0.901	0.0469	256	NA	8.85282e-07
RP11-707O23.1	GTExv8.ALL.Lung	../03.reference/FUSION///GTExv8.ALL.Lung/ENSG00000280022.1.wgt.RDat	17	45592620	45592621	0.1875	rs11012	-6.17	rs17689471	0.307724	12.7	-5.31283	113	6	lasso	0.31	3.9e-44	-5.54203	2.99e-08	0	0.001	0	0.115	0.884	0.0192	624	NA	2.29352e-06
MAL2	GTExv8.ALL.Lung	../03.reference/FUSION///GTExv8.ALL.Lung/ENSG00000147676.13.wgt.RDat	8	119165033	119165034	0.0533	rs2450063	6	rs2465373	0.023624	4.81	5.41958	479	479	susie	0.025	0.00021	5.5302	3.2e-08	0	0	0.006	0.02	0.974	0.004	1000	0.0115	2.43528e-06
MAPT	GTExv8.ALL.Lung	../03.reference/FUSION///GTExv8.ALL.Lung/ENSG00000186868.15.wgt.RDat	17	45894381	45894382	0.126	rs11012	-6.17	rs8072451	0.223821	10.82	-5.31182	31	5	lasso	0.22	2.6e-30	-5.43756	5.4e-08	0	0.001	0	0.117	0.882	0.0828	145	NA	4.04581e-06
MAPK8IP1P2	GTExv8.ALL.Lung	../03.reference/FUSION///GTExv8.ALL.Lung/ENSG00000263503.1.wgt.RDat	17	45602339	45602340	0.3397	rs11012	-6.17	rs17689471	0.491212	15.96	-5.31283	110	110	susie	0.49	4.1e-78	-5.33688	9.46e-08	0	0.001	0	0.115	0.884	0.007	1000	0.001857	6.97946e-06
LINC02210	GTExv8.ALL.Lung	../03.reference/FUSION///GTExv8.ALL.Lung/ENSG00000204650.14.wgt.RDat	17	45620327	45620328	0.5455	rs11012	-6.17	rs16940665	0.676725	18.67	-5.33434	92	1	top1	0.68	4.2e-128	-5.33434	9.59e-08	0	0.001	0	0.116	0.883	0.1667	72	NA	7.02177e-06
LRRC37A4P	GTExv8.ALL.Lung	../03.reference/FUSION///GTExv8.ALL.Lung/ENSG00000214425.7.wgt.RDat	17	45550334	45550335	0.5699	rs11012	-6.17	rs17689471	0.649914	-18.35	-5.31283	136	5	lasso	0.66	3.6e-121	5.32087	1.03e-07	0	0.001	0	0.115	0.884	0.0354	339	NA	7.48492e-06
DND1P1	GTExv8.ALL.Lung	../03.reference/FUSION///GTExv8.ALL.Lung/ENSG00000264070.1.wgt.RDat	17	45585870	45585871	0.3009	rs11012	-6.17	rs17689471	0.480056	15.73	-5.31283	118	1	top1	0.48	4.3e-75	-5.31283	1.08e-07	0	0.001	0	0.128	0.871	0.1034	116	NA	7.7897e-06
KANSL1-AS1	GTExv8.ALL.Lung	../03.reference/FUSION///GTExv8.ALL.Lung/ENSG00000214401.4.wgt.RDat	17	46193575	46193576	0.4118	rs1396862	-5.35	rs17689882	0.561517	17	-5.35291	29	5	lasso	0.57	4.5e-96	-5.13234	2.86e-07	0	0.001	0	0.012	0.988	0.2308	52	NA	2.03249e-05
UTP11	GTExv8.ALL.Lung	../03.reference/FUSION///GTExv8.ALL.Lung/ENSG00000183520.11.wgt.RDat	1	38009257	38009258	0.1752	rs12742756	-5.512	rs7366048	0.108	8.15	4.92743	463	12	enet	0.12	8.3e-16	5.12903	2.91e-07	0	0.006	0	0.096	0.899	0.003	1000	0.002627	2.05206e-05
ORMDL3	GTExv8.ALL.Lung	../03.reference/FUSION///GTExv8.ALL.Lung/ENSG00000172057.9.wgt.RDat	17	39927600	39927601	0.1401	rs8067378	-5.24	rs2290400	0.163282	9.47	-5.09865	293	1	top1	0.16	7.2e-22	-5.09865	3.42e-07	0	0.002	0	0.012	0.986	0.0132	909	NA	2.32777e-05
MAST2	GTExv8.ALL.Lung	../03.reference/FUSION///GTExv8.ALL.Lung/ENSG00000086015.20.wgt.RDat	1	45786986	45786987	0.1552	rs7524495	-5.294	rs6694340	0.158	9.17	-5.08794	306	1	top1	0.16	3.5e-21	-5.08794	3.62e-07	0	0.002	0	0.052	0.945	0.15	80	NA	2.44666e-05
SF3A3	GTExv8.ALL.Lung	../03.reference/FUSION///GTExv8.ALL.Lung/ENSG00000183431.11.wgt.RDat	1	37990920	37990921	0.3494	rs12742756	-5.512	rs4072980	0.286	12.44	4.76722	469	14	enet	0.31	4.4e-43	5.018	5.22e-07	0	0.008	0	0.136	0.856	0.002	1000	0.005124	3.45557e-05
GSDMB	GTExv8.ALL.Lung	../03.reference/FUSION///GTExv8.ALL.Lung/ENSG00000073605.18.wgt.RDat	17	39918649	39918650	0.135	rs8067378	-5.24	rs9303281	0.137931	9.11	-4.53264	291	15	enet	0.16	3.2e-21	-4.94918	7.45e-07	0	0.004	0	0.019	0.978	0.004	1000	0.011795	4.86515e-05
SSBP4	GTExv8.ALL.Lung	../03.reference/FUSION///GTExv8.ALL.Lung/ENSG00000130511.15.wgt.RDat	19	18418863	18418864	0.0699	rs7249760	-4.96	rs34213500	0.0415	-5.2	-4.78153	385	22	enet	0.051	1.2e-07	4.89644	9.76e-07	0	0.013	0	0.022	0.964	0.005	1000	0.00521	6.3309e-05
CAPZA1	GTExv8.ALL.Lung	../03.reference/FUSION///GTExv8.ALL.Lung/ENSG00000116489.12.wgt.RDat	1	112619796	112619797	0.0847	rs351367	-4.992	rs2999155	0.0677	6.31	4.8605	330	1	top1	0.068	1.2e-09	4.8605	1.17e-06	0	0.008	0	0.009	0.983	0.0194	619	NA	7.5387e-05
CENPO	GTExv8.ALL.Lung	../03.reference/FUSION///GTExv8.ALL.Lung/ENSG00000138092.10.wgt.RDat	2	24793382	24793383	0.1125	rs13407913	4.95	rs7576788	0.0929	7.19	4.6814	313	1	top1	0.093	9.4e-13	4.6814	2.85e-06	0	0.018	0	0.034	0.948	0.0426	282	NA	0.000174337
FHL3	GTExv8.ALL.Lung	../03.reference/FUSION///GTExv8.ALL.Lung/ENSG00000183386.9.wgt.RDat	1	38005605	38005606	0.3202	rs12742756	-5.512	rs4072980	0.238	11.4	4.76722	465	465	susie	0.29	1.3e-40	4.65141	3.3e-06	0	0.008	0	0.133	0.859	0.0216	555	NA	0.000200594
CD274	GTExv8.ALL.Lung	../03.reference/FUSION///GTExv8.ALL.Lung/ENSG00000120217.13.wgt.RDat	9	5450502	5450503	0.2832	rs3808847	-4.292	rs3808847	0.084	-6.72	-4.29227	436	436	susie	0.085	8.2e-12	4.5242	6.06e-06	0	0.097	0	0.003	0.9	0	1000	0.01382	0.000357134
ST7L	GTExv8.ALL.Lung	../03.reference/FUSION///GTExv8.ALL.Lung/ENSG00000007341.18.wgt.RDat	1	112620824	112620825	0.2213	rs351367	-4.992	rs10745330	0.265	12.43	4.39376	330	16	enet	0.3	4.4e-41	4.36264	1.29e-05	0	0.018	0	0.022	0.961	0.0129	930	NA	0.000742134
RP1-313I6.12	GTExv8.ALL.Lung	../03.reference/FUSION///GTExv8.ALL.Lung/ENSG00000272009.1.wgt.RDat	6	28080973	28080974	0.043	rs172164	11.38	rs9295762	0.00307	-3.7	-0.2404	483	483	susie	0.022	0.00041	4.28098	1.86e-05	0	0	0.103	0.058	0.839	0.4444	27	NA	0.00103913
NAXE	GTExv8.ALL.Lung	../03.reference/FUSION///GTExv8.ALL.Lung/ENSG00000163382.11.wgt.RDat	1	156591761	156591762	0.1454	rs11264546	-4.616	rs3795732	0.0574	-5.7	4.23785	434	1	top1	0.057	2.2e-08	-4.23785	2.26e-05	0.001	0.117	0	0.022	0.859	0.009	1000	0.007338	0.00124817
ITGB1	GTExv8.ALL.Lung	../03.reference/FUSION///GTExv8.ALL.Lung/ENSG00000150093.18.wgt.RDat	10	33005791	33005792	0.1495	rs722988	5.73	rs2245840	0.0553	6.13	4.72202	480	480	susie	0.062	5.8e-09	4.23	2.34e-05	0	0.008	0	0.153	0.839	0.0569	211	NA	0.00127775
LRRC29	GTExv8.ALL.Lung	../03.reference/FUSION///GTExv8.ALL.Lung/ENSG00000125122.15.wgt.RDat	16	67227047	67227048	0.0958	rs6499137	4.61	rs2233455	0.053897	-6.06	4.2373	185	185	susie	0.055	4.1e-08	-4.22411	2.4e-05	0	0.121	0	0.021	0.858	0.0569	211	NA	0.00128867
NPIPB9	GTExv8.ALL.Lung	../03.reference/FUSION///GTExv8.ALL.Lung/ENSG00000196993.8.wgt.RDat	16	28751786	28751787	0.1267	rs151227	7.93	rs2726034	0.077318	-7	-6.05815	190	28	enet	0.084	1.3e-11	4.08162	4.47e-05	0	0	0	0.03	0.97	0.4444	27	NA	0.00233527
RP11-259G18.1	GTExv8.ALL.Lung	../03.reference/FUSION///GTExv8.ALL.Lung/ENSG00000261575.2.wgt.RDat	17	46267036	46267037	0.0407	rs1396862	-5.35	rs199439	0.030815	5.55	-4.44412	65	9	enet	0.045	7.8e-07	-4.0072	6.14e-05	0	0.002	0	0.042	0.956	0.24	50	NA	0.00312332
ACAP1	GTExv8.ALL.Lung	../03.reference/FUSION///GTExv8.ALL.Lung/ENSG00000072818.11.wgt.RDat	17	7336528	7336529	0.0827	rs35776863	6.24	rs3809816	0.015542	4.61	-3.81624	460	460	susie	0.024	0.00028	-3.97317	7.09e-05	0	0	0.033	0.089	0.878	0.007	1000	0.004779	0.003569
SFRP5	GTExv8.ALL.Lung	../03.reference/FUSION///GTExv8.ALL.Lung/ENSG00000120057.4.wgt.RDat	10	97771951	97771952	0.0812	rs11189359	-4.4	rs4244330	0.0581	6.35	-4.18404	421	3	lasso	0.07	6.9e-10	-3.93	8.39e-05	0	0.163	0	0.007	0.829	0.0123	975	NA	0.00409542
LRRC37A2	GTExv8.ALL.Lung	../03.reference/FUSION///GTExv8.ALL.Lung/ENSG00000238083.7.wgt.RDat	17	46511510	46511511	0.5072	rs199533	-4.51	rs169201	0.436893	15.1	-4.43488	135	28	enet	0.46	2.4e-70	-3.82508	0.000131	0	0.051	0	0.01	0.939	0.0719	167	NA	0.00614619
ADCY3	GTExv8.ALL.Lung	../03.reference/FUSION///GTExv8.ALL.Lung/ENSG00000138031.14.wgt.RDat	2	24919838	24919839	0.1113	rs13407913	4.95	rs7576788	0.0486	5.89	4.6814	321	20	enet	0.056	3e-08	3.80924	0.000139	0	0.016	0	0.03	0.954	0.0755	159	NA	0.00642792
RGS14	GTExv8.ALL.Lung	../03.reference/FUSION///GTExv8.ALL.Lung/ENSG00000169220.17.wgt.RDat	5	177357836	177357837	0.2781	rs7724098	-4.65	rs12654812	0.105	-8.15	-4.53	294	19	enet	0.11	7e-15	3.80519	0.000142	0	0.038	0	0.011	0.952	0.0317	379	NA	0.00650441
LRRC37A	GTExv8.ALL.Lung	../03.reference/FUSION///GTExv8.ALL.Lung/ENSG00000176681.14.wgt.RDat	17	46292732	46292733	0.7737	rs1396862	-5.35	rs17689882	0.090711	8.43	-5.35291	78	78	susie	0.43	1.9e-64	-3.79264	0.000149	0	0.001	0	0.012	0.987	0.6667	18	NA	0.00676096
NFATC2IP	GTExv8.ALL.Lung	../03.reference/FUSION///GTExv8.ALL.Lung/ENSG00000176953.12.wgt.RDat	16	28950806	28950807	0.0474	rs151227	7.93	rs2370287	0.00116	3.85	0.96994	178	178	susie	0.022	0.00047	-3.67279	0.00024	0	0	0.126	0.069	0.805	0.48	25	NA	0.0102185
PCSK7	GTExv8.ALL.Lung	../03.reference/FUSION///GTExv8.ALL.Lung/ENSG00000160613.12.wgt.RDat	11	117232524	117232525	0.1262	rs7120515	-5.28	rs236919	0.0753	6.81	-3.72737	533	21	enet	0.1	3.6e-14	-3.46476	0.000531	0	0.013	0	0.062	0.925	0.0451	266	NA	0.0198133
C1orf216	GTExv8.ALL.Lung	../03.reference/FUSION///GTExv8.ALL.Lung/ENSG00000142686.7.wgt.RDat	1	35719471	35719472	0.2006	rs12041193	4.832	rs7530222	0.0837	-7.35	4.48192	195	195	susie	0.13	2.2e-17	-3.44546	0.00057	0	0.042	0	0.062	0.896	0.1905	63	NA	0.0208676
FAM215B	GTExv8.ALL.Lung	../03.reference/FUSION///GTExv8.ALL.Lung/ENSG00000232300.1.wgt.RDat	17	46562794	46562795	0.1219	rs199533	-4.51	rs169201	0.048658	6.59	-4.43488	135	6	lasso	0.076	1.1e-10	-3.22937	0.00124	0	0.049	0	0.01	0.941	0.1765	68	NA	0.0369895
CYP21A1P	GTExv8.ALL.Small_Intestine_Terminal_Ileum	../03.reference/FUSION///GTExv8.ALL.Small_Intestine_Terminal_Ileum/ENSG00000204338.8.wgt.RDat	6	32005688	32005689	0.3321	rs1150755	41.08	rs6902493	0.072142	5.46	8.554	196	196	susie	0.17	1.3e-08	-14.3	2.18e-46	0	0	0.001	0.058	0.941	0.6316	19	NA	3.68856e-44
HLA-H	GTExv8.ALL.Small_Intestine_Terminal_Ileum	../03.reference/FUSION///GTExv8.ALL.Small_Intestine_Terminal_Ileum/ENSG00000206341.7.wgt.RDat	6	29888466	29888467	0.3888	rs385492	13.2	rs2747430	0.123496	5.18	-9.61	41	17	enet	0.19	1.6e-09	-14.232	5.84e-46	0	0	0.015	0.057	0.928	0.0182	659	NA	9.50123e-44
RPL23AP1	GTExv8.ALL.Small_Intestine_Terminal_Ileum	../03.reference/FUSION///GTExv8.ALL.Small_Intestine_Terminal_Ileum/ENSG00000239257.1.wgt.RDat	6	29726881	29726882	0.5517	rs385492	13.2	rs385492	0.151786	-6.16	13.195	41	23	enet	0.29	1.3e-14	-9.081	1.07e-19	0	0	0	0	1	0.3158	38	NA	1.25725e-17
FUT2	GTExv8.ALL.Small_Intestine_Terminal_Ileum	../03.reference/FUSION///GTExv8.ALL.Small_Intestine_Terminal_Ileum/ENSG00000176920.11.wgt.RDat	19	48695970	48695971	0.3552	rs601338	8.81	rs516246	0.299	-7.28	8.69944	452	1	top1	0.3	3.8e-15	-8.69944	3.34e-18	0	0	0	0.006	0.994	0.008	1000	0.000246	3.53205e-16
RP11-666O2.5	GTExv8.ALL.Small_Intestine_Terminal_Ileum	../03.reference/FUSION///GTExv8.ALL.Small_Intestine_Terminal_Ileum/ENSG00000278725.1.wgt.RDat	16	28602339	28602340	0.3319	rs151227	7.93	rs10521145	0.225288	6.54	7.6007	186	1	top1	0.23	2.2e-11	7.60071	2.95e-14	0	0	0	0.045	0.955	0.0427	281	NA	2.54663e-12
DOK6	GTExv8.ALL.Small_Intestine_Terminal_Ileum	../03.reference/FUSION///GTExv8.ALL.Small_Intestine_Terminal_Ileum/ENSG00000206052.10.wgt.RDat	18	69401054	69401055	0.338	rs1790947	7.29	rs4891781	0.06537	5.32	5.7633	551	551	susie	0.086	5.3e-05	7.0322	2.03e-12	0	0	0.001	0.007	0.993	0	1000	1.54e-06	1.68371e-10
NTN5	GTExv8.ALL.Small_Intestine_Terminal_Ileum	../03.reference/FUSION///GTExv8.ALL.Small_Intestine_Terminal_Ileum/ENSG00000142233.11.wgt.RDat	19	48673080	48673081	0.2964	rs601338	8.81	rs281408	0.0834	-5.22	-6.06033	456	456	susie	0.09	3.5e-05	7.01539	2.29e-12	0	0	0.019	0.154	0.827	0.0159	755	NA	1.86283e-10
CDC37P1	GTExv8.ALL.Small_Intestine_Terminal_Ileum	../03.reference/FUSION///GTExv8.ALL.Small_Intestine_Terminal_Ileum/ENSG00000259982.1.wgt.RDat	16	28701539	28701540	0.2917	rs151227	7.93	rs28698667	0.239819	7.3	-7.751	200	200	susie	0.28	2e-14	-6.39441	1.61e-10	0	0	0	0.072	0.928	0.028	428	NA	1.21613e-08
TUFM	GTExv8.ALL.Small_Intestine_Terminal_Ileum	../03.reference/FUSION///GTExv8.ALL.Small_Intestine_Terminal_Ileum/ENSG00000178952.10.wgt.RDat	16	28846407	28846408	0.2588	rs151227	7.93	rs34835	0.12012	5.79	-7.9096	183	183	susie	0.16	3.1e-08	-6.16581	7.01e-10	0	0	0	0.017	0.983	0.0779	154	NA	4.94205e-08
LRRC37A4P	GTExv8.ALL.Small_Intestine_Terminal_Ileum	../03.reference/FUSION///GTExv8.ALL.Small_Intestine_Terminal_Ileum/ENSG00000214425.7.wgt.RDat	17	45550334	45550335	0.6633	rs11012	-6.17	rs17689471	0.575343	-10.07	-5.31283	137	137	susie	0.58	1.8e-34	5.3522	8.69e-08	0	0.001	0	0.116	0.884	0.004	1000	0.00142	5.40569e-06
LINC02210	GTExv8.ALL.Small_Intestine_Terminal_Ileum	../03.reference/FUSION///GTExv8.ALL.Small_Intestine_Terminal_Ileum/ENSG00000204650.14.wgt.RDat	17	45620327	45620328	0.6019	rs11012	-6.17	rs17689471	0.617227	10.37	-5.31283	92	92	susie	0.62	4.9e-38	-5.33538	9.53e-08	0	0.001	0	0.116	0.884	0.009	1000	0.00151	5.8423e-06
DND1P1	GTExv8.ALL.Small_Intestine_Terminal_Ileum	../03.reference/FUSION///GTExv8.ALL.Small_Intestine_Terminal_Ileum/ENSG00000264070.1.wgt.RDat	17	45585870	45585871	0.4858	rs11012	-6.17	rs1876829	0.557423	9.85	-5.33183	119	1	top1	0.56	1.8e-32	-5.33183	9.72e-08	0	0.001	0	0.117	0.882	0.1176	102	NA	5.87366e-06
KANSL1-AS1	GTExv8.ALL.Small_Intestine_Terminal_Ileum	../03.reference/FUSION///GTExv8.ALL.Small_Intestine_Terminal_Ileum/ENSG00000214401.4.wgt.RDat	17	46193575	46193576	0.5085	rs1396862	-5.35	rs17689471	0.55338	9.81	-5.31283	29	1	top1	0.55	3.9e-32	-5.31283	1.08e-07	0	0.001	0	0.013	0.986	0.5455	22	NA	6.0912e-06
MAPK8IP1P1	GTExv8.ALL.Small_Intestine_Terminal_Ileum	../03.reference/FUSION///GTExv8.ALL.Small_Intestine_Terminal_Ileum/ENSG00000262500.1.wgt.RDat	17	46243605	46243606	0.4182	rs1396862	-5.35	rs17689471	0.496459	9.34	-5.31283	58	1	top1	0.5	1.2e-27	-5.31283	1.08e-07	0	0.001	0	0.014	0.986	0.1519	79	NA	6.0912e-06
RP11-259G18.3	GTExv8.ALL.Small_Intestine_Terminal_Ileum	../03.reference/FUSION///GTExv8.ALL.Small_Intestine_Terminal_Ileum/ENSG00000262539.1.wgt.RDat	17	46260605	46260606	0.522	rs1396862	-5.35	rs17689471	0.527533	9.69	-5.31283	65	65	susie	0.53	1.5e-30	-5.31906	1.04e-07	0	0.001	0	0.014	0.985	0.001	1000	1.02e-13	6.0912e-06
MAPK8IP1P2	GTExv8.ALL.Small_Intestine_Terminal_Ileum	../03.reference/FUSION///GTExv8.ALL.Small_Intestine_Terminal_Ileum/ENSG00000263503.1.wgt.RDat	17	45602339	45602340	0.5466	rs11012	-6.17	rs17689471	0.53978	9.69	-5.31283	110	1	top1	0.54	5.2e-31	-5.31283	1.08e-07	0	0.001	0	0.128	0.871	0.1348	89	NA	6.0912e-06
RP11-707O23.1	GTExv8.ALL.Small_Intestine_Terminal_Ileum	../03.reference/FUSION///GTExv8.ALL.Small_Intestine_Terminal_Ileum/ENSG00000280022.1.wgt.RDat	17	45592620	45592621	0.4714	rs11012	-6.17	rs17689471	0.323854	7.64	-5.31283	114	1	top1	0.32	1.5e-16	-5.31283	1.08e-07	0	0.001	0	0.128	0.871	0.1905	63	NA	6.0912e-06
SLC22A5	GTExv8.ALL.Small_Intestine_Terminal_Ileum	../03.reference/FUSION///GTExv8.ALL.Small_Intestine_Terminal_Ileum/ENSG00000197375.12.wgt.RDat	5	132369751	132369752	0.1385	rs2188962	5.64	rs2073643	0.0762	4.6	-5.21077	413	1	top1	0.076	0.00013	-5.21077	1.88e-07	0.005	0.001	0.144	0.031	0.818	0.007	1000	0.0193	1.03278e-05
FHL3	GTExv8.ALL.Small_Intestine_Terminal_Ileum	../03.reference/FUSION///GTExv8.ALL.Small_Intestine_Terminal_Ileum/ENSG00000183386.9.wgt.RDat	1	38005605	38005606	0.2552	rs12742756	-5.512	rs12044531	0.059572	-4.93	-4.08453	467	467	susie	0.078	0.00011	5.15889	2.48e-07	0	0.001	0.004	0.014	0.981	0.001	1000	0.003609	1.3113e-05
SYNGR1	GTExv8.ALL.Small_Intestine_Terminal_Ileum	../03.reference/FUSION///GTExv8.ALL.Small_Intestine_Terminal_Ileum/ENSG00000100321.14.wgt.RDat	22	39349924	39349925	0.408	rs2069235	5.15	rs2069235	0.28142	7.22	5.1497	387	1	top1	0.28	3.1e-14	5.14971	2.61e-07	0	0.002	0	0	0.998	0	1000	0.00127	1.363e-05
ORMDL3	GTExv8.ALL.Small_Intestine_Terminal_Ileum	../03.reference/FUSION///GTExv8.ALL.Small_Intestine_Terminal_Ileum/ENSG00000172057.9.wgt.RDat	17	39927600	39927601	0.1879	rs8067378	-5.24	rs3816470	0.156931	5.93	-4.72419	293	293	susie	0.17	1.2e-08	-5.01091	5.42e-07	0	0.003	0	0.016	0.981	0.004	1000	0.0114	2.72936e-05
SF3A3	GTExv8.ALL.Small_Intestine_Terminal_Ileum	../03.reference/FUSION///GTExv8.ALL.Small_Intestine_Terminal_Ileum/ENSG00000183431.11.wgt.RDat	1	37990920	37990921	0.152	rs12742756	-5.512	rs7366048	0.124859	5.14	4.92743	471	1	top1	0.12	1e-06	4.92743	8.33e-07	0.003	0.005	0.05	0.084	0.857	0.0202	594	NA	4.0501e-05
RP11-259G18.1	GTExv8.ALL.Small_Intestine_Terminal_Ileum	../03.reference/FUSION///GTExv8.ALL.Small_Intestine_Terminal_Ileum/ENSG00000261575.2.wgt.RDat	17	46267036	46267037	0.1827	rs1396862	-5.35	rs199457	0.154439	6.09	-4.46519	65	65	susie	0.19	1.5e-09	-4.79925	1.59e-06	0	0.002	0	0.031	0.967	0.0992	121	NA	7.55697e-05
GSDMB	GTExv8.ALL.Small_Intestine_Terminal_Ileum	../03.reference/FUSION///GTExv8.ALL.Small_Intestine_Terminal_Ileum/ENSG00000073605.18.wgt.RDat	17	39918649	39918650	0.3994	rs8067378	-5.24	rs7216389	0.197226	6.94	-4.46734	291	291	susie	0.23	9.7e-12	-4.74358	2.1e-06	0	0.006	0	0.03	0.964	0.01	1000	0.0211	9.87e-05
RP11-290F5.1	GTExv8.ALL.Small_Intestine_Terminal_Ileum	../03.reference/FUSION///GTExv8.ALL.Small_Intestine_Terminal_Ileum/ENSG00000249096.6.wgt.RDat	4	184382305	184382306	0.5107	rs2185830	-5.29	rs17624012	0.193712	5.99	-4.5837	550	1	top1	0.19	7.4e-10	-4.58374	4.57e-06	0	0.028	0	0.03	0.941	0.005	1000	0.000143	0.000203485
NSL1	GTExv8.ALL.Small_Intestine_Terminal_Ileum	../03.reference/FUSION///GTExv8.ALL.Small_Intestine_Terminal_Ileum/ENSG00000117697.14.wgt.RDat	1	212791781	212791782	0.202	rs2221593	5.396	rs10863988	0.108488	5.28	4.05003	417	417	susie	0.12	2e-06	4.56391	5.02e-06	0	0.012	0.002	0.062	0.923	0.002	1000	0.000531	0.000218913
ST7L	GTExv8.ALL.Small_Intestine_Terminal_Ileum	../03.reference/FUSION///GTExv8.ALL.Small_Intestine_Terminal_Ileum/ENSG00000007341.18.wgt.RDat	1	112620824	112620825	0.2632	rs351367	-4.992	rs7544663	0.216439	6.52	4.44605	332	332	susie	0.24	5.8e-12	4.50415	6.66e-06	0	0.025	0	0.03	0.945	0.005	1000	0.001423	0.000284564
LRRC37A2	GTExv8.ALL.Small_Intestine_Terminal_Ileum	../03.reference/FUSION///GTExv8.ALL.Small_Intestine_Terminal_Ileum/ENSG00000238083.7.wgt.RDat	17	46511510	46511511	0.511	rs199533	-4.51	rs169201	0.424231	8.84	-4.43488	135	4	lasso	0.45	3.1e-24	-4.35954	1.3e-05	0	0.051	0	0.01	0.939	0.0769	156	NA	0.00052875
RP11-147L13.14	GTExv8.ALL.Small_Intestine_Terminal_Ileum	../03.reference/FUSION///GTExv8.ALL.Small_Intestine_Terminal_Ileum/ENSG00000278740.1.wgt.RDat	17	68188546	68188547	0.2417	rs4558468	4.32	rs4558468	0.149342	5.18	4.31647	341	1	top1	0.15	8.3e-08	4.31647	1.59e-05	0.042	0.085	0.002	0.004	0.866	0	1000	0.00233	0.00062275
TDRD10	GTExv8.ALL.Small_Intestine_Terminal_Ileum	../03.reference/FUSION///GTExv8.ALL.Small_Intestine_Terminal_Ileum/ENSG00000163239.12.wgt.RDat	1	154502218	154502219	0.2686	rs4240872	4.469	rs7556449	0.194036	-6.07	4.10393	400	400	susie	0.2	5.2e-10	-4.22069	2.44e-05	0	0.155	0	0.016	0.829	0.001	1000	0.001704	0.000937459
TATDN3	GTExv8.ALL.Small_Intestine_Terminal_Ileum	../03.reference/FUSION///GTExv8.ALL.Small_Intestine_Terminal_Ileum/ENSG00000203705.10.wgt.RDat	1	212791827	212791828	0.2765	rs2221593	5.396	rs6702101	0.130949	-5.27	4.1104	417	417	susie	0.15	9.1e-08	-4.19209	2.76e-05	0.001	0.029	0.005	0.148	0.818	0.01	1000	0.00341	0.00104239
LRRC37A	GTExv8.ALL.Small_Intestine_Terminal_Ileum	../03.reference/FUSION///GTExv8.ALL.Small_Intestine_Terminal_Ileum/ENSG00000176681.14.wgt.RDat	17	46292732	46292733	0.7754	rs1396862	-5.35	rs183211	0.050812	4.75	-3.70481	78	34	enet	0.41	2e-21	-4.12096	3.77e-05	0	0.002	0.005	0.039	0.954	0.3636	33	NA	0.00135145
KANSL1	GTExv8.ALL.Small_Intestine_Terminal_Ileum	../03.reference/FUSION///GTExv8.ALL.Small_Intestine_Terminal_Ileum/ENSG00000120071.13.wgt.RDat	17	46225388	46225389	0.2002	rs1396862	-5.35	rs169201	0.07273	4.56	-4.43488	46	2	lasso	0.12	1.4e-06	-3.6318	0.000281	0.001	0.001	0.026	0.023	0.949	0.5714	21	NA	0.00861326
POMGNT1	GTExv8.ALL.Small_Intestine_Terminal_Ileum	../03.reference/FUSION///GTExv8.ALL.Small_Intestine_Terminal_Ileum/ENSG00000085998.13.wgt.RDat	1	46198442	46198443	0.0984	rs7524495	-5.294	rs10890373	0.053076	4.23	3.06665	348	7	lasso	0.075	0.00014	3.48246	0.000497	0.004	0.004	0.082	0.08	0.829	0.1667	72	NA	0.0143994
DXO	GTExv8.ALL.Spleen	../03.reference/FUSION///GTExv8.ALL.Spleen/ENSG00000204348.9.wgt.RDat	6	31972291	31972292	0.107	rs1150755	41.08	rs1150755	0.045593	-4.14	41.0833	221	1	top1	0.046	0.00071	-41.0833	0	0	0	0.021	0	0.979	0	1000	0.02219	0
NELFE	GTExv8.ALL.Spleen	../03.reference/FUSION///GTExv8.ALL.Spleen/ENSG00000204356.13.wgt.RDat	6	31959078	31959079	0.0899	rs1150755	41.08	rs1150755	0.012342	-3.86	41.0833	221	34	enet	0.013	0.045	-18.6911	5.84e-78	0	0	0.045	0.008	0.947	0.3077	39	NA	1.46647e-75
CTSH	GTExv8.ALL.Spleen	../03.reference/FUSION///GTExv8.ALL.Spleen/ENSG00000103811.15.wgt.RDat	15	78949573	78949574	0.5543	rs12148472	-8.89	rs12148472	0.275528	-8.44	-8.8865	437	437	susie	0.36	1.7e-23	9.98867	1.71e-23	0	0	0	0	1	0	1000	2.93e-07	2.00384e-21
RPL23AP1	GTExv8.ALL.Spleen	../03.reference/FUSION///GTExv8.ALL.Spleen/ENSG00000239257.1.wgt.RDat	6	29726881	29726882	0.4418	rs385492	13.2	rs385492	0.237974	-7.4	13.1953	41	31	enet	0.3	2.2e-19	-8.8423	9.38e-19	0	0	0	0	1	0.2143	56	NA	1.03048e-16
MTMR3	GTExv8.ALL.Spleen	../03.reference/FUSION///GTExv8.ALL.Spleen/ENSG00000100330.15.wgt.RDat	22	29883154	29883155	0.2015	rs1989870	9.05	rs36576	0.080666	5.41	8.053	393	393	susie	0.1	5.7e-07	8.34622	7.05e-17	0	0	0.003	0.151	0.846	0.003	1000	0.01774	7.39829e-15
NTN5	GTExv8.ALL.Spleen	../03.reference/FUSION///GTExv8.ALL.Spleen/ENSG00000142233.11.wgt.RDat	19	48673080	48673081	0.3119	rs601338	8.81	rs281377	0.067361	-5.53	-8.40662	457	6	lasso	0.12	7.7e-08	7.97273	1.55e-15	0	0	0.001	0.027	0.972	0.003	1000	0.000518	1.57943e-13
DOK6	GTExv8.ALL.Spleen	../03.reference/FUSION///GTExv8.ALL.Spleen/ENSG00000206052.10.wgt.RDat	18	69401054	69401055	0.2843	rs1790947	7.29	rs1790947	0.152081	6.46	7.29311	550	550	susie	0.16	2.4e-10	7.2985	2.91e-13	0	0	0	0.003	0.997	0	1000	2.01e-07	2.72803e-11
AP003774.1	GTExv8.ALL.Spleen	../03.reference/FUSION///GTExv8.ALL.Spleen/ENSG00000236935.1.wgt.RDat	11	64329503	64329504	0.6345	rs663743	-6.62	rs479777	0.40968	9.65	-6.57985	353	1	top1	0.41	8.8e-28	-6.57985	4.71e-11	0	0	0	0.001	0.999	0.001	1000	0.00196	4.2008e-09
NPIPB9	GTExv8.ALL.Spleen	../03.reference/FUSION///GTExv8.ALL.Spleen/ENSG00000196993.8.wgt.RDat	16	28751786	28751787	0.1497	rs151227	7.93	rs151181	0.0612	-4.94	-7.75867	196	196	susie	0.064	7.2e-05	6.32026	2.61e-10	0	0	0.005	0.043	0.952	0.0451	266	NA	2.13383e-08
ACAP1	GTExv8.ALL.Spleen	../03.reference/FUSION///GTExv8.ALL.Spleen/ENSG00000072818.11.wgt.RDat	17	7336528	7336529	0.1779	rs35776863	6.24	rs35776863	0.177	-6.43	6.2428	455	1	top1	0.18	2.2e-11	-6.2428	4.3e-10	0	0	0	0	1	0	1000	1.96e-05	3.4356e-08
SH2B1	GTExv8.ALL.Spleen	../03.reference/FUSION///GTExv8.ALL.Spleen/ENSG00000178188.14.wgt.RDat	16	28846599	28846600	0.1775	rs151227	7.93	rs151181	0.0563	-5.3	-7.75867	182	182	susie	0.082	6.7e-06	5.64152	1.69e-08	0	0	0.001	0.062	0.937	0.069	174	NA	1.20024e-06
MAPT	GTExv8.ALL.Spleen	../03.reference/FUSION///GTExv8.ALL.Spleen/ENSG00000186868.15.wgt.RDat	17	45894381	45894382	0.062	rs11012	-6.17	rs11012	0.0481	4.14	-6.166	31	31	susie	0.057	0.00017	-5.5151	3.49e-08	0	0	0.019	0.009	0.972	0.0455	264	NA	2.4057e-06
RP11-707O23.1	GTExv8.ALL.Spleen	../03.reference/FUSION///GTExv8.ALL.Spleen/ENSG00000280022.1.wgt.RDat	17	45592620	45592621	0.1595	rs11012	-6.17	rs17689471	0.14	5.77	-5.3128	113	113	susie	0.14	2.8e-09	-5.375	7.66e-08	0	0.001	0	0.109	0.89	0.006	1000	0.000991	5.1786e-06
LINC02210	GTExv8.ALL.Spleen	../03.reference/FUSION///GTExv8.ALL.Spleen/ENSG00000204650.14.wgt.RDat	17	45620327	45620328	0.6244	rs11012	-6.17	rs17689471	0.588	11.55	-5.3128	92	9	lasso	0.59	3e-46	-5.365	8.09e-08	0	0.001	0	0.115	0.884	0.0424	283	NA	5.41722e-06
LRRC37A4P	GTExv8.ALL.Spleen	../03.reference/FUSION///GTExv8.ALL.Spleen/ENSG00000214425.7.wgt.RDat	17	45550334	45550335	0.6581	rs11012	-6.17	rs17689471	0.543	-11.11	-5.3128	136	16	lasso	0.55	1.2e-40	5.3502	8.79e-08	0	0.001	0	0.115	0.884	0.04	300	NA	5.83042e-06
MAPK8IP1P2	GTExv8.ALL.Spleen	../03.reference/FUSION///GTExv8.ALL.Spleen/ENSG00000263503.1.wgt.RDat	17	45602339	45602340	0.3992	rs11012	-6.17	rs17689471	0.444	10.05	-5.3128	110	1	top1	0.44	9.4e-31	-5.3128	1.08e-07	0	0.001	0	0.128	0.871	0.1412	85	NA	6.9665e-06
DND1P1	GTExv8.ALL.Spleen	../03.reference/FUSION///GTExv8.ALL.Spleen/ENSG00000264070.1.wgt.RDat	17	45585870	45585871	0.459	rs11012	-6.17	rs17689471	0.419	9.76	-5.3128	118	1	top1	0.42	1.4e-28	-5.3128	1.08e-07	0	0.001	0	0.128	0.871	0.0779	154	NA	6.9665e-06
SYNGR1	GTExv8.ALL.Spleen	../03.reference/FUSION///GTExv8.ALL.Spleen/ENSG00000100321.14.wgt.RDat	22	39349924	39349925	0.5295	rs2069235	5.15	rs2069235	0.410267	9.71	5.14971	387	387	susie	0.41	3.4e-28	5.24592	1.56e-07	0	0.002	0	0	0.998	0	1000	0.00193	9.85596e-06
GSDMB	GTExv8.ALL.Spleen	../03.reference/FUSION///GTExv8.ALL.Spleen/ENSG00000073605.18.wgt.RDat	17	39918649	39918650	0.4694	rs8067378	-5.24	rs8067378	0.446	10.34	-5.2415	288	1	top1	0.45	6.1e-31	-5.2415	1.59e-07	0	0.001	0	0.005	0.994	0	1000	0.0117	9.86807e-06
ZPBP2	GTExv8.ALL.Spleen	../03.reference/FUSION///GTExv8.ALL.Spleen/ENSG00000186075.12.wgt.RDat	17	39868163	39868164	0.1212	rs8067378	-5.24	rs11557467	0.0817	-4.79	-5.2406	287	1	top1	0.082	7.2e-06	5.2406	1.6e-07	0.002	0.001	0.01	0.005	0.982	0.004	1000	0.017	9.86807e-06
RP11-259G18.3	GTExv8.ALL.Spleen	../03.reference/FUSION///GTExv8.ALL.Spleen/ENSG00000262539.1.wgt.RDat	17	46260605	46260606	0.4942	rs1396862	-5.35	rs17689471	0.455	10.5	-5.3128	65	65	susie	0.49	9.1e-35	-5.2307	1.69e-07	0	0.001	0	0.012	0.987	0.002	1000	3.03e-17	1.0216e-05
PFKL	GTExv8.ALL.Spleen	../03.reference/FUSION///GTExv8.ALL.Spleen/ENSG00000141959.16.wgt.RDat	21	44300050	44300051	0.28	rs1893208	-5.17	rs1893208	0.081346	-4.46	-5.1745	405	1	top1	0.081	7.6e-06	5.17447	2.29e-07	0.01	0.002	0.016	0.002	0.97	0	1000	0.000134	1.34175e-05
RP3-333H23.9	GTExv8.ALL.Spleen	../03.reference/FUSION///GTExv8.ALL.Spleen/ENSG00000280216.1.wgt.RDat	22	39379609	39379610	0.2635	rs2069235	5.15	rs2069235	0.214984	7.09	5.14971	388	1	top1	0.21	1e-13	5.14971	2.61e-07	0	0.002	0	0	0.998	0	1000	0.00142	1.5166e-05
KANSL1-AS1	GTExv8.ALL.Spleen	../03.reference/FUSION///GTExv8.ALL.Spleen/ENSG00000214401.4.wgt.RDat	17	46193575	46193576	0.4192	rs1396862	-5.35	rs17689918	0.426	9.87	-5.3064	29	9	lasso	0.43	1.6e-29	-5.1224	3.02e-07	0	0.001	0	0.012	0.987	0.2553	47	NA	1.72631e-05
RASGRP1	GTExv8.ALL.Spleen	../03.reference/FUSION///GTExv8.ALL.Spleen/ENSG00000172575.11.wgt.RDat	15	38565574	38565575	0.3891	rs17651741	5.08	rs17651741	0.110926	5.7	5.0834	545	545	susie	0.12	4.4e-08	5.08845	3.61e-07	0	0.004	0	0.007	0.989	0.001	1000	0.00023	2.04693e-05
RP11-259G18.1	GTExv8.ALL.Spleen	../03.reference/FUSION///GTExv8.ALL.Spleen/ENSG00000261575.2.wgt.RDat	17	46267036	46267037	0.3071	rs1396862	-5.35	rs17689918	0.186	6.95	-5.3064	65	7	lasso	0.21	2.2e-13	-5.0017	5.68e-07	0	0.001	0	0.014	0.985	0.1412	85	NA	3.14457e-05
MAPK8IP1P1	GTExv8.ALL.Spleen	../03.reference/FUSION///GTExv8.ALL.Spleen/ENSG00000262500.1.wgt.RDat	17	46243605	46243606	0.4174	rs1396862	-5.35	rs17689471	0.456	10.43	-5.3128	58	24	enet	0.48	5.2e-34	-4.9687	6.74e-07	0	0.001	0	0.014	0.985	0.0284	422	NA	3.70226e-05
ORMDL3	GTExv8.ALL.Spleen	../03.reference/FUSION///GTExv8.ALL.Spleen/ENSG00000172057.9.wgt.RDat	17	39927600	39927601	0.4535	rs8067378	-5.24	rs9303281	0.395	9.78	-4.5326	290	23	enet	0.43	3e-29	-4.8625	1.16e-06	0	0.004	0	0.02	0.976	0.001	1000	0.0264	6.27382e-05
SLC22A5	GTExv8.ALL.Spleen	../03.reference/FUSION///GTExv8.ALL.Spleen/ENSG00000197375.12.wgt.RDat	5	132369751	132369752	0.4763	rs2188962	5.64	rs2631360	0.291971	-8.36	4.8262	417	6	lasso	0.3	1.7e-19	-4.78874	1.68e-06	0	0.007	0	0.19	0.803	0.0373	322	NA	8.94855e-05
SF3A3	GTExv8.ALL.Spleen	../03.reference/FUSION///GTExv8.ALL.Spleen/ENSG00000183431.11.wgt.RDat	1	37990920	37990921	0.4415	rs12742756	-5.512	rs4072980	0.265	7.85	4.76722	472	472	susie	0.31	5e-20	4.69875	2.62e-06	0	0.008	0	0.138	0.853	0.0219	549	NA	0.00013545
ST7L	GTExv8.ALL.Spleen	../03.reference/FUSION///GTExv8.ALL.Spleen/ENSG00000007341.18.wgt.RDat	1	112620824	112620825	0.1845	rs351367	-4.992	rs7544663	0.148	5.96	4.44605	332	332	susie	0.15	1.2e-09	4.46003	8.19e-06	0	0.021	0	0.026	0.953	0.0125	959	NA	0.000399888
LRRC37A2	GTExv8.ALL.Spleen	../03.reference/FUSION///GTExv8.ALL.Spleen/ENSG00000238083.7.wgt.RDat	17	46511510	46511511	0.4449	rs199533	-4.51	rs199439	0.323	8.62	-4.4441	135	135	susie	0.32	3.5e-21	-4.3518	1.35e-05	0	0.05	0	0.01	0.94	0.0274	438	NA	0.000650127
ELL	GTExv8.ALL.Spleen	../03.reference/FUSION///GTExv8.ALL.Spleen/ENSG00000105656.12.wgt.RDat	19	18522126	18522127	0.1704	rs7249760	-4.96	rs34053595	0.15435	5.98	-4.3415	374	1	top1	0.15	5.1e-10	-4.3415	1.42e-05	0.001	0.071	0.001	0.12	0.808	0.0923	130	NA	0.000679185
TESK2	GTExv8.ALL.Spleen	../03.reference/FUSION///GTExv8.ALL.Spleen/ENSG00000070759.16.wgt.RDat	1	45491165	45491166	0.1416	rs7524495	-5.294	rs2993263	0.105	-5.82	-4.37898	282	282	susie	0.11	2.1e-07	4.3136	1.61e-05	0	0.007	0	0.09	0.902	0.0486	247	NA	0.000754661
RAB29	GTExv8.ALL.Spleen	../03.reference/FUSION///GTExv8.ALL.Spleen/ENSG00000117280.12.wgt.RDat	1	205775459	205775460	0.3627	rs11240547	-4.816	rs7522056	0.116	-5.97	-4.49297	426	21	enet	0.15	1.3e-09	4.28218	1.85e-05	0	0.053	0	0.03	0.917	0.0336	357	NA	0.000855747
TDRD10	GTExv8.ALL.Spleen	../03.reference/FUSION///GTExv8.ALL.Spleen/ENSG00000163239.12.wgt.RDat	1	154502218	154502219	0.2727	rs4240872	4.469	rs3811448	0.21	-7.57	4.09767	400	400	susie	0.23	1.3e-14	-4.13096	3.61e-05	0	0.114	0	0.011	0.875	0.0183	654	NA	0.00154768
RP11-6N17.4	GTExv8.ALL.Spleen	../03.reference/FUSION///GTExv8.ALL.Spleen/ENSG00000264920.1.wgt.RDat	17	47895811	47895812	0.4122	rs11651753	-6.11	rs17856536	0.0578	5.45	0.4901	379	23	enet	0.23	1e-14	3.06	0.00221	0	0.001	0.015	0.18	0.804	0.1818	66	NA	0.0493286
CYP21A1P	GTExv8.ALL.Pancreas	../03.reference/FUSION///GTExv8.ALL.Pancreas/ENSG00000204338.8.wgt.RDat	6	32005688	32005689	0.1829	rs1150755	41.08	rs2856448	0.059123	-6.2	12.9815	197	15	enet	0.13	5.6e-11	-30.0111	7.03e-198	0	0	0	0.064	0.936	0.0656	183	NA	4.04166e-195
HLA-J	GTExv8.ALL.Pancreas	../03.reference/FUSION///GTExv8.ALL.Pancreas/ENSG00000204622.11.wgt.RDat	6	30005970	30005971	0.1722	rs385492	13.2	rs396660	0.045281	-4.71	-9.6359	40	40	susie	0.071	1.3e-06	12.6193	1.65e-36	0	0	0.005	0.013	0.982	0.1	120	NA	3.25239e-34
HCG4	GTExv8.ALL.Pancreas	../03.reference/FUSION///GTExv8.ALL.Pancreas/ENSG00000176998.4.wgt.RDat	6	29792435	29792436	0.165	rs385492	13.2	rs385492	0.043288	4.91	13.1953	41	12	enet	0.088	8.3e-08	12.0402	2.18e-33	0	0	0.001	0.001	0.999	0.0938	128	NA	4.17773e-31
RP11-973H7.1	GTExv8.ALL.Pancreas	../03.reference/FUSION///GTExv8.ALL.Pancreas/ENSG00000260302.1.wgt.RDat	18	12775922	12775923	0.1709	rs1893217	11.71	rs2542151	0.19516	7.81	11.687	384	1	top1	0.2	3.2e-16	11.687	1.49e-31	0	0	0	0.001	0.999	0.002	1000	1.7e-05	2.56988e-29
IFITM4P	GTExv8.ALL.Pancreas	../03.reference/FUSION///GTExv8.ALL.Pancreas/ENSG00000235821.1.wgt.RDat	6	29751147	29751148	0.2469	rs385492	13.2	rs1362126	0.007594	3.84	4.773	41	13	enet	0.088	7.3e-08	11.139	8.1e-29	0	0	0.1	0.009	0.89	0.1277	94	NA	1.29958e-26
ZNF165	GTExv8.ALL.Pancreas	../03.reference/FUSION///GTExv8.ALL.Pancreas/ENSG00000197279.3.wgt.RDat	6	28081130	28081131	0.1973	rs172164	11.38	rs427348	0.128879	6.37	11.1172	482	1	top1	0.13	6.3e-11	11.1172	1.03e-28	0	0	0	0.023	0.977	0.005	1000	0.00132	1.61499e-26
RP1-313I6.12	GTExv8.ALL.Pancreas	../03.reference/FUSION///GTExv8.ALL.Pancreas/ENSG00000272009.1.wgt.RDat	6	28080973	28080974	0.2405	rs172164	11.38	rs1225709	0.120209	6.39	11.1106	482	1	top1	0.12	2.9e-10	11.1106	1.11e-28	0	0	0	0.025	0.975	0.005	1000	0.00158	1.70175e-26
HLA-V	GTExv8.ALL.Pancreas	../03.reference/FUSION///GTExv8.ALL.Pancreas/ENSG00000181126.13.wgt.RDat	6	29790953	29790954	0.6161	rs385492	13.2	rs2524005	0.09727	6.08	-4.0508	41	16	enet	0.2	1e-16	-11.0687	1.78e-28	0	0	0	0.001	0.999	0.2264	53	NA	2.66961e-26
HCG4P3	GTExv8.ALL.Pancreas	../03.reference/FUSION///GTExv8.ALL.Pancreas/ENSG00000237669.1.wgt.RDat	6	30007115	30007116	0.3193	rs385492	13.2	rs3129054	0.087155	-5.43	-12.8289	40	17	enet	0.098	1.3e-08	10.8491	2.01e-27	0	0	0.007	0.105	0.887	0.0811	148	NA	2.95042e-25
LIPJ	GTExv8.ALL.Pancreas	../03.reference/FUSION///GTExv8.ALL.Pancreas/ENSG00000204022.9.wgt.RDat	10	88586761	88586762	0.1546	rs7068821	-10.11	rs7068821	0.0613	5.11	-10.1	541	8	enet	0.062	6.1e-06	-10.4824	1.04e-25	0	0	0	0.002	0.998	0	1000	3.58e-07	1.49478e-23
PTEN	GTExv8.ALL.Pancreas	../03.reference/FUSION///GTExv8.ALL.Pancreas/ENSG00000171862.10.wgt.RDat	10	87863437	87863438	0.3645	rs7068821	-10.11	rs7068821	0.31	9.75	-10.1	414	1	top1	0.31	2e-26	-10.1085	5.06e-24	0	0	0	0	1	0	1000	4.86e-06	6.98179e-22
RPL23AP1	GTExv8.ALL.Pancreas	../03.reference/FUSION///GTExv8.ALL.Pancreas/ENSG00000239257.1.wgt.RDat	6	29726881	29726882	0.4928	rs385492	13.2	rs385492	0.114799	-6.14	13.1953	41	24	enet	0.24	2.3e-20	-10.0837	6.52e-24	0	0	0	0	1	0.2857	42	NA	8.8199e-22
CTSH	GTExv8.ALL.Pancreas	../03.reference/FUSION///GTExv8.ALL.Pancreas/ENSG00000103811.15.wgt.RDat	15	78949573	78949574	0.4734	rs12148472	-8.89	rs12148472	0.256771	-9.32	-8.8865	436	436	susie	0.27	1.4e-22	8.88653	6.3e-19	0	0	0	0	1	0	1000	4.73e-06	7.36673e-17
FUT2	GTExv8.ALL.Pancreas	../03.reference/FUSION///GTExv8.ALL.Pancreas/ENSG00000176920.11.wgt.RDat	19	48695970	48695971	0.5962	rs601338	8.81	rs516246	0.529	-12.73	8.69944	453	1	top1	0.53	1.3e-51	-8.69944	3.34e-18	0	0	0	0.006	0.994	0.006	1000	0.0002	3.84044e-16
PRKD2	GTExv8.ALL.Pancreas	../03.reference/FUSION///GTExv8.ALL.Pancreas/ENSG00000105287.12.wgt.RDat	19	46717126	46717127	0.3645	rs425105	-8.5	rs3786705	0.0683	6.64	-5.48811	352	18	enet	0.25	7.3e-21	-8.58672	8.95e-18	0	0	0	0.006	0.994	0	1000	9.35e-06	9.80096e-16
NOTCH2	GTExv8.ALL.Pancreas	../03.reference/FUSION///GTExv8.ALL.Pancreas/ENSG00000134250.19.wgt.RDat	1	120069625	120069626	0.188	rs2493411	5.689	rs835573	0.112275	-6.66	5.65004	196	196	susie	0.13	9.6e-11	-5.66666	1.46e-08	0	0	0	0.026	0.974	0	1000	0.00017	1.15776e-06
LRRC37A4P	GTExv8.ALL.Pancreas	../03.reference/FUSION///GTExv8.ALL.Pancreas/ENSG00000214425.7.wgt.RDat	17	45550334	45550335	0.5768	rs11012	-6.17	rs8072451	0.553	-13.05	-5.3118	137	137	susie	0.57	8.7e-58	5.3435	9.12e-08	0	0.001	0	0.117	0.883	0.0188	639	NA	6.91416e-06
RP11-259G18.3	GTExv8.ALL.Pancreas	../03.reference/FUSION///GTExv8.ALL.Pancreas/ENSG00000262539.1.wgt.RDat	17	46260605	46260606	0.4542	rs1396862	-5.35	rs8072451	0.458	11.87	-5.3118	65	1	top1	0.46	2.3e-42	-5.31182	1.09e-07	0	0.001	0	0.014	0.986	0.1846	65	NA	8.17382e-06
RP11-707O23.1	GTExv8.ALL.Pancreas	../03.reference/FUSION///GTExv8.ALL.Pancreas/ENSG00000280022.1.wgt.RDat	17	45592620	45592621	0.3052	rs11012	-6.17	rs17689918	0.371	10.79	-5.3064	114	1	top1	0.37	1.3e-32	-5.30641	1.12e-07	0	0.001	0	0.132	0.867	0.1429	84	NA	8.30847e-06
RP11-767N6.2	GTExv8.ALL.Pancreas	../03.reference/FUSION///GTExv8.ALL.Pancreas/ENSG00000234329.1.wgt.RDat	1	45651825	45651826	0.0461	rs7524495	-5.294	rs4660882	0.038959	-4.22	-5.03569	287	287	susie	0.04	0.00028	5.28979	1.22e-07	0.001	0.002	0.02	0.038	0.94	0	1000	0.00011	8.95402e-06
LINC02210	GTExv8.ALL.Pancreas	../03.reference/FUSION///GTExv8.ALL.Pancreas/ENSG00000204650.14.wgt.RDat	17	45620327	45620328	0.5421	rs11012	-6.17	rs17689918	0.591	13.51	-5.3064	92	29	enet	0.6	5.8e-63	-5.2561	1.47e-07	0	0.001	0	0.119	0.881	0.0143	839	NA	1.04552e-05
SF3A3	GTExv8.ALL.Pancreas	../03.reference/FUSION///GTExv8.ALL.Pancreas/ENSG00000183431.11.wgt.RDat	1	37990920	37990921	0.2466	rs12742756	-5.512	rs28435150	0.121643	7.08	5.3506	470	470	susie	0.13	2.3e-11	5.23952	1.61e-07	0	0.001	0	0.011	0.988	0.002	1000	0.00335	1.13341e-05
KANSL1-AS1	GTExv8.ALL.Pancreas	../03.reference/FUSION///GTExv8.ALL.Pancreas/ENSG00000214401.4.wgt.RDat	17	46193575	46193576	0.3452	rs1396862	-5.35	rs17689918	0.447	11.8	-5.3064	29	3	lasso	0.46	4.4e-43	-4.99155	5.99e-07	0	0.001	0	0.012	0.987	0.4	30	NA	4.05147e-05
RP11-259G18.1	GTExv8.ALL.Pancreas	../03.reference/FUSION///GTExv8.ALL.Pancreas/ENSG00000261575.2.wgt.RDat	17	46267036	46267037	0.2867	rs1396862	-5.35	rs17689918	0.267	9.15	-5.3064	65	7	lasso	0.29	3.6e-24	-4.90413	9.38e-07	0	0.001	0	0.013	0.987	0.2182	55	NA	6.22237e-05
MOV10	GTExv8.ALL.Pancreas	../03.reference/FUSION///GTExv8.ALL.Pancreas/ENSG00000155363.18.wgt.RDat	1	112673140	112673141	0.0837	rs351367	-4.992	rs2932532	0.026881	4.37	4.8794	328	328	susie	0.034	0.00072	4.77557	1.79e-06	0.009	0.011	0.011	0.013	0.956	0.003	1000	0.000682	0.000116502
MAPK8IP1P2	GTExv8.ALL.Pancreas	../03.reference/FUSION///GTExv8.ALL.Pancreas/ENSG00000263503.1.wgt.RDat	17	45602339	45602340	0.2708	rs11012	-6.17	rs8072451	0.35	10.45	-5.3118	110	110	susie	0.36	2.5e-31	-4.76513	1.89e-06	0	0.001	0	0.118	0.881	0.0698	172	NA	0.000121861
DND1P1	GTExv8.ALL.Pancreas	../03.reference/FUSION///GTExv8.ALL.Pancreas/ENSG00000264070.1.wgt.RDat	17	45585870	45585871	0.3649	rs11012	-6.17	rs17689918	0.353	10.48	-5.3064	119	21	enet	0.37	1.3e-32	-4.75632	1.97e-06	0	0.001	0	0.118	0.882	0.0143	837	NA	0.000125843
RGS14	GTExv8.ALL.Pancreas	../03.reference/FUSION///GTExv8.ALL.Pancreas/ENSG00000169220.17.wgt.RDat	5	177357836	177357837	0.118	rs7724098	-4.65	rs12654812	0.118	-6.1	-4.53	292	1	top1	0.12	4.3e-10	4.53	5.9e-06	0	0.036	0	0.01	0.954	0.007	1000	0.0087	0.000363429
SSBP4	GTExv8.ALL.Pancreas	../03.reference/FUSION///GTExv8.ALL.Pancreas/ENSG00000130511.15.wgt.RDat	19	18418863	18418864	0.0933	rs7249760	-4.96	rs34053595	0.0431	-4.92	-4.3415	386	386	susie	0.055	2.2e-05	4.50424	6.66e-06	0.005	0.039	0.009	0.066	0.881	0.01	1000	0.00635	0.000406614
RP11-147L13.14	GTExv8.ALL.Pancreas	../03.reference/FUSION///GTExv8.ALL.Pancreas/ENSG00000278740.1.wgt.RDat	17	68188546	68188547	0.1442	rs4558468	4.32	rs35191309	0.0351	4.8	4.2375	340	6	lasso	0.076	5.9e-07	4.43474	9.22e-06	0.051	0.126	0.003	0.006	0.814	0.002	1000	0.000598	0.000557972
ST7L	GTExv8.ALL.Pancreas	../03.reference/FUSION///GTExv8.ALL.Pancreas/ENSG00000007341.18.wgt.RDat	1	112620824	112620825	0.356	rs351367	-4.992	rs10745330	0.3654	10.59	4.39376	332	1	top1	0.37	5.5e-32	4.39376	1.11e-05	0	0.06	0	0.076	0.864	0.0469	256	NA	0.000654521
LRRC37A2	GTExv8.ALL.Pancreas	../03.reference/FUSION///GTExv8.ALL.Pancreas/ENSG00000238083.7.wgt.RDat	17	46511510	46511511	0.4775	rs199533	-4.51	rs169201	0.319	10.04	-4.4349	135	21	enet	0.35	6.3e-30	-4.34448	1.4e-05	0	0.048	0	0.01	0.942	0.0465	258	NA	0.000818525
RP11-147L13.8	GTExv8.ALL.Pancreas	../03.reference/FUSION///GTExv8.ALL.Pancreas/ENSG00000267731.1.wgt.RDat	17	68189883	68189884	0.261	rs4558468	4.32	rs35191309	0.143	6.92	4.2375	341	1	top1	0.14	5.4e-12	4.23752	2.26e-05	0	0.119	0	0.006	0.875	0.004	1000	0.003196	0.00131023
AGO4	GTExv8.ALL.Pancreas	../03.reference/FUSION///GTExv8.ALL.Pancreas/ENSG00000134698.10.wgt.RDat	1	35808171	35808172	0.2783	rs676614	5.587	rs12083902	0.03927	-5.01	4.45144	235	235	susie	0.13	1.1e-10	-3.99274	6.53e-05	0.002	0.015	0.015	0.131	0.836	0.0506	237	NA	0.00326453
CCDC7	GTExv8.ALL.Pancreas	../03.reference/FUSION///GTExv8.ALL.Pancreas/ENSG00000216937.13.wgt.RDat	10	32446139	32446140	0.3811	rs2490503	5.05	rs11008969	0.215	-8.31	4.92	318	25	enet	0.23	5.3e-19	-3.47348	0.000514	0	0.005	0	0.019	0.976	0.1081	111	NA	0.0188622
KLF3-AS1	GTExv8.ALL.Pancreas	../03.reference/FUSION///GTExv8.ALL.Pancreas/ENSG00000231160.9.wgt.RDat	4	38664882	38664883	0.5695	rs10004996	5.27	rs2126526	0.262	9.72	4.97661	580	51	enet	0.44	2.9e-40	3.17026	0.001523	0	0.014	0	0.058	0.928	0.1101	109	NA	0.0435982
HLA-U	GTExv8.ALL.Whole_Blood	../03.reference/FUSION///GTExv8.ALL.Whole_Blood/ENSG00000228078.1.wgt.RDat	6	29934100	29934101	0.1902	rs385492	13.2	rs385492	0.0515	-6.09	13.1953	39	23	enet	0.1	1.3e-17	-15.96	2.44e-57	0	0	0	0	1	0.0177	679	NA	5.21089e-55
CTSH	GTExv8.ALL.Whole_Blood	../03.reference/FUSION///GTExv8.ALL.Whole_Blood/ENSG00000103811.15.wgt.RDat	15	78949573	78949574	0.5153	rs12148472	-8.89	rs12148472	0.242351	-12.81	-8.8865	435	435	susie	0.35	1.9e-65	9.757	1.72e-22	0	0	0	0	1	0	1000	6.85e-07	2.35318e-20
IL27	GTExv8.ALL.Whole_Blood	../03.reference/FUSION///GTExv8.ALL.Whole_Blood/ENSG00000197272.2.wgt.RDat	16	28512050	28512051	0.084	rs151227	7.93	rs151227	0.0212	-5.19	7.93153	206	206	susie	0.053	1.1e-09	-8.37564	5.49e-17	0	0	0	0.02	0.98	0.002	1000	0.0237	6.58499e-15
HLA-H	GTExv8.ALL.Whole_Blood	../03.reference/FUSION///GTExv8.ALL.Whole_Blood/ENSG00000206341.7.wgt.RDat	6	29888466	29888467	0.1335	rs385492	13.2	rs385492	0.0262	-5.58	13.1953	40	27	enet	0.092	5.6e-16	-7.164	7.86e-13	0	0	0	0.004	0.996	0.4615	26	NA	7.48067e-11
CD226	GTExv8.ALL.Whole_Blood	../03.reference/FUSION///GTExv8.ALL.Whole_Blood/ENSG00000150637.8.wgt.RDat	18	69961802	69961803	0.0694	rs1790947	7.29	rs1788103	0.002129	-3.94	7.05106	485	485	susie	0.0055	0.03	-7.10113	1.24e-12	0	0	0.031	0.007	0.962	0	1000	1.23e-05	1.14289e-10
NTN5	GTExv8.ALL.Whole_Blood	../03.reference/FUSION///GTExv8.ALL.Whole_Blood/ENSG00000142233.11.wgt.RDat	19	48673080	48673081	0.1757	rs601338	8.81	rs516246	0.0505	6.15	8.69944	455	37	enet	0.061	5.5e-11	6.9557	3.51e-12	0	0	0	0.003	0.997	0	1000	0.00241	3.1044e-10
AP003774.1	GTExv8.ALL.Whole_Blood	../03.reference/FUSION///GTExv8.ALL.Whole_Blood/ENSG00000236935.1.wgt.RDat	11	64329503	64329504	0.5032	rs663743	-6.62	rs479777	0.398	16.64	-6.57985	337	27	enet	0.43	4.4e-84	-6.35417	2.1e-10	0	0	0	0.002	0.998	0	1000	0.001828	1.70256e-08
EIF3C	GTExv8.ALL.Whole_Blood	../03.reference/FUSION///GTExv8.ALL.Whole_Blood/ENSG00000184110.14.wgt.RDat	16	28688557	28688558	0.118	rs151227	7.93	rs12325113	0.0215	5.3	-5.27854	199	19	enet	0.047	8.5e-09	-6.18714	6.13e-10	0	0	0.001	0.091	0.908	0.1379	87	NA	4.83552e-08
DOK6	GTExv8.ALL.Whole_Blood	../03.reference/FUSION///GTExv8.ALL.Whole_Blood/ENSG00000206052.10.wgt.RDat	18	69401054	69401055	0.1402	rs1790947	7.29	rs1790588	0.063907	7.27	7.05607	547	547	susie	0.094	2.8e-16	6.18108	6.37e-10	0	0	0	0.011	0.989	0	1000	1.76e-05	4.97998e-08
NPIPB6	GTExv8.ALL.Whole_Blood	../03.reference/FUSION///GTExv8.ALL.Whole_Blood/ENSG00000198156.10.wgt.RDat	16	28363507	28363508	0.0252	rs151227	7.93	rs2726034	0.00935	4.64	-6.05815	252	252	susie	0.016	0.00063	-6.16928	6.86e-10	0	0	0.017	0.081	0.901	0.0189	635	NA	5.31559e-08
CCDC88B	GTExv8.ALL.Whole_Blood	../03.reference/FUSION///GTExv8.ALL.Whole_Blood/ENSG00000168071.21.wgt.RDat	11	64340222	64340223	0.0426	rs663743	-6.62	rs694739	0.0177	-5.1	-5.93239	337	337	susie	0.022	6.9e-05	6.07071	1.27e-09	0	0	0	0.01	0.99	0	1000	0.000286	9.58631e-08
ACAP1	GTExv8.ALL.Whole_Blood	../03.reference/FUSION///GTExv8.ALL.Whole_Blood/ENSG00000072818.11.wgt.RDat	17	7336528	7336529	0.26	rs35776863	6.24	rs35776863	0.197	-11.6	6.24281	455	455	susie	0.22	7.3e-38	-5.98075	2.22e-09	0	0	0	0	1	0.003	1000	5.13e-05	1.66139e-07
SULT1A2	GTExv8.ALL.Whole_Blood	../03.reference/FUSION///GTExv8.ALL.Whole_Blood/ENSG00000197165.10.wgt.RDat	16	28597108	28597109	0.3673	rs151227	7.93	rs4788069	0.517	18.93	-2.78095	184	15	enet	0.57	2.3e-123	-5.8167	6e-09	0	0	0	0.078	0.922	0.1043	115	NA	4.23677e-07
NPIPB7	GTExv8.ALL.Whole_Blood	../03.reference/FUSION///GTExv8.ALL.Whole_Blood/ENSG00000233232.6.wgt.RDat	16	28471174	28471175	0.0911	rs151227	7.93	rs12446550	0.111	-9.63	-7.7025	212	18	enet	0.13	1.7e-22	5.66733	1.45e-08	0	0	0	0.016	0.984	0.1319	91	NA	1.00763e-06
TYK2	GTExv8.ALL.Whole_Blood	../03.reference/FUSION///GTExv8.ALL.Whole_Blood/ENSG00000105397.13.wgt.RDat	19	10380675	10380676	0.189	rs2304256	-7.7	rs280519	0.0546	-7.38	5.7464	378	378	susie	0.12	4.5e-20	-5.60811	2.05e-08	0	0	0	0.002	0.998	0.007	1000	0.00296	1.39146e-06
BATF3	GTExv8.ALL.Whole_Blood	../03.reference/FUSION///GTExv8.ALL.Whole_Blood/ENSG00000123685.8.wgt.RDat	1	212699984	212699985	0.156	rs2221593	5.396	rs2221593	0.042914	-6.83	5.39635	427	26	enet	0.085	7.4e-15	-5.55631	2.76e-08	0	0.001	0	0.002	0.997	0	1000	0.000482	1.85897e-06
DND1P1	GTExv8.ALL.Whole_Blood	../03.reference/FUSION///GTExv8.ALL.Whole_Blood/ENSG00000264070.1.wgt.RDat	17	45585870	45585871	0.3221	rs11012	-6.17	rs17689471	0.498	18.31	-5.31283	117	7	lasso	0.5	1.2e-102	-5.414	6.16e-08	0	0.001	0	0.114	0.885	0.008	1000	0.011	4.01479e-06
LRRC37A4P	GTExv8.ALL.Whole_Blood	../03.reference/FUSION///GTExv8.ALL.Whole_Blood/ENSG00000214425.7.wgt.RDat	17	45550334	45550335	0.5342	rs11012	-6.17	rs17689471	0.667	-21.23	-5.31283	135	54	enet	0.68	1e-168	5.35753	8.44e-08	0	0.001	0	0.116	0.884	0	1000	0.00495	5.35512e-06
LINC02210	GTExv8.ALL.Whole_Blood	../03.reference/FUSION///GTExv8.ALL.Whole_Blood/ENSG00000204650.14.wgt.RDat	17	45620327	45620328	0.2673	rs11012	-6.17	rs17763086	0.479	18.06	-5.34279	92	4	lasso	0.48	2.4e-98	-5.32149	1.03e-07	0	0.001	0	0.115	0.885	0.0418	287	NA	6.44191e-06
RP11-707O23.1	GTExv8.ALL.Whole_Blood	../03.reference/FUSION///GTExv8.ALL.Whole_Blood/ENSG00000280022.1.wgt.RDat	17	45592620	45592621	0.2106	rs11012	-6.17	rs17689471	0.353	15.49	-5.31283	112	8	lasso	0.36	4.1e-66	-5.31339	1.08e-07	0	0.001	0	0.114	0.885	0.1071	112	NA	6.70672e-06
MAPK8IP1P2	GTExv8.ALL.Whole_Blood	../03.reference/FUSION///GTExv8.ALL.Whole_Blood/ENSG00000263503.1.wgt.RDat	17	45602339	45602340	0.3454	rs11012	-6.17	rs17689471	0.575	19.77	-5.31283	109	4	lasso	0.58	3.7e-129	-5.30351	1.14e-07	0	0.001	0	0.115	0.884	0.0597	201	NA	7.02946e-06
ELK4	GTExv8.ALL.Whole_Blood	../03.reference/FUSION///GTExv8.ALL.Whole_Blood/ENSG00000158711.13.wgt.RDat	1	205631961	205631962	0.0885	rs11240547	-4.816	rs3761916	0.007071	4.75	-3.43785	483	483	susie	0.017	0.00041	-5.2979	1.17e-07	0.017	0.061	0.01	0.035	0.876	0.001	1000	0.003692	7.164e-06
KANSL1-AS1	GTExv8.ALL.Whole_Blood	../03.reference/FUSION///GTExv8.ALL.Whole_Blood/ENSG00000214401.4.wgt.RDat	17	46193575	46193576	0.4042	rs1396862	-5.35	rs17689882	0.596	19.96	-5.35291	29	6	lasso	0.6	4.3e-134	-5.26793	1.38e-07	0	0.001	0	0.012	0.988	0.3529	34	NA	8.27622e-06
RN7SL130P	GTExv8.ALL.Whole_Blood	../03.reference/FUSION///GTExv8.ALL.Whole_Blood/ENSG00000244256.3.wgt.RDat	1	63655742	63655743	0.061	rs11208265	6.498	rs2013012	0.013019	-5.09	3.75134	455	2	lasso	0.023	4.6e-05	-5.19601	2.04e-07	0	0	0.001	0.009	0.99	0.009	1000	0.001379	1.19082e-05
PIK3R3	GTExv8.ALL.Whole_Blood	../03.reference/FUSION///GTExv8.ALL.Whole_Blood/ENSG00000117461.14.wgt.RDat	1	46133035	46133036	0.0287	rs7524495	-5.294	rs6666743	0.027996	5.35	-5.08102	326	326	susie	0.032	1.9e-06	-5.19155	2.09e-07	0	0.002	0	0.03	0.968	0.006	1000	0.002584	1.21192e-05
DNAJC27	GTExv8.ALL.Whole_Blood	../03.reference/FUSION///GTExv8.ALL.Whole_Blood/ENSG00000115137.11.wgt.RDat	2	24972093	24972094	0.1722	rs13407913	4.95	rs7567997	0.189	11.71	4.93799	326	8	lasso	0.2	1.6e-34	5.14215	2.72e-07	0	0.008	0	0.016	0.976	0.002	1000	0.01736	1.56686e-05
PFKL	GTExv8.ALL.Whole_Blood	../03.reference/FUSION///GTExv8.ALL.Whole_Blood/ENSG00000141959.16.wgt.RDat	21	44300050	44300051	0.1978	rs1893208	-5.17	rs8133730	0.04427	6.97	3.54242	394	394	susie	0.085	7.2e-15	5.0929	3.53e-07	0	0.014	0	0.022	0.964	0.002	1000	0.000131	1.98133e-05
CCDC17	GTExv8.ALL.Whole_Blood	../03.reference/FUSION///GTExv8.ALL.Whole_Blood/ENSG00000159588.14.wgt.RDat	1	45624056	45624057	0.0279	rs7524495	-5.294	rs4660882	0.019225	4.57	-5.03569	287	1	top1	0.019	0.00019	-5.03569	4.76e-07	0.006	0.003	0.128	0.057	0.807	0.16	75	NA	2.63231e-05
INPP5B	GTExv8.ALL.Whole_Blood	../03.reference/FUSION///GTExv8.ALL.Whole_Blood/ENSG00000204084.12.wgt.RDat	1	37947056	37947057	0.4509	rs12742756	-5.512	rs36084352	0.369524	-15.84	-5.31404	461	35	enet	0.43	1.4e-84	5.03506	4.78e-07	0	0.001	0	0.012	0.987	0.001	1000	0.005751	2.63231e-05
PEBP1P3	GTExv8.ALL.Whole_Blood	../03.reference/FUSION///GTExv8.ALL.Whole_Blood/ENSG00000236278.2.wgt.RDat	1	198680032	198680033	0.1097	rs17623914	-5.769	rs17623914	0.032104	-5.23	-5.76909	372	30	enet	0.04	1e-07	5.00651	5.54e-07	0	0	0	0.001	0.998	0.005	1000	0.003468	2.99434e-05
C1orf122	GTExv8.ALL.Whole_Blood	../03.reference/FUSION///GTExv8.ALL.Whole_Blood/ENSG00000197982.13.wgt.RDat	1	37806978	37806979	0.0297	rs12742756	-5.512	rs7366048	0.004306	-4.12	4.92743	454	454	susie	0.0097	0.0061	-4.9941	5.91e-07	0.006	0.002	0.098	0.03	0.865	0.008	1000	0.006187	3.15536e-05
PTRHD1	GTExv8.ALL.Whole_Blood	../03.reference/FUSION///GTExv8.ALL.Whole_Blood/ENSG00000184924.5.wgt.RDat	2	24793134	24793135	0.0391	rs13407913	4.95	rs6752378	0.0161	4.59	4.7192	314	314	susie	0.02	0.00014	4.95571	7.21e-07	0.003	0.014	0.006	0.027	0.95	0.004	1000	0.00523	3.82611e-05
SLC22A4	GTExv8.ALL.Whole_Blood	../03.reference/FUSION///GTExv8.ALL.Whole_Blood/ENSG00000197208.5.wgt.RDat	5	132294442	132294443	0.0214	rs2188962	5.64	rs17622208	0.032145	-5.02	4.95222	392	1	top1	0.032	1.8e-06	-4.95222	7.34e-07	0.001	0.004	0.034	0.114	0.846	0.028	428	NA	3.87163e-05
ADCY3	GTExv8.ALL.Whole_Blood	../03.reference/FUSION///GTExv8.ALL.Whole_Blood/ENSG00000138031.14.wgt.RDat	2	24919838	24919839	0.4276	rs13407913	4.95	rs13407913	0.446	17.3	4.95138	322	57	enet	0.47	6e-95	4.88581	1.03e-06	0	0.005	0	0.01	0.985	0.006	1000	0.01916	5.3365e-05
IKZF3	GTExv8.ALL.Whole_Blood	../03.reference/FUSION///GTExv8.ALL.Whole_Blood/ENSG00000161405.16.wgt.RDat	17	39864187	39864188	0.0613	rs8067378	-5.24	rs907091	0.0643	-7.02	-4.67789	291	291	susie	0.066	9.6e-12	4.82838	1.38e-06	0	0.006	0	0.028	0.967	0.0125	957	NA	7.02516e-05
UTP11	GTExv8.ALL.Whole_Blood	../03.reference/FUSION///GTExv8.ALL.Whole_Blood/ENSG00000183520.11.wgt.RDat	1	38009257	38009258	0.0963	rs12742756	-5.512	rs12138115	0.047119	6.28	4.99568	463	6	lasso	0.048	7e-09	4.77565	1.79e-06	0	0.004	0	0.075	0.921	0.005	1000	0.007192	9.05968e-05
RP11-259G18.3	GTExv8.ALL.Whole_Blood	../03.reference/FUSION///GTExv8.ALL.Whole_Blood/ENSG00000262539.1.wgt.RDat	17	46260605	46260606	0.3134	rs1396862	-5.35	rs199448	0.599	20.27	-4.44546	64	29	enet	0.64	9.9e-150	-4.75972	1.94e-06	0	0.007	0	0.122	0.871	0.16	75	NA	9.6515e-05
GSDMB	GTExv8.ALL.Whole_Blood	../03.reference/FUSION///GTExv8.ALL.Whole_Blood/ENSG00000073605.18.wgt.RDat	17	39918649	39918650	0.3853	rs8067378	-5.24	rs8067378	0.417	16.74	-5.24151	290	290	susie	0.45	9.4e-90	-4.67361	2.96e-06	0	0.001	0	0.005	0.994	0.0467	257	NA	0.000146428
SYNGR1	GTExv8.ALL.Whole_Blood	../03.reference/FUSION///GTExv8.ALL.Whole_Blood/ENSG00000100321.14.wgt.RDat	22	39349924	39349925	0.3736	rs2069235	5.15	rs2069235	0.160957	10.91	5.14971	387	387	susie	0.23	6.1e-40	4.64381	3.42e-06	0	0.002	0	0.001	0.997	0.003	1000	0.00417	0.000167293
ORMDL3	GTExv8.ALL.Whole_Blood	../03.reference/FUSION///GTExv8.ALL.Whole_Blood/ENSG00000172057.9.wgt.RDat	17	39927600	39927601	0.2139	rs8067378	-5.24	rs8067378	0.296	14.42	-5.24151	292	19	enet	0.33	2.6e-59	-4.62921	3.67e-06	0	0.002	0	0.008	0.991	0.0123	975	NA	0.000177539
C1orf216	GTExv8.ALL.Whole_Blood	../03.reference/FUSION///GTExv8.ALL.Whole_Blood/ENSG00000142686.7.wgt.RDat	1	35719471	35719472	0.0513	rs12041193	4.832	rs12083902	0.031661	-5.4	4.45144	190	190	susie	0.036	3.8e-07	-4.58341	4.57e-06	0	0.042	0.001	0.059	0.898	0.1905	63	NA	0.000217472
MAST2	GTExv8.ALL.Whole_Blood	../03.reference/FUSION///GTExv8.ALL.Whole_Blood/ENSG00000086015.20.wgt.RDat	1	45786986	45786987	0.0738	rs7524495	-5.294	rs11211181	0.086942	-8.02	3.46654	306	11	enet	0.099	3.8e-17	-4.52079	6.16e-06	0	0.005	0	0.111	0.884	0.1905	63	NA	0.000289984
LMAN2	GTExv8.ALL.Whole_Blood	../03.reference/FUSION///GTExv8.ALL.Whole_Blood/ENSG00000169223.14.wgt.RDat	5	177351851	177351852	0.0656	rs7724098	-4.65	rs244730	0.038015	5.66	-4.13566	295	295	susie	0.045	1.5e-08	-4.48458	7.31e-06	0	0.058	0	0.017	0.925	0.0159	755	NA	0.000340459
CENPO	GTExv8.ALL.Whole_Blood	../03.reference/FUSION///GTExv8.ALL.Whole_Blood/ENSG00000138092.10.wgt.RDat	2	24793382	24793383	0.2559	rs13407913	4.95	rs13407913	0.295	14.15	4.95138	314	314	susie	0.31	1.1e-56	4.42478	9.65e-06	0	0.006	0	0.01	0.984	0.0307	391	NA	0.000444713
ST7L	GTExv8.ALL.Whole_Blood	../03.reference/FUSION///GTExv8.ALL.Whole_Blood/ENSG00000007341.18.wgt.RDat	1	112620824	112620825	0.0859	rs351367	-4.992	rs10745330	0.0754	7.31	4.39376	329	1	top1	0.075	2.8e-13	4.39376	1.11e-05	0	0.06	0	0.076	0.864	0.0296	405	NA	0.000503583
ELL	GTExv8.ALL.Whole_Blood	../03.reference/FUSION///GTExv8.ALL.Whole_Blood/ENSG00000105656.12.wgt.RDat	19	18522126	18522127	0.309	rs7249760	-4.96	rs34053595	0.13	11.23	-4.3415	372	29	enet	0.27	4.8e-48	-4.36454	1.27e-05	0	0.029	0	0.049	0.921	0.0271	442	NA	0.000570263
LINC00674	GTExv8.ALL.Whole_Blood	../03.reference/FUSION///GTExv8.ALL.Whole_Blood/ENSG00000237854.3.wgt.RDat	17	68101907	68101908	0.0473	rs4558468	4.32	rs4503862	0.0229	5.18	4.22872	314	314	susie	0.031	2.7e-06	4.27151	1.94e-05	0.004	0.124	0	0.006	0.865	0.0174	688	NA	0.000849332
EED	GTExv8.ALL.Whole_Blood	../03.reference/FUSION///GTExv8.ALL.Whole_Blood/ENSG00000074266.19.wgt.RDat	11	86244543	86244544	0.0696	rs1874694	-4.27	rs974144	0.0611	6.78	-4.2459	530	530	susie	0.061	5.2e-11	-4.19416	2.74e-05	0	0.145	0	0.007	0.848	0.001	1000	0.000962	0.00116463
PHACTR4	GTExv8.ALL.Whole_Blood	../03.reference/FUSION///GTExv8.ALL.Whole_Blood/ENSG00000204138.12.wgt.RDat	1	28369581	28369582	0.1487	rs34734086	-4.311	rs2840758	0.155533	-10.65	-4.25783	268	6	lasso	0.17	3.3e-29	4.10933	3.97e-05	0	0.118	0	0.017	0.865	0.008	1000	0.007942	0.00163199
NAXE	GTExv8.ALL.Whole_Blood	../03.reference/FUSION///GTExv8.ALL.Whole_Blood/ENSG00000163382.11.wgt.RDat	1	156591761	156591762	0.1039	rs11264546	-4.616	rs4661188	0.023718	-6.55	4.16468	430	430	susie	0.042	4.4e-08	-4.03439	5.47e-05	0	0.14	0	0.027	0.834	0.0448	268	NA	0.00219703
LRRC37A	GTExv8.ALL.Whole_Blood	../03.reference/FUSION///GTExv8.ALL.Whole_Blood/ENSG00000176681.14.wgt.RDat	17	46292732	46292733	0.527	rs1396862	-5.35	rs8072451	0.0621	7.6	-5.31182	77	31	enet	0.26	1.9e-46	-3.90589	9.39e-05	0	0.001	0	0.02	0.978	0.3333	36	NA	0.00355926
ZNF683	GTExv8.ALL.Whole_Blood	../03.reference/FUSION///GTExv8.ALL.Whole_Blood/ENSG00000176083.17.wgt.RDat	1	26374521	26374522	0.0473	rs11247936	-4.413	rs10794532	0.029492	-5.45	-4.29506	374	7	lasso	0.036	4.4e-07	3.3202	0.0009	0.001	0.115	0	0.006	0.878	0.0863	139	NA	0.023384
SSBP4	GTExv8.ALL.Whole_Blood	../03.reference/FUSION///GTExv8.ALL.Whole_Blood/ENSG00000130511.15.wgt.RDat	19	18418863	18418864	0.0447	rs7249760	-4.96	rs12981988	0.00327	-4.16	-2.54115	384	16	enet	0.0057	0.029	3.17637	0.00149	0.033	0.025	0.056	0.041	0.845	0.1791	67	NA	0.0348835
BACH2	NTR.BLOOD.RNAARR	../03.reference/FUSION///NTR.BLOOD.RNAARR/NTR.BACH2.wgt.RDat	6	90636246	91006562	0.03092	rs10944479	10.17	rs10944479	0.0218	-5.54	10.1744	665	1	top1	0.022	1e-07	-10.1744	2.58e-24	0	0	0	0	1	0	1000	4.78e-06	4.84445e-22
KIAA1267	NTR.BLOOD.RNAARR	../03.reference/FUSION///NTR.BLOOD.RNAARR/NTR.KIAA1267.wgt.RDat	17	44106923	44302080	0.04276	rs1396862	-5.35	rs17689471	0.057	8.56	-5.3128	45	17	enet	0.062	4.1e-19	-5.2658	1.4e-07	0	0.001	0	0.012	0.987	0.019	633	NA	1.10239e-05
STIM2	NTR.BLOOD.RNAARR	../03.reference/FUSION///NTR.BLOOD.RNAARR/NTR.STIM2.wgt.RDat	4	26862310	27027329	0.05439	rs4692132	-4.54	rs4692132	0.047	8.66	-4.5394	426	5	lasso	0.055	3e-17	-4.4333	9.28e-06	0	0.055	0	0.002	0.943	0.001	1000	0.001365	0.000514829
EOMES	NTR.BLOOD.RNAARR	../03.reference/FUSION///NTR.BLOOD.RNAARR/NTR.EOMES.wgt.RDat	3	27757440	27764206	0.02584	rs3806624	-4.34	rs3806624	0.0244	5.78	-4.34022	412	1	top1	0.024	1.8e-08	-4.34022	1.42e-05	0	0.081	0	0.001	0.918	0	1000	0.000199	0.000722129
FNIP2	NTR.BLOOD.RNAARR	../03.reference/FUSION///NTR.BLOOD.RNAARR/NTR.FNIP2.wgt.RDat	4	159690165	159828201	0.03985	rs2347078	-4.31	rs10010963	0.0497	-8.61	-4.2441	302	302	bslmm	0.054	6.9e-17	4.0355	5.45e-05	0	0.146	0	0.014	0.84	0.007	1000	0.010814	0.00237562
PPP1R14B	YFS.BLOOD.RNAARR	../03.reference/FUSION///YFS.BLOOD.RNAARR/YFS.PPP1R14B.wgt.RDat	11	64011956	64014413	0.0192	rs663743	-6.62	rs479777	0.008094	-4.08	-6.57985	333	1	top1	0.0081	0.0008	6.57985	4.71e-11	0	0	0.04	0.002	0.958	0.002	1000	0.002497	4.15369e-09
COPZ2	YFS.BLOOD.RNAARR	../03.reference/FUSION///YFS.BLOOD.RNAARR/YFS.COPZ2.wgt.RDat	17	46103533	46115392	0.01615	rs11651753	-6.11	rs4793688	0.004636	4.69	-4.14508	394	394	bslmm	0.01	0.00019	-5.87934	4.12e-09	0	0.001	0.037	0.078	0.884	0.004	1000	0.0107	3.32015e-07
RAF1	YFS.BLOOD.RNAARR	../03.reference/FUSION///YFS.BLOOD.RNAARR/YFS.RAF1.wgt.RDat	3	12625100	12705725	0.02186	rs904464	4.68	rs904464	0.0332	6.67	4.68261	506	1	top1	0.033	4.1e-11	4.6826	2.83e-06	0	0.018	0	0.003	0.978	0	1000	0.004922	0.000152039
E2F4	YFS.BLOOD.RNAARR	../03.reference/FUSION///YFS.BLOOD.RNAARR/YFS.E2F4.wgt.RDat	16	67226072	67232821	0.0252	rs6499137	4.61	rs7185839	0.0157	-4.95	4.2209	236	7	lasso	0.02	2e-07	-4.49731	6.88e-06	0.003	0.115	0.001	0.031	0.851	0.0298	403	NA	0.000357301
ITGB7	YFS.BLOOD.RNAARR	../03.reference/FUSION///YFS.BLOOD.RNAARR/YFS.ITGB7.wgt.RDat	12	53585102	53601091	0.25442	rs2272300	4.55	rs2272300	0.271	18.55	4.54528	475	475	bslmm	0.28	3.1e-91	4.42754	9.53e-06	0	0.034	0	0.001	0.965	0.003	1000	0.00351	0.000463992
USP47	YFS.BLOOD.RNAARR	../03.reference/FUSION///YFS.BLOOD.RNAARR/YFS.USP47.wgt.RDat	11	11862970	11980870	0.0522	rs11022098	4.73	rs11255	0.05427	8.46	4.29821	884	1	top1	0.054	3e-17	4.29821	1.72e-05	0	0.092	0	0.031	0.877	0.008	1000	0.000935	0.000803928
TMEM69	YFS.BLOOD.RNAARR	../03.reference/FUSION///YFS.BLOOD.RNAARR/YFS.TMEM69.wgt.RDat	1	46152886	46160115	0.02147	rs7524495	-5.29	rs12732188	0.007488	4.23	-2.39342	294	294	bslmm	0.01	0.00021	-3.8361	0.000125	0.003	0.002	0.061	0.046	0.888	0.1714	70	NA	0.00452907
C4B	GTExv8.ALL.Adipose_Visceral_Omentum	../03.reference/FUSION///GTExv8.ALL.Adipose_Visceral_Omentum/ENSG00000224389.8.wgt.RDat	6	32014761	32014762	0.1731	rs1150755	41.08	rs497309	0.016787	4.24	35.6329	189	11	enet	0.022	0.00079	35.8218	5.06e-281	0	0	0.015	0.009	0.976	0.0541	222	NA	3.63645e-278
RP11-973H7.1	GTExv8.ALL.Adipose_Visceral_Omentum	../03.reference/FUSION///GTExv8.ALL.Adipose_Visceral_Omentum/ENSG00000260302.1.wgt.RDat	18	12775922	12775923	0.155	rs1893217	11.71	rs2542151	0.069153	6.07	11.687	382	13	enet	0.088	3.2e-11	12.3993	2.64e-35	0	0	0	0.001	0.999	0	1000	1.2e-05	4.7432e-33
RPL23AP1	GTExv8.ALL.Adipose_Visceral_Omentum	../03.reference/FUSION///GTExv8.ALL.Adipose_Visceral_Omentum/ENSG00000239257.1.wgt.RDat	6	29726881	29726882	0.7213	rs385492	13.2	rs385492	0.321748	-12.34	13.1953	41	30	enet	0.48	7.2e-68	-11.8861	1.4e-32	0	0	0	0	1	0.1212	99	NA	2.41472e-30
HLA-H	GTExv8.ALL.Adipose_Visceral_Omentum	../03.reference/FUSION///GTExv8.ALL.Adipose_Visceral_Omentum/ENSG00000206341.7.wgt.RDat	6	29888466	29888467	0.2581	rs385492	13.2	rs1632953	0.054974	-6.19	4.7117	41	30	enet	0.13	9.7e-16	-8.8302	1.04e-18	0	0	0	0.111	0.889	0.2609	46	NA	1.33865e-16
CTSH	GTExv8.ALL.Adipose_Visceral_Omentum	../03.reference/FUSION///GTExv8.ALL.Adipose_Visceral_Omentum/ENSG00000103811.15.wgt.RDat	15	78949573	78949574	0.6591	rs12148472	-8.89	rs12148472	0.212811	-10.13	-8.88653	436	436	susie	0.35	4.6e-46	7.96599	1.64e-15	0	0	0	0	1	0	1000	9.87e-06	2.04976e-13
PRKD2	GTExv8.ALL.Adipose_Visceral_Omentum	../03.reference/FUSION///GTExv8.ALL.Adipose_Visceral_Omentum/ENSG00000105287.12.wgt.RDat	19	46717126	46717127	0.1108	rs425105	-8.5	rs432157	0.0272	5.62	-7.4158	350	9	enet	0.033	4.4e-05	-7.76369	8.25e-15	0	0	0	0.004	0.996	0	1000	2.73e-05	1.00208e-12
SULT1A2	GTExv8.ALL.Adipose_Visceral_Omentum	../03.reference/FUSION///GTExv8.ALL.Adipose_Visceral_Omentum/ENSG00000197165.10.wgt.RDat	16	28597108	28597109	0.2851	rs151227	7.93	rs4788069	0.296	12.33	-2.78095	185	9	lasso	0.38	1.1e-50	-6.88051	5.96e-12	0	0	0	0.114	0.886	0.0506	237	NA	6.19266e-10
ATXN2L	GTExv8.ALL.Adipose_Visceral_Omentum	../03.reference/FUSION///GTExv8.ALL.Adipose_Visceral_Omentum/ENSG00000168488.18.wgt.RDat	16	28824137	28824138	0.028	rs151227	7.93	rs40831	0.00743	-4.08	-7.25003	180	180	susie	0.018	0.0023	6.86875	6.48e-12	0	0	0.067	0.033	0.9	0.003	1000	8.87e-06	6.6528e-10
SH2B1	GTExv8.ALL.Adipose_Visceral_Omentum	../03.reference/FUSION///GTExv8.ALL.Adipose_Visceral_Omentum/ENSG00000178188.14.wgt.RDat	16	28846599	28846600	0.0641	rs151227	7.93	rs3859172	0.0609	-6.79	-7.68959	181	181	susie	0.074	1.2e-09	6.68671	2.28e-11	0	0	0	0.078	0.922	0.004	1000	0.0013	2.28636e-09
AP003774.1	GTExv8.ALL.Adipose_Visceral_Omentum	../03.reference/FUSION///GTExv8.ALL.Adipose_Visceral_Omentum/ENSG00000236935.1.wgt.RDat	11	64329503	64329504	0.1241	rs663743	-6.62	rs479777	0.0725	6.57	-6.57985	347	347	susie	0.081	2.2e-10	-6.42533	1.32e-10	0	0	0	0.004	0.996	0	1000	0.000883	1.26485e-08
CCDC88B	GTExv8.ALL.Adipose_Visceral_Omentum	../03.reference/FUSION///GTExv8.ALL.Adipose_Visceral_Omentum/ENSG00000168071.21.wgt.RDat	11	64340222	64340223	0.1142	rs663743	-6.62	rs663743	0.0193	-4.32	-6.62364	347	347	susie	0.027	0.00023	6.30397	2.9e-10	0	0	0.008	0.005	0.988	0	1000	0.000508	2.74831e-08
PLEKHM1	GTExv8.ALL.Adipose_Visceral_Omentum	../03.reference/FUSION///GTExv8.ALL.Adipose_Visceral_Omentum/ENSG00000225190.10.wgt.RDat	17	45490748	45490749	0.0684	rs11012	-6.17	rs11012	0.0414	4.95	-6.16598	160	3	lasso	0.047	1.4e-06	-6.1648	7.06e-10	0	0	0.001	0.002	0.997	0.002	1000	0.00217	6.47717e-08
SGF29	GTExv8.ALL.Adipose_Visceral_Omentum	../03.reference/FUSION///GTExv8.ALL.Adipose_Visceral_Omentum/ENSG00000176476.8.wgt.RDat	16	28581054	28581055	0.1158	rs151227	7.93	rs10521145	0.0236	-4.85	7.60071	186	7	enet	0.035	2.5e-05	-5.47575	4.36e-08	0	0	0.002	0.017	0.98	0.3	40	NA	3.61545e-06
CRHR1	GTExv8.ALL.Adipose_Visceral_Omentum	../03.reference/FUSION///GTExv8.ALL.Adipose_Visceral_Omentum/ENSG00000120088.14.wgt.RDat	17	45784279	45784280	0.0867	rs11012	-6.17	rs17689471	0.147	8.62	-5.31283	34	13	enet	0.15	5e-19	-5.3997	6.68e-08	0	0.001	0	0.115	0.885	0.169	71	NA	5.38396e-06
RP5-1042I8.7	GTExv8.ALL.Adipose_Visceral_Omentum	../03.reference/FUSION///GTExv8.ALL.Adipose_Visceral_Omentum/ENSG00000261662.1.wgt.RDat	1	119910612	119910613	0.1054	rs2493411	5.689	rs2641348	0.059	5.57	5.21507	265	265	susie	0.06	4.5e-08	5.38406	7.28e-08	0	0	0	0.036	0.964	0.007	1000	0.000287	5.75988e-06
MAPK8IP1P2	GTExv8.ALL.Adipose_Visceral_Omentum	../03.reference/FUSION///GTExv8.ALL.Adipose_Visceral_Omentum/ENSG00000263503.1.wgt.RDat	17	45602339	45602340	0.397	rs11012	-6.17	rs17689918	0.536	15.99	-5.30641	109	16	enet	0.54	2.9e-81	-5.35364	8.62e-08	0	0.001	0	0.117	0.883	0.01	1000	0.003	6.7205e-06
RP11-707O23.1	GTExv8.ALL.Adipose_Visceral_Omentum	../03.reference/FUSION///GTExv8.ALL.Adipose_Visceral_Omentum/ENSG00000280022.1.wgt.RDat	17	45592620	45592621	0.2851	rs11012	-6.17	rs17689471	0.365	13.27	-5.31283	113	113	susie	0.37	1.4e-49	-5.33557	9.52e-08	0	0.001	0	0.115	0.884	0.008	1000	0.00314	7.3304e-06
LRRC37A4P	GTExv8.ALL.Adipose_Visceral_Omentum	../03.reference/FUSION///GTExv8.ALL.Adipose_Visceral_Omentum/ENSG00000214425.7.wgt.RDat	17	45550334	45550335	0.5048	rs11012	-6.17	rs17689918	0.588	-16.68	-5.30641	136	136	susie	0.59	7.1e-93	5.32854	9.9e-08	0	0.001	0	0.116	0.883	0.0223	539	NA	7.55554e-06
RP11-798G7.8	GTExv8.ALL.Adipose_Visceral_Omentum	../03.reference/FUSION///GTExv8.ALL.Adipose_Visceral_Omentum/ENSG00000266918.1.wgt.RDat	17	45531576	45531577	0.1123	rs11012	-6.17	rs17689471	0.0421	4.96	-5.31283	143	1	top1	0.042	4.5e-06	-5.31283	1.08e-07	0	0.001	0.055	0.121	0.823	0.1165	103	NA	8.17011e-06
DND1P1	GTExv8.ALL.Adipose_Visceral_Omentum	../03.reference/FUSION///GTExv8.ALL.Adipose_Visceral_Omentum/ENSG00000264070.1.wgt.RDat	17	45585870	45585871	0.3813	rs11012	-6.17	rs17689918	0.496	15.41	-5.30641	118	6	lasso	0.5	7.8e-73	-5.30882	1.1e-07	0	0.001	0	0.116	0.883	0.0213	563	NA	8.24904e-06
RP11-259G18.1	GTExv8.ALL.Adipose_Visceral_Omentum	../03.reference/FUSION///GTExv8.ALL.Adipose_Visceral_Omentum/ENSG00000261575.2.wgt.RDat	17	46267036	46267037	0.0607	rs1396862	-5.35	rs17689918	0.0685	6.3	-5.30641	65	65	susie	0.076	8.2e-10	-5.26662	1.39e-07	0	0.001	0	0.014	0.985	0.001	1000	1.22e-17	1.03339e-05
MAST2	GTExv8.ALL.Adipose_Visceral_Omentum	../03.reference/FUSION///GTExv8.ALL.Adipose_Visceral_Omentum/ENSG00000086015.20.wgt.RDat	1	45786986	45786987	0.1411	rs7524495	-5.294	rs4545281	0.105	7.73	-5.24234	305	305	susie	0.12	7.6e-15	-5.20303	1.96e-07	0	0.001	0	0.03	0.968	0.002	1000	0.00685	1.43246e-05
PPP1R14B	GTExv8.ALL.Adipose_Visceral_Omentum	../03.reference/FUSION///GTExv8.ALL.Adipose_Visceral_Omentum/ENSG00000173457.10.wgt.RDat	11	64246937	64246938	0.074	rs663743	-6.62	rs574087	0.0403	-5.31	-5.77622	339	3	lasso	0.048	1.1e-06	5.19851	2.01e-07	0	0	0.002	0.054	0.944	0.0131	918	NA	1.45666e-05
CENPO	GTExv8.ALL.Adipose_Visceral_Omentum	../03.reference/FUSION///GTExv8.ALL.Adipose_Visceral_Omentum/ENSG00000138092.10.wgt.RDat	2	24793382	24793383	0.1231	rs13407913	4.95	rs7576788	0.0719	6.45	4.6814	312	5	lasso	0.081	2.3e-10	5.17993	2.22e-07	0	0.014	0	0.027	0.958	0.001	1000	0.02181	1.59544e-05
KANSL1-AS1	GTExv8.ALL.Adipose_Visceral_Omentum	../03.reference/FUSION///GTExv8.ALL.Adipose_Visceral_Omentum/ENSG00000214401.4.wgt.RDat	17	46193575	46193576	0.4468	rs1396862	-5.35	rs17689918	0.588	16.62	-5.30641	29	21	enet	0.59	1.4e-92	-5.0314	4.87e-07	0	0.001	0	0.012	0.987	0.1579	76	NA	3.38701e-05
RP11-147L13.14	GTExv8.ALL.Adipose_Visceral_Omentum	../03.reference/FUSION///GTExv8.ALL.Adipose_Visceral_Omentum/ENSG00000278740.1.wgt.RDat	17	68188546	68188547	0.3219	rs4558468	4.32	rs4558468	0.191	9.79	4.31647	334	9	lasso	0.25	4.2e-31	4.90268	9.45e-07	0	0.093	0	0.004	0.903	0.001	1000	0.000255	6.36694e-05
RP11-259G18.3	GTExv8.ALL.Adipose_Visceral_Omentum	../03.reference/FUSION///GTExv8.ALL.Adipose_Visceral_Omentum/ENSG00000262539.1.wgt.RDat	17	46260605	46260606	0.4568	rs1396862	-5.35	rs169201	0.544	16.15	-4.43488	65	13	lasso	0.56	2e-86	-4.81529	1.47e-06	0	0.002	0	0.034	0.964	0.1714	70	NA	9.67731e-05
ADCY3	GTExv8.ALL.Adipose_Visceral_Omentum	../03.reference/FUSION///GTExv8.ALL.Adipose_Visceral_Omentum/ENSG00000138031.14.wgt.RDat	2	24919838	24919839	0.1497	rs13407913	4.95	rs11675457	0.0975	7.2	4.62451	320	320	susie	0.1	5.9e-13	4.80507	1.55e-06	0	0.015	0	0.029	0.956	0.0123	977	NA	0.000101267
ST7L	GTExv8.ALL.Adipose_Visceral_Omentum	../03.reference/FUSION///GTExv8.ALL.Adipose_Visceral_Omentum/ENSG00000007341.18.wgt.RDat	1	112620824	112620825	0.2773	rs351367	-4.992	rs10745330	0.343	12.75	4.39376	330	15	enet	0.35	1.6e-45	4.79888	1.6e-06	0	0.039	0	0.048	0.913	0.005	1000	0.000662	0.000103747
MAPK8IP1P1	GTExv8.ALL.Adipose_Visceral_Omentum	../03.reference/FUSION///GTExv8.ALL.Adipose_Visceral_Omentum/ENSG00000262500.1.wgt.RDat	17	46243605	46243606	0.3063	rs1396862	-5.35	rs199448	0.502	15.35	-4.44546	58	22	enet	0.5	2.6e-73	-4.76014	1.93e-06	0	0.004	0	0.066	0.93	0.0759	158	NA	0.000123291
SF3A3	GTExv8.ALL.Adipose_Visceral_Omentum	../03.reference/FUSION///GTExv8.ALL.Adipose_Visceral_Omentum/ENSG00000183431.11.wgt.RDat	1	37990920	37990921	0.3314	rs12742756	-5.512	rs4072980	0.287	11.75	4.76722	471	21	enet	0.3	2.4e-38	4.61193	3.99e-06	0	0.008	0	0.14	0.852	0.006	1000	0.00829	0.000249346
C1orf216	GTExv8.ALL.Adipose_Visceral_Omentum	../03.reference/FUSION///GTExv8.ALL.Adipose_Visceral_Omentum/ENSG00000142686.7.wgt.RDat	1	35719471	35719472	0.1422	rs12041193	4.832	rs7530222	0.107	-7.42	4.48192	198	18	enet	0.12	1.8e-15	-4.58725	4.49e-06	0	0.043	0	0.062	0.895	0.2553	47	NA	0.000276584
RP11-387H17.4	GTExv8.ALL.Adipose_Visceral_Omentum	../03.reference/FUSION///GTExv8.ALL.Adipose_Visceral_Omentum/ENSG00000264968.1.wgt.RDat	17	39927741	39927742	0.1091	rs8067378	-5.24	rs9303281	0.0897	-6.67	-4.53264	293	1	top1	0.09	2.2e-11	4.53264	5.83e-06	0	0.03	0	0.157	0.813	0.0478	251	NA	0.000351594
RGS14	GTExv8.ALL.Adipose_Visceral_Omentum	../03.reference/FUSION///GTExv8.ALL.Adipose_Visceral_Omentum/ENSG00000169220.17.wgt.RDat	5	177357836	177357837	0.3366	rs7724098	-4.65	rs12654812	0.0871	-7.84	-4.53	278	11	enet	0.092	1.1e-11	4.52898	5.93e-06	0	0.038	0	0.011	0.951	0.0121	989	NA	0.000355141
RP11-147L13.13	GTExv8.ALL.Adipose_Visceral_Omentum	../03.reference/FUSION///GTExv8.ALL.Adipose_Visceral_Omentum/ENSG00000277476.1.wgt.RDat	17	68133200	68133201	0.0728	rs4558468	4.32	rs35191309	0.064	5.82	4.23752	316	8	enet	0.075	9.8e-10	4.51133	6.44e-06	0	0.115	0	0.006	0.878	0.004	1000	0.000602	0.000383025
ELL	GTExv8.ALL.Adipose_Visceral_Omentum	../03.reference/FUSION///GTExv8.ALL.Adipose_Visceral_Omentum/ENSG00000105656.12.wgt.RDat	19	18522126	18522127	0.0769	rs7249760	-4.96	rs10401741	0.00733	5.17	-3.925	374	374	susie	0.019	0.0017	-4.45195	8.51e-06	0.002	0.031	0.004	0.052	0.912	0.087	138	NA	0.000489268
WFS1	GTExv8.ALL.Adipose_Visceral_Omentum	../03.reference/FUSION///GTExv8.ALL.Adipose_Visceral_Omentum/ENSG00000109501.13.wgt.RDat	4	6269848	6269849	0.1145	rs4689393	-4.43	rs4689393	0.056545	-5.78	-4.42974	664	1	top1	0.057	1.1e-07	4.42974	9.43e-06	0	0.056	0	0.002	0.942	0	1000	0.000106	0.000538572
FHL3	GTExv8.ALL.Adipose_Visceral_Omentum	../03.reference/FUSION///GTExv8.ALL.Adipose_Visceral_Omentum/ENSG00000183386.9.wgt.RDat	1	38005605	38005606	0.218	rs12742756	-5.512	rs4072980	0.185	9.47	4.76722	467	32	enet	0.19	3.4e-23	4.3416	1.41e-05	0	0.006	0	0.095	0.899	0.01	1000	0.015	0.000779477
TTC24	GTExv8.ALL.Adipose_Visceral_Omentum	../03.reference/FUSION///GTExv8.ALL.Adipose_Visceral_Omentum/ENSG00000187862.11.wgt.RDat	1	156579726	156579727	0.0812	rs11264546	-4.616	rs4661188	0.0604	6.53	4.16468	433	433	susie	0.068	5.3e-09	4.19222	2.76e-05	0	0.152	0	0.029	0.819	0.0443	271	NA	0.00146927
LRRC37A2	GTExv8.ALL.Adipose_Visceral_Omentum	../03.reference/FUSION///GTExv8.ALL.Adipose_Visceral_Omentum/ENSG00000238083.7.wgt.RDat	17	46511510	46511511	0.7279	rs199533	-4.51	rs169201	0.482	15.07	-4.43488	135	32	enet	0.5	1.7e-72	-4.12005	3.79e-05	0	0.049	0	0.01	0.941	0.042	286	NA	0.00196897
HCG4P5	GTExv8.ALL.Adipose_Visceral_Omentum	../03.reference/FUSION///GTExv8.ALL.Adipose_Visceral_Omentum/ENSG00000227766.1.wgt.RDat	6	29943066	29943067	0.0971	rs385492	13.2	rs2517910	0.015867	-3.91	2.6761	40	22	enet	0.038	1.4e-05	4.0054	6.19e-05	0	0	0.066	0.004	0.93	0.7059	17	NA	0.0030331
MKRN2	GTExv8.ALL.Adipose_Visceral_Omentum	../03.reference/FUSION///GTExv8.ALL.Adipose_Visceral_Omentum/ENSG00000075975.15.wgt.RDat	3	12557013	12557014	0.2253	rs904464	4.68	rs2442812	0.043744	6.31	4.3815	466	466	susie	0.12	5.2e-15	3.8914	9.97e-05	0	0.123	0	0.029	0.848	0.0302	397	NA	0.0046729
RP11-147L13.8	GTExv8.ALL.Adipose_Visceral_Omentum	../03.reference/FUSION///GTExv8.ALL.Adipose_Visceral_Omentum/ENSG00000267731.1.wgt.RDat	17	68189883	68189884	0.3141	rs4558468	4.32	rs35191309	0.145	8.79	4.23752	335	23	enet	0.21	8.1e-26	3.8687	0.000109	0	0.112	0	0.005	0.883	0.004	1000	0.00518	0.00508117
LRRC37A	GTExv8.ALL.Adipose_Visceral_Omentum	../03.reference/FUSION///GTExv8.ALL.Adipose_Visceral_Omentum/ENSG00000176681.14.wgt.RDat	17	46292732	46292733	0.7046	rs1396862	-5.35	rs8072451	0.12	8.81	-5.31182	78	30	enet	0.43	2e-59	-3.82688	0.00013	0	0.001	0	0.014	0.985	0.3871	31	NA	0.00593185
CCDC7	GTExv8.ALL.Adipose_Visceral_Omentum	../03.reference/FUSION///GTExv8.ALL.Adipose_Visceral_Omentum/ENSG00000216937.13.wgt.RDat	10	32446139	32446140	0.2474	rs2490503	5.05	rs11008969	0.175685	-9.11	4.91705	318	25	enet	0.21	2e-25	-3.73185	0.00019	0	0.005	0	0.019	0.975	0.0698	172	NA	0.0081928
AC004540.5	GTExv8.ALL.Adipose_Visceral_Omentum	../03.reference/FUSION///GTExv8.ALL.Adipose_Visceral_Omentum/ENSG00000214870.8.wgt.RDat	7	26398592	26398593	0.1611	rs3801803	-7.58	rs1013688	0.0364	-4.7	-1.0392	489	36	enet	0.036	1.9e-05	3.50222	0.000461	0	0	0.089	0.1	0.812	0.3333	36	NA	0.0166346

## Sheet: table S2
probeID	ProbeChr	Gene	Probe_bp	topSNP	topSNP_chr	topSNP_bp	A1	A2	Freq	b_GWAS	se_GWAS	p_GWAS	b_eQTL	se_eQTL	p_eQTL	b_SMR	se_SMR	p_SMR	p_HEIDI	nsnp_HEIDI	FDR	tissue
ENSG00000142686	1	C1orf216	36179476	rs72659663	1	36184698	T	A	0.0874751	0.125431	0.027131	3.7807e-06	-0.382354	0.0427416	3.6958e-19	-0.328049	0.0798736	4.00641e-05	0.504991	20	0.00238122	Adipose_Visceral_Omentum
ENSG00000183431	1	SF3A3	38422647	rs7366048	1	38463504	T	C	0.420477	0.075301	0.015282	8.32981e-07	0.327013	0.02465	3.63366e-40	0.230269	0.0498515	3.85405e-06	0.262491	20	0.000287665	Adipose_Visceral_Omentum
ENSG00000183386	1	FHL3	38462442	rs67631072	1	38461821	T	C	0.532803	-0.05789	0.015076	0.000123128	-0.319641	0.0300128	1.74053e-26	0.181109	0.0501374	0.000303536	0.0993425	20	0.0154426	Adipose_Visceral_Omentum
ENSG00000086015	1	MAST2	46252659	rs4545281	1	46360054	T	C	0.445328	-0.077875	0.014855	1.58625e-07	0.227305	0.0277743	2.74555e-16	-0.342601	0.0776108	1.01312e-05	0.75566	18	0.000711425	Adipose_Visceral_Omentum
ENSG00000097046	1	CDC7	91966408	rs17501381	1	92003919	C	T	0.491054	-0.050936	0.014188	0.00033056	-0.275899	0.0314702	1.83497e-18	0.184618	0.0555693	0.000892759	0.921684	18	0.0370121	Adipose_Visceral_Omentum
ENSG00000007341	1	ST7L	113066140	rs10745330	1	113083439	T	C	0.481113	0.061495	0.013996	1.11458e-05	0.608799	0.0431906	4.03995e-45	0.10101	0.0240805	2.73241e-05	0.0750285	20	0.00168069	Adipose_Visceral_Omentum
ENSG00000163239	1	TDRD10	154474695	rs59084843	1	154518286	G	A	0.225646	0.082491	0.019248	1.8215e-05	-0.418635	0.0318907	2.30002e-39	-0.197048	0.0483663	4.61986e-05	0.185735	17	0.0026959	Adipose_Visceral_Omentum
ENSG00000187862	1	TTC24	156549519	rs3795733	1	156564922	T	C	0.704771	-0.064977	0.017314	0.000174851	-0.393742	0.0551409	9.28875e-13	0.165024	0.0496761	0.000893733	0.0884339	10	0.0370121	Adipose_Visceral_Omentum
ENSG00000163382	1	APOA1BP	156561554	rs3795733	1	156564922	T	C	0.704771	-0.064977	0.017314	0.000174851	0.21012	0.0320222	5.32018e-11	-0.309238	0.0949256	0.00112326	0.189706	12	0.0439646	Adipose_Visceral_Omentum
ENSG00000260088	1	RP11-92G12.3	200638635	rs4072552	1	200649131	G	A	0.477137	-0.050482	0.014102	0.00034377	-0.554019	0.0466435	1.54522e-32	0.0911196	0.0265849	0.000609181	0.463382	20	0.0275376	Adipose_Visceral_Omentum
ENSG00000162877	1	PM20D1	205797150	rs823080	1	205789282	A	G	0.39662	0.048417	0.014455	0.000809536	-0.986205	0.0558823	1.05594e-69	-0.0490943	0.0149189	0.000999198	0.0969322	20	0.0411145	Adipose_Visceral_Omentum
ENSG00000138092	2	CENPO	25016005	rs7576788	2	25083310	C	T	0.432406	0.066532	0.014212	2.84727e-06	0.253633	0.036306	2.82866e-12	0.262316	0.0674514	0.000100674	0.511012	20	0.0054305	Adipose_Visceral_Omentum
ENSG00000138031	2	ADCY3	25042038	rs2384057	2	25100167	G	C	0.392644	0.064866	0.014222	5.08856e-06	0.218978	0.0270247	5.36756e-16	0.296222	0.0745291	7.05054e-05	0.0501353	19	0.00400508	Adipose_Visceral_Omentum
ENSG00000115137	2	DNAJC27	25166505	rs73920612	2	25147289	G	A	0.185885	0.094262	0.01731	5.16308e-08	0.207961	0.0351177	3.18387e-09	0.453268	0.11308	6.11337e-05	0.36596	11	0.00353529	Adipose_Visceral_Omentum
ENSG00000223374	2	AC005104.3	242290755	rs35533015	2	242191689	A	G	0.102386	-0.087125	0.023897	0.000266463	0.563151	0.0637703	1.03813e-18	-0.15471	0.0459086	0.000751812	0.332169	20	0.0324627	Adipose_Visceral_Omentum
ENSG00000075975	3	MKRN2	12598513	rs2442816	3	12593204	A	T	0.50994	0.058148	0.014276	4.63801e-05	0.291439	0.0419038	3.52684e-12	0.19952	0.0567667	0.00044018	0.163228	20	0.0212445	Adipose_Visceral_Omentum
ENSG00000145214	4	DGKQ	952675	rs12510382	4	970112	G	A	0.445328	0.050708	0.014554	0.00049392	0.57961	0.0352025	6.54483e-61	0.0874864	0.025666	0.000652857	0.170803	20	0.0287034	Adipose_Visceral_Omentum
ENSG00000127415	4	IDUA	980785	rs11724804	4	965779	A	G	0.441352	0.05137	0.014495	0.000394004	0.304873	0.0354462	7.90283e-18	0.168496	0.0514223	0.00105021	0.24914	20	0.0417392	Adipose_Visceral_Omentum
ENSG00000109501	4	WFS1	6271576	rs12508672	4	6287965	A	G	0.633201	0.059462	0.01474	5.48462e-05	0.237009	0.0371075	1.6908e-10	0.250885	0.0735577	0.000647907	0.772748	20	0.0286822	Adipose_Visceral_Omentum
ENSG00000169220	5	RGS14	176784838	rs10051765	5	176799992	C	T	0.33996	-0.066067	0.015363	1.70473e-05	-0.285881	0.0312894	6.43946e-20	0.2311	0.0593941	9.98518e-05	0.0915536	16	0.0054305	Adipose_Visceral_Omentum
ENSG00000248275	5	TRIM52-AS1	180688213	rs1279911	5	180691200	G	C	0.279324	-0.065432	0.017692	0.000216954	-0.781181	0.0323462	7.35691e-129	0.0837604	0.0229118	0.000256405	0.30249	20	0.0132731	Adipose_Visceral_Omentum
ENSG00000237988	6	OR2I1P	29520996	rs6456964	6	29502128	T	C	0.026839	-0.217798	0.053455	4.61261e-05	0.642944	0.115492	2.59197e-08	-0.338751	0.10303	0.00100941	0.178015	6	0.0412259	Adipose_Visceral_Omentum
ENSG00000231925	6	TAPBP	33267471	rs3106194	6	33290872	A	G	0.291252	0.178061	0.014974	1.31221e-32	-0.215311	0.0307068	2.35199e-12	-0.826994	0.13692	1.54129e-09	0.167493	4	2.06115e-07	Adipose_Visceral_Omentum
ENSG00000005020	7	SKAP2	26706681	rs7802688	7	26785832	C	T	0.670974	0.091693	0.014847	6.58168e-10	-0.202945	0.0355312	1.11822e-08	-0.451812	0.107746	2.74922e-05	0.0988895	4	0.00168069	Adipose_Visceral_Omentum
ENSG00000185736	10	ADARB2	1228073	rs3793739	10	1282530	A	C	0.350895	-0.054478	0.016327	0.000847883	0.671473	0.0558468	2.67459e-33	-0.0811321	0.0252341	0.00130367	0.233798	19	0.0495162	Adipose_Visceral_Omentum
ENSG00000134470	10	IL15RA	5990855	rs36055263	10	6018970	G	A	0.441352	-0.053279	0.014375	0.000210343	-0.321089	0.0401587	1.29043e-15	0.165932	0.0493458	0.000772001	0.193162	9	0.0330365	Adipose_Visceral_Omentum
ENSG00000216937	10	CCDC7	32735068	rs4609551	10	33123500	G	T	0.126243	0.099886	0.022021	5.73545e-06	-0.565446	0.0572009	4.82336e-23	-0.17665	0.0428487	3.74548e-05	0.193027	20	0.00224694	Adipose_Visceral_Omentum
ENSG00000226416	11	MRPL23-AS1	2004467	rs1104890	11	1962700	T	C	0.177932	-0.076727	0.0226	0.000686228	-0.749135	0.0701913	1.36503e-26	0.102421	0.0316577	0.00121532	0.389142	6	0.0469578	Adipose_Visceral_Omentum
ENSG00000134824	11	FADS2	61560452	rs61897793	11	61599347	A	G	0.151093	-0.073866	0.019111	0.000111016	0.468763	0.0582596	8.54715e-16	-0.157576	0.0452289	0.000494021	0.815402	16	0.0229791	Adipose_Visceral_Omentum
ENSG00000173457	11	PPP1R14B	64011956	rs618160	11	64017417	G	A	0.362823	-0.084535	0.014792	1.0977e-08	-0.137086	0.0232854	3.92748e-09	0.616657	0.150381	4.12051e-05	0.0667412	7	0.00242656	Adipose_Visceral_Omentum
ENSG00000236935	11	AP003774.1	64092522	rs1783521	11	64106291	C	T	0.374751	-0.088513	0.015499	1.12382e-08	0.404655	0.0588332	6.06944e-12	-0.218737	0.0497837	1.11413e-05	0.496256	10	0.00076899	Adipose_Visceral_Omentum
ENSG00000139190	12	VAMP1	6571403	rs2532516	12	6586679	A	G	0.507952	-0.053681	0.014172	0.000151896	-0.303761	0.0329837	3.27866e-20	0.176721	0.0504472	0.000459894	0.769582	20	0.0218671	Adipose_Visceral_Omentum
ENSG00000139187	12	KLRG1	9102640	rs1805721	12	9147569	A	G	0.434394	-0.09059	0.01428	2.23945e-10	0.552856	0.0392534	4.74324e-45	-0.163858	0.0283287	7.28693e-09	0.632842	20	8.662e-07	Adipose_Visceral_Omentum
ENSG00000214851	12	LINC00612	9208182	rs7314942	12	9127604	G	A	0.4334	-0.093246	0.014313	7.27483e-11	0.315855	0.055815	1.52288e-08	-0.295218	0.0691012	1.93508e-05	0.361239	10	0.00125467	Adipose_Visceral_Omentum
ENSG00000139567	12	ACVRL1	52300692	rs3759178	12	52299259	T	G	0.586481	-0.064074	0.015962	5.96641e-05	0.220696	0.0267122	1.4326e-16	-0.290327	0.0804104	0.000305532	0.484476	8	0.0154426	Adipose_Visceral_Omentum
ENSG00000182544	12	MFSD5	53645035	rs148152366	12	53645921	T	C	0.0497018	-0.148346	0.035616	3.11074e-05	0.3293	0.0456898	5.70726e-13	-0.450489	0.124919	0.000310647	0.41113	5	0.0155784	Adipose_Visceral_Omentum
ENSG00000139531	12	SUOX	56390964	rs705699	12	56384804	A	G	0.389662	0.209543	0.014144	1.16473e-49	-0.147725	0.023201	1.9252e-10	-1.41847	0.242481	4.92139e-09	0.057285	6	6.1942e-07	Adipose_Visceral_Omentum
ENSG00000111237	12	VPS29	110928902	rs28764794	12	110843797	G	T	0.388668	-0.059133	0.01463	5.30444e-05	0.193675	0.0238113	4.16231e-16	-0.305321	0.0843516	0.000295036	0.262848	20	0.0151507	Adipose_Visceral_Omentum
ENSG00000257595	12	RP3-473L9.4	111807086	rs10849937	12	111792427	G	A	0.213718	-0.11669	0.017754	4.94739e-11	0.385273	0.068664	2.01177e-08	-0.302876	0.0709737	1.97725e-05	0.0876179	5	0.0012692	Adipose_Visceral_Omentum
ENSG00000140105	14	WARS	100800125	rs35100722	14	100836409	A	C	0.764414	0.061158	0.016645	0.00023861	0.268592	0.0394328	9.66669e-12	0.227699	0.0704127	0.00122168	0.377403	5	0.0469578	Adipose_Visceral_Omentum
ENSG00000258521	14	RP11-638I2.9	100806169	rs11629457	14	100805583	C	T	0.767396	0.058245	0.016881	0.000559952	0.432246	0.0471657	4.98172e-20	0.13475	0.0417303	0.00124199	0.162611	12	0.0474544	Adipose_Visceral_Omentum
ENSG00000183458	16	RP11-958N24.1	15005408	rs12446556	16	15282766	T	C	0.76839	-0.069443	0.018968	0.000251213	-0.299543	0.0425895	2.01762e-12	0.23183	0.0713884	0.00116447	0.235697	20	0.0453015	Adipose_Visceral_Omentum
ENSG00000188599	16	NPIPP1	15198178	rs28360901	16	15189841	G	C	0.848907	-0.076487	0.021539	0.000383628	-0.703118	0.0516265	3.07396e-42	0.108783	0.0316577	0.000589917	0.0885093	20	0.0270477	Adipose_Visceral_Omentum
ENSG00000196993	16	NPIPB9	28763108	rs2726034	16	28336882	C	T	0.263419	-0.093035	0.015357	1.37864e-09	-0.430922	0.0630473	8.20652e-12	0.215898	0.0476215	5.79827e-06	0.147091	20	0.000427806	Adipose_Visceral_Omentum
ENSG00000074755	17	ZZEF1	3907739	rs2053254	17	4140669	T	G	0.605368	0.063677	0.014938	2.01925e-05	-0.109174	0.019849	3.79304e-08	-0.583262	0.17311	0.000753536	0.391954	12	0.0324627	Adipose_Visceral_Omentum
ENSG00000264968	17	RP11-387H17.4	38083995	rs9303281	17	38074046	A	G	0.477137	-0.063525	0.014015	5.82502e-06	-0.317413	0.0461717	6.21547e-12	0.200134	0.0528873	0.000154233	0.0789624	10	0.00818201	Adipose_Visceral_Omentum
ENSG00000013306	17	SLC25A39	42396993	rs708386	17	42392622	C	T	0.387674	-0.056532	0.015641	0.000300981	-0.275327	0.0278521	4.82003e-23	0.205327	0.0604869	0.000687381	0.583075	20	0.0300156	Adipose_Visceral_Omentum
ENSG00000264070	17	DND1P1	43663237	rs12185243	17	44115351	C	T	0.240557	-0.093563	0.017354	6.98988e-08	1.36284	0.0680915	4.08955e-89	-0.068653	0.0131876	1.93088e-07	0.274273	3	1.74568e-05	Adipose_Visceral_Omentum
ENSG00000263503	17	RP11-707O23.5	43678235	rs9468	17	44101563	C	T	0.241551	-0.092707	0.017267	7.91454e-08	1.24286	0.0578225	1.75717e-102	-0.0745917	0.0143198	1.89879e-07	0.42953	5	1.74119e-05	Adipose_Visceral_Omentum
ENSG00000120088	17	CRHR1	43699267	rs62056910	17	43784222	C	T	0.239563	-0.093998	0.017333	5.85699e-08	0.534882	0.0546389	1.25041e-22	-0.175736	0.0370454	2.09751e-06	0.0839693	5	0.000166221	Adipose_Visceral_Omentum
ENSG00000262500	17	RP11-259G18.2	44320972	rs9468	17	44101563	C	T	0.241551	-0.092707	0.017267	7.91454e-08	1.09528	0.0562036	1.39536e-84	-0.0846423	0.0163523	2.26484e-07	0.2046	6	1.94845e-05	Adipose_Visceral_Omentum
ENSG00000262539	17	RP11-259G18.3	44336917	rs12185243	17	44115351	C	T	0.240557	-0.093563	0.017354	6.98988e-08	1.29825	0.0597101	8.12507e-105	-0.0720686	0.0137721	1.66821e-07	0.7427	3	1.62246e-05	Adipose_Visceral_Omentum
ENSG00000261575	17	RP11-259G18.1	44344403	rs111985258	17	43795859	G	A	0.239563	-0.094517	0.017747	1.00472e-07	0.504856	0.0721329	2.57846e-12	-0.187216	0.0441726	2.25238e-05	0.67004	4	0.00141745	Adipose_Visceral_Omentum
ENSG00000238083	17	LRRC37A2	44588877	rs17688922	17	43779351	A	G	0.239563	-0.093747	0.017339	6.41588e-08	0.992961	0.0497195	9.79285e-89	-0.0944116	0.0180905	1.80042e-07	0.899884	4	1.69954e-05	Adipose_Visceral_Omentum
ENSG00000267731	17	RP11-147L13.8	66186025	rs2058109	17	66142440	T	C	0.180915	0.086787	0.020203	1.74135e-05	0.424051	0.0443148	1.07873e-21	0.204662	0.0522234	8.89292e-05	0.240297	20	0.00487895	Adipose_Visceral_Omentum
ENSG00000260302	18	RP11-973H7.1	12774650	rs7237497	18	12777325	C	T	0.861829	-0.220466	0.018635	2.70963e-32	-0.515528	0.0794365	8.59425e-11	0.427651	0.075159	1.27079e-08	0.744023	10	1.45664e-06	Adipose_Visceral_Omentum
ENSG00000177576	18	C18orf32	47008028	rs61746384	18	47013579	A	G	0.0308151	0.194896	0.047946	4.80465e-05	0.669652	0.0915205	2.53641e-13	0.291041	0.0819053	0.000380311	0.353623	8	0.0187786	Adipose_Visceral_Omentum
ENSG00000105397	19	TYK2	10461209	rs280497	19	10464687	G	A	0.517893	-0.076471	0.0141	5.84105e-08	0.155928	0.0267597	5.64452e-09	-0.490425	0.123534	7.18841e-05	0.0910484	5	0.00404758	Adipose_Visceral_Omentum
ENSG00000129354	19	AP1M2	10683347	rs118167193	19	10688076	G	A	0.027833	-0.170058	0.041606	4.36264e-05	-0.542598	0.0773461	2.29629e-12	0.313414	0.0887451	0.000413016	0.471728	7	0.0201165	Adipose_Visceral_Omentum
ENSG00000105287	19	PRKD2	47177532	rs443081	19	47212343	T	C	0.150099	-0.145608	0.021081	4.94226e-12	0.241251	0.0383251	3.0767e-10	-0.603554	0.129725	3.27852e-06	0.449385	13	0.000250533	Adipose_Visceral_Omentum
ENSG00000174951	19	FUT1	49251268	rs838134	19	49257739	C	A	0.300199	-0.074427	0.016531	6.72435e-06	0.260458	0.0436848	2.48841e-09	-0.285754	0.0795321	0.000326965	0.776392	3	0.0162697	Adipose_Visceral_Omentum
ENSG00000267838	19	AC008746.12	54949847	rs4330032	19	54954710	T	C	0.307157	0.05337	0.015578	0.00061254	-0.382964	0.0337832	8.709e-30	-0.13936	0.0424946	0.00103997	0.836923	20	0.0417221	Adipose_Visceral_Omentum
ENSG00000088298	20	EDEM2	33703167	rs2889874	20	33715777	T	G	0.604374	-0.056019	0.014398	9.99067e-05	-0.169064	0.0275407	8.32005e-10	0.331348	0.100828	0.00101522	0.276895	15	0.0412259	Adipose_Visceral_Omentum
ENSG00000099917	22	MED15	20850200	rs11704624	22	20889104	C	T	0.159046	-0.080657	0.021177	0.000139711	-0.300018	0.0347437	5.86298e-18	0.268841	0.0771468	0.000492517	0.532773	20	0.0229791	Adipose_Visceral_Omentum
ENSG00000173681	23	CXorf23	19930978	rs5955868	23	19967042	T	C	0.17624	-0.054872	0.016136	0.000672333	-0.313243	0.0271894	1.03649e-30	0.175174	0.0537099	0.00110831	0.547628	20	0.0436457	Adipose_Visceral_Omentum
ILMN_1678962	1	DFFB	3801679	rs6424061	1	3804748	T	C	0.182903	0.066814	0.019884	0.000779	-0.43943	0.034624	6.61447e-37	-0.15205	0.046809	0.001161	0.316976	20	0.041841	CAGE.sparse
ILMN_1802380	1	RERE	8412783	rs301802	1	8497307	T	A	0.471173	0.050458	0.014702	0.000599	-0.64267	0.028097	8.5757e-116	-0.07851	0.023133	0.000689	0.214967	20	0.029025	CAGE.sparse
ILMN_2327795	1	RERE	8412856	rs301802	1	8497307	T	A	0.471173	0.050458	0.014702	0.000599	-0.51925	0.027995	8.50476e-77	-0.09718	0.028795	0.000739	0.556662	20	0.030101	CAGE.sparse
ILMN_1678238	1	ZNF683	26688208	rs11247935	1	26698622	C	G	0.188867	-0.08139	0.018504	1.09101e-05	-0.39102	0.036299	4.65704e-27	0.20814	0.051116	4.66205e-05	0.539506	20	0.003324	CAGE.sparse
ILMN_1736548	1	PHACTR4	28826558	rs4498825	1	28710836	C	T	0.348907	-0.06943	0.016093	1.60004e-05	-0.89	0.028458	1.05186e-214	0.078012	0.018253	1.92097e-05	0.252322	20	0.001565	CAGE.sparse
ILMN_2061732	1	YRDC	38268876	rs36084352	1	38364396	C	T	0.452286	-0.08023	0.015097	1.072e-07	0.209598	0.027147	1.15554e-14	-0.38276	0.08744	1.20096e-05	0.430036	12	0.001028	CAGE.sparse
ILMN_1810116	1	INPP5B	38326875	rs28525112	1	38331912	C	G	0.445328	-0.08145	0.015023	5.91208e-08	-0.5945	0.027952	2.23578e-100	0.137	0.026078	1.49293e-07	0.590186	20	1.82479e-05	CAGE.sparse
ILMN_1681972	1	TMEM69	46159162	rs2934858	1	46037558	C	T	0.475149	-0.0757	0.014845	3.40809e-07	0.170366	0.026919	2.4705e-10	-0.44435	0.111903	7.16141e-05	0.167813	15	0.00483	CAGE.sparse
ILMN_1741801	1	CDC7	91991074	rs13447526	1	91983174	A	G	0.49006	-0.05068	0.014188	0.000354	-0.52928	0.02731	1.12633e-83	0.09575	0.027258	0.000444	0.678849	20	0.020966	CAGE.sparse
ILMN_1784287	1	TGFBR3	92148188	rs625525	1	91997593	T	C	0.507952	-0.05409	0.014193	0.000139	-0.16314	0.027968	5.44222e-09	0.331525	0.103919	0.001422	0.108105	3	0.048847	CAGE.sparse
ILMN_1657754	1	RPAP2	92853524	rs7522081	1	92677438	T	C	0.34493	0.054668	0.014394	0.000146	0.417307	0.028235	1.9736e-49	0.131002	0.035613	0.000235	0.136811	20	0.012626	CAGE.sparse
ILMN_1659926	1	ST7L	113000000	rs1032312	1	113000000	G	A	0.523857	-0.06399	0.014385	8.65991e-06	-0.30688	0.027241	1.94692e-29	0.20851	0.050397	3.51379e-05	0.216436	20	0.002668	CAGE.sparse
ILMN_1673305	1	RHOC	113000000	rs2999156	1	113000000	C	G	0.545726	-0.06162	0.0148	3.13171e-05	0.213059	0.027583	1.12432e-14	-0.28922	0.078913	0.000247	0.182256	20	0.013083	CAGE.sparse
ILMN_2313730	1	RHOC	113000000	rs3013431	1	113000000	C	T	0.40159	0.072262	0.014837	1.11314e-06	-0.29356	0.028244	2.65131e-25	-0.24616	0.055816	1.03274e-05	0.141685	20	0.000902	CAGE.sparse
ILMN_1799278	1	CD101	118000000	rs12130298	1	118000000	C	A	0.077535	0.091161	0.026424	0.000561	-0.63353	0.050346	2.6008e-36	-0.1439	0.043249	0.000877	0.137195	20	0.034308	CAGE.sparse
ILMN_2383306	1	GPATCH4	157000000	rs4661188	1	157000000	A	G	0.28827	0.072961	0.017519	3.11709e-05	1.08056	0.030243	1.41291e-279	0.067522	0.016323	3.52382e-05	0.57635	20	0.002668	CAGE.sparse
ILMN_1859946	1	UHMK1	162000000	rs6665354	1	163000000	C	T	0.445328	0.046564	0.014114	0.00097	0.510224	0.027665	5.92718e-76	0.091262	0.028102	0.001164	0.972742	20	0.041841	CAGE.sparse
ILMN_1748077	1	DDX59	201000000	rs35249716	1	201000000	G	C	0.426441	0.048387	0.014296	0.000712	-0.62094	0.027518	9.5806e-113	-0.07793	0.023281	0.000816	0.127882	20	0.03279	CAGE.sparse
ILMN_1813685	1	RAB7L1	206000000	rs708723	1	206000000	C	T	0.468191	-0.05288	0.014011	0.000161	-0.29183	0.027244	8.953e-27	0.181188	0.050904	0.000372	0.249556	20	0.01817	CAGE.sparse
ILMN_2293067	1	PM20D1	206000000	rs9438393	1	206000000	G	A	0.394632	0.048379	0.014454	0.000817	-0.29273	0.027322	8.74291e-27	-0.16527	0.05173	0.001399	0.071154	20	0.048466	CAGE.sparse
ILMN_1763207	1	BATF3	213000000	rs7533434	1	213000000	T	C	0.124254	0.114223	0.021135	6.50507e-08	-0.47744	0.041543	1.43683e-30	-0.23924	0.048918	1.00491e-06	0.386994	20	0.000106	CAGE.sparse
ILMN_1676893	2	ADCY3	25042122	rs6726261	2	25153986	C	T	0.342942	0.064934	0.014703	1.00316e-05	-0.25839	0.02914	7.4949e-19	-0.2513	0.063569	7.71121e-05	0.304988	20	0.005115	CAGE.sparse
ILMN_1676358	2	RALB	121000000	rs934722	2	121000000	A	T	0.291252	0.059633	0.0167	0.000356	-0.50311	0.029748	3.64436e-64	-0.11853	0.033925	0.000476	0.496532	20	0.022263	CAGE.sparse
ILMN_1685714	2	INHBB	121000000	rs13412677	2	121000000	C	G	0.292247	0.060819	0.016706	0.000272	-0.21699	0.029111	9.06673e-14	-0.28029	0.085682	0.001071	0.477833	17	0.039274	CAGE.sparse
ILMN_1885273	2	AK002088	182000000	rs62180132	2	182000000	T	C	0.287276	-0.05096	0.015268	0.000844	0.911895	0.029526	1.94313e-209	-0.05589	0.016841	0.000905	0.391144	20	0.034879	CAGE.sparse
ILMN_1800225	3	PPARG	12475678	rs1699346	3	12504295	C	A	0.427435	-0.05554	0.014665	0.000152	0.227452	0.027238	6.79519e-17	-0.24419	0.070797	0.000562	0.06411	20	0.02468	CAGE.sparse
ILMN_1813489	3	RAF1	12625346	rs12629082	3	12669448	G	A	0.432406	0.068663	0.014577	2.4742e-06	0.280491	0.027876	8.13093e-24	0.244796	0.057382	1.98961e-05	0.800629	20	0.001606	CAGE.sparse
ILMN_1735155	3	GLB1	33038401	rs4075736	3	33034598	A	G	0.234592	-0.07119	0.01683	2.34185e-05	0.291579	0.033841	6.92761e-18	-0.24414	0.0643	0.000147	0.845008	20	0.008474	CAGE.sparse
ILMN_2397721	3	GLB1	33038492	rs4075736	3	33034598	A	G	0.234592	-0.07119	0.01683	2.34185e-05	0.287862	0.033779	1.56961e-17	-0.24729	0.065271	0.000151	0.806462	20	0.008697	CAGE.sparse
ILMN_1781010	3	ARHGEF3	56761601	rs2046823	3	56779011	A	G	0.239563	0.05555	0.016129	0.000573	-0.27037	0.031085	3.3826e-18	-0.20546	0.064162	0.001364	0.203228	20	0.047628	CAGE.sparse
ILMN_2174127	3	DCBLD2	98515001	rs35098355	3	98618598	T	G	0.062624	0.102716	0.028219	0.000273	0.409609	0.054991	9.42965e-14	0.250766	0.076678	0.001074	0.080995	15	0.039274	CAGE.sparse
ILMN_1766859	3	MSL2	136000000	rs13433683	3	137000000	C	T	0.175944	-0.06344	0.017826	0.000372	-0.46962	0.033587	2.00349e-44	0.135097	0.039169	0.000562	0.75053	20	0.02468	CAGE.sparse
ILMN_1793017	4	DGKQ	952839	rs1377586	4	961373	A	G	0.44831	0.051624	0.014438	0.00035	1.05901	0.027679	0	0.048747	0.013693	0.000371	0.477584	20	0.01817	CAGE.sparse
ILMN_1703041	4	IDUA	997408	rs13101828	4	965720	G	A	0.442346	0.050566	0.014575	0.000522	0.458167	0.027905	1.39879e-60	0.110366	0.032514	0.000688	0.420471	20	0.029025	CAGE.sparse
ILMN_2198878	4	INPP4B	143000000	rs1373036	4	144000000	G	A	0.253479	-0.06914	0.018582	0.000199	-0.47665	0.033557	8.62356e-46	0.145049	0.0403	0.000319	0.711936	20	0.016156	CAGE.sparse
ILMN_2341724	5	ANKRD55	55396015	rs7731626	5	55444683	A	G	0.377734	-0.07089	0.015074	2.56217e-06	-0.5542	0.029941	1.72229e-76	0.127921	0.028064	5.15871e-06	0.154598	20	0.000465	CAGE.sparse
ILMN_1798947	5	ANKRD55	55396099	rs7731626	5	55444683	A	G	0.377734	-0.07089	0.015074	2.56217e-06	-0.55188	0.029793	1.32251e-76	0.12846	0.028181	5.1535e-06	0.272171	20	0.000465	CAGE.sparse
ILMN_2336220	5	ERAP1	96118859	rs39841	5	96120170	G	A	0.285288	0.055366	0.015475	0.000346	0.593173	0.030724	4.71253e-83	0.093339	0.026533	0.000435	0.947226	20	0.020966	CAGE.sparse
ILMN_1685057	5	SLC22A4	132000000	rs56399423	5	132000000	C	T	0.387674	0.07894	0.014084	2.08478e-08	-0.4961	0.028673	4.55837e-67	-0.15912	0.029842	9.70663e-08	0.238202	20	1.23955e-05	CAGE.sparse
ILMN_1699357	5	SLC22A5	132000000	rs2631367	5	132000000	C	G	0.44334	0.06885	0.013992	8.6298e-07	-0.61688	0.027638	2.35662e-110	-0.11161	0.023227	1.54534e-06	0.11382	20	0.000154	CAGE.sparse
ILMN_1708375	5	IRF1	132000000	rs2548998	5	132000000	G	A	0.466203	-0.05549	0.014146	8.77005e-05	-0.20205	0.027424	1.73816e-13	0.274622	0.079318	0.000536	0.060572	20	0.024622	CAGE.sparse
ILMN_1736730	6	LRRC16A	25620246	rs9467493	6	25399486	A	G	0.434394	0.05081	0.014413	0.000423	-0.34168	0.027564	2.75393e-35	-0.14871	0.043856	0.000697	0.327694	20	0.029225	CAGE.sparse
ILMN_1800308	6	GTF2H4	30881155	rs186144967	6	30674361	C	T	0.017893	0.307115	0.06355	1.34713e-06	0.706948	0.105818	2.37656e-11	0.434424	0.110947	9.01779e-05	0.098323	4	0.005763	CAGE.sparse
ILMN_1717127	6	LST1	31554671	rs116646885	6	31552096	A	G	0.015905	0.220695	0.043421	3.72051e-07	0.778759	0.126223	6.84164e-10	0.283393	0.07224	8.74787e-05	0.073705	8	0.00567	CAGE.sparse
ILMN_1746968	6	PHF1	33383907	rs11759285	6	33413019	C	A	0.136183	0.120465	0.019602	7.97374e-10	-0.27838	0.041397	1.76082e-11	-0.43274	0.095392	5.72004e-06	0.529381	6	0.00051	CAGE.sparse
ILMN_1714737	6	ASF1A	119000000	rs147531464	6	119000000	T	C	0.195825	-0.06907	0.019452	0.000384	0.535382	0.035502	2.18729e-51	-0.12901	0.037327	0.000548	0.608203	20	0.024622	CAGE.sparse
ILMN_1763907	6	CENPW	127000000	rs1591805	6	127000000	G	A	0.491054	0.099964	0.013997	9.20227e-13	-0.16598	0.026443	3.45511e-10	-0.60227	0.127743	2.42049e-06	0.135775	6	0.00023	CAGE.sparse
ILMN_1791006	6	AHI1	136000000	rs6908428	6	136000000	G	A	0.368787	0.050408	0.014664	0.000587	-0.65137	0.028617	1.09374e-114	-0.07739	0.022768	0.000676	0.211611	20	0.02879	CAGE.sparse
ILMN_1699631	7	GATS	99806652	rs2528900	7	99805319	A	G	0.26839	-0.05979	0.017424	0.000601	0.911479	0.0315	4.26348e-184	-0.06559	0.01925	0.000656	0.875166	20	0.028066	CAGE.sparse
ILMN_1712773	8	SPAG1	101000000	rs2514683	8	101000000	C	G	0.418489	0.055639	0.01545	0.000317	0.242886	0.027544	1.16541e-18	0.229075	0.06871	0.000856	0.499002	18	0.033763	CAGE.sparse
ILMN_2367681	8	SPAG1	101000000	rs1542812	8	101000000	G	A	0.424453	0.061128	0.015441	7.5334e-05	0.557932	0.027895	5.39723e-89	0.109562	0.028212	0.000103	0.30592	20	0.006293	CAGE.sparse
ILMN_1730698	9	ODF2	131000000	rs10116341	9	131000000	C	G	0.245527	0.069169	0.019003	0.000273	0.223887	0.033466	2.23165e-11	0.308946	0.096627	0.001387	0.27652	8	0.048248	CAGE.sparse
ILMN_1771627	10	ZMIZ1	81075946	rs1250544	10	81032885	A	G	0.333002	0.061356	0.014329	1.85186e-05	0.233872	0.028479	2.17379e-16	0.262349	0.069097	0.000147	0.352099	20	0.008474	CAGE.sparse
ILMN_1746704	10	TRIM8	104000000	rs10786678	10	104000000	T	C	0.371769	-0.05419	0.014325	0.000155	-0.23922	0.028898	1.25122e-16	0.226508	0.065838	0.000581	0.618174	20	0.025356	CAGE.sparse
ILMN_1662839	10	PLEKHA1	124000000	rs11200594	10	124000000	C	T	0.532803	-0.04837	0.014152	0.000632	0.38548	0.027553	1.78178e-44	-0.12547	0.037792	0.0009	0.931642	20	0.03486	CAGE.sparse
ILMN_2169261	11	TNNI2	1862836	rs907612	11	1874221	T	C	0.385686	0.071893	0.015839	5.65187e-06	-0.17066	0.02816	1.35774e-09	-0.42126	0.115953	0.00028	0.678906	3	0.014424	CAGE.sparse
ILMN_1654778	11	LSP1	1905248	rs907612	11	1874221	T	C	0.385686	0.071893	0.015839	5.65187e-06	0.452223	0.02839	3.99335e-57	0.158977	0.036419	1.26994e-05	0.052451	20	0.001065	CAGE.sparse
ILMN_1722953	11	USP47	11980571	rs11022095	11	11986927	G	A	0.384692	0.071581	0.015585	4.37103e-06	0.211144	0.028572	1.47062e-13	0.339015	0.086907	9.58411e-05	0.599123	17	0.005942	CAGE.sparse
ILMN_1670134	11	FADS1	61567437	rs968567	11	61595564	T	C	0.150099	-0.0741	0.018705	7.45424e-05	0.576459	0.038701	3.54344e-50	-0.12854	0.033576	0.000129	0.971036	20	0.007724	CAGE.sparse
ILMN_2075065	11	FADS2	61633933	rs968567	11	61595564	T	C	0.150099	-0.0741	0.018705	7.45424e-05	0.457526	0.038335	7.78423e-33	-0.16195	0.043076	0.00017	0.956225	20	0.009644	CAGE.sparse
ILMN_1772208	11	CCDC88B	64124544	rs479552	11	64110683	C	G	0.371769	-0.08431	0.014654	8.73576e-09	-0.67988	0.02841	1.44899e-126	0.124011	0.022168	2.21753e-08	0.790332	20	3.2158e-06	CAGE.sparse
ILMN_1665964	11	GAB2	77926733	rs901105	11	77924607	C	A	0.189861	-0.07524	0.019882	0.000154	0.270901	0.03784	8.11421e-13	-0.27773	0.083014	0.000821	0.196978	20	0.03283	CAGE.sparse
ILMN_2347917	11	EED	85979603	rs11234596	11	85969585	T	C	0.422465	-0.05833	0.015626	0.000189	0.180819	0.027713	6.81059e-11	-0.32257	0.099559	0.001196	0.527603	16	0.042801	CAGE.sparse
ILMN_1863284	11	CB159370	85998362	rs7924472	11	86003498	C	T	0.426441	-0.05823	0.014636	6.92449e-05	0.273309	0.027466	2.49861e-23	-0.21307	0.057673	0.00022	0.103398	20	0.011934	CAGE.sparse
ILMN_1727134	12	KLHDC5	27955584	rs12578595	12	27964996	T	C	0.208748	-0.07627	0.019441	8.74435e-05	-0.35013	0.034101	9.86969e-25	0.217825	0.05944	0.000248	0.316534	20	0.013083	CAGE.sparse
ILMN_1765606	12	YAF2	42550965	rs10748329	12	42672699	A	G	0.355865	0.054125	0.014976	0.000302	0.256343	0.027835	3.27818e-20	0.211143	0.062759	0.000767	0.660732	20	0.031114	CAGE.sparse
ILMN_1791093	12	PPHLN1	42792681	rs3747562	12	42854205	G	A	0.428429	0.04946	0.014371	0.000578	0.333338	0.027741	2.92379e-33	0.148378	0.044846	0.000938	0.589383	20	0.035349	CAGE.sparse
ILMN_2243308	12	ACVR1B	52390651	rs34437092	12	52379238	G	A	0.228628	0.072015	0.018015	6.3989e-05	0.329753	0.033066	2.00776e-23	0.218391	0.058857	0.000207	0.210711	20	0.011495	CAGE.sparse
ILMN_1777519	12	ITGB7	53585374	rs12232003	12	53593632	C	T	0.079523	0.131121	0.027308	1.57428e-06	0.825232	0.043611	7.4346e-80	0.15889	0.03414	3.25455e-06	0.328994	20	0.000303	CAGE.sparse
ILMN_2383455	12	SUOX	56398934	rs773116	12	56486159	A	G	0.479125	0.203745	0.014984	4.11927e-42	-0.15448	0.027421	1.76473e-08	-1.3189	0.253411	1.94417e-07	0.254115	12	2.27868e-05	CAGE.sparse
ILMN_2183938	12	LEMD3	65641976	rs11611844	12	65606892	G	A	0.303181	-0.05787	0.016496	0.000451	-1.01325	0.030175	3.35928e-247	0.05711	0.016369	0.000485	0.104057	20	0.022548	CAGE.sparse
ILMN_1774828	12	VEZT	95694361	rs14121	12	95694394	G	A	0.316103	0.055067	0.016613	0.000918	-0.67306	0.030164	2.74698e-110	-0.08182	0.024954	0.001043	0.755469	20	0.038458	CAGE.sparse
ILMN_1655561	12	ARPC3	111000000	rs4766492	12	111000000	C	T	0.384692	-0.05947	0.014338	3.36236e-05	-0.26885	0.028075	1.00808e-21	0.221182	0.058118	0.000141	0.165781	20	0.008341	CAGE.sparse
ILMN_2180371	12	C12orf24	111000000	rs7976889	12	111000000	G	A	0.38668	-0.0616	0.014645	2.59684e-05	-0.29532	0.027774	2.09611e-26	0.208593	0.05333	9.17607e-05	0.153382	20	0.005816	CAGE.sparse
ILMN_2323048	12	ERP29	112000000	rs77422707	12	112000000	A	G	0.093439	-0.13287	0.024305	4.58804e-08	-0.50506	0.048048	7.63403e-26	0.263071	0.054242	1.23465e-06	0.087279	20	0.000126	CAGE.sparse
ILMN_2350122	13	TRIM13	50588334	rs2407882	13	50550081	T	C	0.168986	-0.0737	0.021756	0.000705	-1.01833	0.037042	2.23994e-166	0.072377	0.021526	0.000773	0.669611	20	0.031193	CAGE.sparse
ILMN_2350114	13	TRIM13	50591864	rs61961261	13	50539941	C	T	0.151093	-0.07194	0.021021	0.000621	-0.40082	0.037945	4.42197e-26	0.179493	0.05513	0.001131	0.257737	20	0.040987	CAGE.sparse
ILMN_2043918	13	XTP6	50678999	rs61961328	13	50665797	A	G	0.134195	-0.0748	0.021806	0.000603	-0.57767	0.040094	4.61058e-47	0.129488	0.038804	0.000847	0.688665	20	0.033543	CAGE.sparse
ILMN_1688098	13	TBC1D4	75859374	rs7329261	13	75874528	T	C	0.432406	-0.05786	0.01542	0.000175	-0.40473	0.027924	1.31915e-47	0.142948	0.039355	0.000281	0.2427	20	0.014424	CAGE.sparse
ILMN_2337655	14	WARS	101000000	rs1570305	14	101000000	G	A	0.192843	-0.05869	0.017619	0.000865	1.01568	0.032223	4.6154e-218	-0.05779	0.017444	0.000924	0.535905	20	0.03529	CAGE.sparse
ILMN_1727271	14	WARS	101000000	rs1570305	14	101000000	G	A	0.192843	-0.05869	0.017619	0.000865	1.03701	0.032262	1.08217e-226	-0.0566	0.017081	0.000922	0.420361	20	0.03529	CAGE.sparse
ILMN_2390853	15	CTSH	79214252	rs12148472	15	79231478	C	T	0.130219	-0.19282	0.021698	6.30218e-19	-1.06477	0.041556	8.61303e-145	0.181091	0.021569	4.62345e-17	0.07053	20	1.58233e-14	CAGE.sparse
ILMN_2290628	15	IL16	81600840	rs4778639	15	81600451	G	T	0.069583	0.093094	0.024898	0.000185	1.67	0.055535	1.15425e-198	0.055745	0.015024	0.000207	0.485112	13	0.011495	CAGE.sparse
ILMN_1811468	16	IRX3	54317622	rs748815	16	54407804	A	G	0.131213	0.078645	0.022821	0.000569	0.9435	0.03755	2.56244e-139	0.083355	0.024414	0.00064	0.676631	14	0.027586	CAGE.sparse
ILMN_1761828	16	E2F4	67232631	rs9939768	16	67219107	C	G	0.068589	0.115242	0.026872	1.79876e-05	-0.45749	0.046655	1.06339e-22	-0.2519	0.06411	8.5227e-05	0.801828	20	0.005566	CAGE.sparse
ILMN_1752665	16	ELMO3	67237469	rs57036977	16	67243445	C	T	0.070577	0.114463	0.026801	1.94698e-05	0.252469	0.045733	3.38014e-08	0.453374	0.134215	0.00073	0.698469	7	0.029893	CAGE.sparse
ILMN_1727704	16	LRRC29	67241158	rs2233455	16	67207933	T	C	0.065606	0.113797	0.026856	2.26257e-05	-0.36456	0.047781	2.34946e-14	-0.31215	0.084264	0.000212	0.252337	20	0.011622	CAGE.sparse
ILMN_1680037	16	FAM65A	67580619	rs6499132	16	67601905	G	C	0.087475	0.114721	0.024578	3.04646e-06	-0.45918	0.048399	2.36713e-21	-0.24984	0.059652	2.81167e-05	0.62755	20	0.002187	CAGE.sparse
ILMN_2083567	16	PHLPP2	71679477	rs9921270	16	71761061	C	T	0.323062	-0.06292	0.014723	1.92228e-05	-0.26683	0.02784	9.29534e-22	0.235816	0.060414	9.48845e-05	0.162633	20	0.005926	CAGE.sparse
ILMN_1786396	17	ZZEF1	3908013	rs9892466	17	3969527	A	T	0.328032	-0.05283	0.015502	0.000654	0.270473	0.028731	4.7726e-21	-0.19534	0.060955	0.001352	0.211048	20	0.047426	CAGE.sparse
ILMN_1801464	17	ANKFY1	4098021	rs7216330	17	4102387	C	T	0.410537	-0.06103	0.014878	4.094e-05	0.177273	0.027647	1.43564e-10	-0.34427	0.099632	0.000549	0.337802	20	0.024622	CAGE.sparse
ILMN_1808395	17	ACAP1	7253550	rs61759532	17	7240391	T	C	0.205765	0.118379	0.018587	1.90516e-10	-0.59202	0.034264	6.88119e-67	-0.19996	0.033461	2.28886e-09	0.055407	20	3.56064e-07	CAGE.sparse
ILMN_2100209	17	CCL4L2	34540213	rs113435750	17	34822168	A	G	0.151093	-0.08918	0.025257	0.000414	-0.78387	0.047148	4.53424e-62	0.11377	0.032939	0.000553	0.474495	15	0.024622	CAGE.sparse
ILMN_2347193	17	GSDMB	38062136	rs12936231	17	38029120	C	G	0.485089	-0.07331	0.013984	1.58342e-07	0.763121	0.027762	2.465e-166	-0.09607	0.018655	2.60946e-07	0.052688	20	2.86238e-05	CAGE.sparse
ILMN_2260756	17	GSDMB	38073727	rs7216558	17	38070071	C	T	0.522863	0.062859	0.014011	7.24183e-06	-0.36143	0.027792	1.15083e-38	-0.17392	0.041008	2.22407e-05	0.11925	20	0.001778	CAGE.sparse
ILMN_1747857	17	SMARCE1	38784146	rs9894823	17	38772965	T	C	0.477137	0.050071	0.014018	0.000355	-0.78453	0.027773	1.50271e-175	-0.06382	0.01801	0.000395	0.416082	20	0.019181	CAGE.sparse
ILMN_1752579	17	ATP6V0A1	40674486	rs144967292	17	40610350	A	G	0.077535	0.103544	0.026629	0.000101	0.373764	0.05448	6.85607e-12	0.27703	0.081893	0.000717	0.377155	16	0.029893	CAGE.sparse
ILMN_1744822	17	BECN1	40962919	rs1011157	17	40960253	T	C	0.110338	0.08106	0.021623	0.000178	0.597637	0.04366	1.18945e-42	0.135634	0.037513	0.0003	0.076037	20	0.015258	CAGE.sparse
ILMN_1756715	17	RUNDC3A	42394945	rs2014720	17	42375314	T	C	0.383698	-0.05552	0.015691	0.000403	-0.44415	0.028457	6.44924e-55	0.124993	0.036225	0.00056	0.495536	20	0.02468	CAGE.sparse
ILMN_1743911	17	SLC25A39	42397098	rs12601548	17	42406560	T	C	0.390656	-0.05579	0.015524	0.000326	0.421218	0.028229	2.38595e-50	-0.13245	0.037909	0.000476	0.330354	20	0.022263	CAGE.sparse
ILMN_1724250	17	GRN	42429791	rs12601548	17	42406560	T	C	0.390656	-0.05579	0.015524	0.000326	-0.28249	0.028352	2.20182e-23	0.197501	0.058421	0.000723	0.166822	14	0.029893	CAGE.sparse
ILMN_1811702	17	GRN	42430340	rs12601548	17	42406560	T	C	0.390656	-0.05579	0.015524	0.000326	-0.28138	0.028327	2.98495e-23	0.19828	0.058672	0.000726	0.118093	18	0.029893	CAGE.sparse
ILMN_2393693	17	LRRC37A4	43584508	rs113661667	17	43791610	C	T	0.239563	-0.09345	0.017321	6.84111e-08	-1.15049	0.035686	5.03466e-228	0.081226	0.015265	1.03092e-07	0.075359	20	1.29715e-05	CAGE.sparse
ILMN_2286783	17	LRRC37A4	43585603	rs113316734	17	44084157	C	T	0.240557	-0.09323	0.017312	7.22809e-08	-0.21934	0.034917	3.34588e-10	0.425056	0.103961	4.33958e-05	0.135911	17	0.003226	CAGE.sparse
ILMN_1784428	17	MGC57346	43715150	rs62057067	17	43858326	T	C	0.239563	-0.09393	0.017317	5.81422e-08	0.966828	0.036177	2.4349e-157	-0.09716	0.018276	1.06084e-07	0.065287	20	1.31544e-05	CAGE.sparse
ILMN_1743621	17	C17orf69	43719529	rs113029914	17	43981831	T	A	0.239563	-0.09202	0.017779	2.26928e-07	0.430807	0.035554	8.5976e-34	-0.2136	0.044876	1.9386e-06	0.084095	20	0.000188	CAGE.sparse
ILMN_2289093	17	RNF213	78295216	rs6565677	17	78317442	T	C	0.263419	-0.06053	0.017062	0.000389	0.457666	0.030216	8.01798e-52	-0.13227	0.03829	0.000552	0.481853	20	0.024622	CAGE.sparse
ILMN_1680344	18	MYOM1	3066891	rs4798075	18	3247256	A	C	0.207753	0.065079	0.019371	0.000781	-0.76713	0.033246	8.46253e-118	-0.08483	0.025518	0.000886	0.30507	20	0.034442	CAGE.sparse
ILMN_1664434	19	TCF3	1609568	rs1137915	19	1587458	A	G	0.205765	0.076618	0.0208	0.00023	0.319125	0.035145	1.08311e-19	0.240088	0.070337	0.000642	0.419495	18	0.027586	CAGE.sparse
ILMN_1668369	19	CDC37	10501885	rs3760650	19	10515804	C	T	0.280318	-0.07217	0.015296	2.37891e-06	0.192753	0.029975	1.2713e-10	-0.37441	0.098424	0.000142	0.340087	18	0.008341	CAGE.sparse
ILMN_2347748	19	KRI1	10664211	rs62131901	19	10631783	C	A	0.017893	0.17451	0.047078	0.00021	-1.33837	0.102373	4.66883e-39	-0.13039	0.036562	0.000362	0.195329	20	0.018014	CAGE.sparse
ILMN_2327346	19	SSBP4	18544619	rs10402247	19	18522805	C	A	0.206759	-0.08843	0.01795	8.37108e-07	-0.30187	0.032055	4.63314e-21	0.292938	0.067108	1.27014e-05	0.236006	20	0.001065	CAGE.sparse
ILMN_1767343	19	NTN5	49164831	rs602662	19	49206985	A	G	0.468191	0.11694	0.014386	4.33058e-16	0.178255	0.026685	2.38867e-11	0.656026	0.127113	2.45696e-07	0.227583	19	2.74893e-05	CAGE.sparse
ILMN_2143314	19	SPIB	50931970	rs3810277	19	50934978	T	G	0.116302	0.080197	0.023471	0.000633	0.899397	0.039662	7.66587e-114	0.089168	0.026391	0.000728	0.60835	20	0.029893	CAGE.sparse
ILMN_2402805	20	TRPC4AP	33590404	rs1058003	20	33590417	G	A	0.321074	0.053916	0.014493	0.000199	1.00242	0.026661	2.278277e-309	0.053786	0.014529	0.000214	0.197038	20	0.011654	CAGE.sparse
ILMN_2393169	22	THOC5	29907108	rs78150365	22	29922390	A	G	0.245527	0.058279	0.016556	0.000431	-0.27655	0.033901	3.42284e-16	-0.21074	0.065203	0.001229	0.210732	20	0.043637	CAGE.sparse
ILMN_1745421	22	ZMAT5	30138407	rs140125	22	30146507	G	A	0.285288	-0.0835	0.015902	1.51471e-07	0.181708	0.031029	4.73949e-09	-0.45952	0.117542	9.25243e-05	0.064107	15	0.005821	CAGE.sparse
ILMN_1810875	22	SYNGR1	39772125	rs2069235	22	39747780	A	G	0.299205	0.078049	0.015156	2.61073e-07	0.377198	0.030582	5.94017e-35	0.206918	0.043542	2.01279e-06	0.708898	20	0.000193	CAGE.sparse
ILMN_1721712	22	SYNGR1	39774214	rs2069235	22	39747780	A	G	0.299205	0.078049	0.015156	2.61073e-07	0.582663	0.030601	7.83563e-81	0.133952	0.026946	6.65715e-07	0.708786	20	7.20995e-05	CAGE.sparse
ILMN_1727805	22	SYNGR1	39781479	rs2069235	22	39747780	A	G	0.299205	0.078049	0.015156	2.61073e-07	0.39411	0.030331	1.32957e-38	0.198039	0.041366	1.68933e-06	0.473416	20	0.000166	CAGE.sparse
ILMN_1706511	22	TEF	41795091	rs4822025	22	41776646	C	G	0.233598	-0.06805	0.017897	0.000143	0.390069	0.035751	1.02412e-27	-0.17445	0.048588	0.00033	0.848502	20	0.016535	CAGE.sparse
ENSG00000183431	1	SF3A3	38422647	rs4360494	1	38455891	C	G	0.528827	-0.06408	0.014946	1.80772e-05	-0.19152	0.032909	5.89442e-09	0.334593	0.096931	0.000557	0.380457	9	0.016634	Cells_EBV-transformed_lymphocytes
ENSG00000244256	1	RN7SL130P	64121414	rs855330	1	64113889	C	T	0.265408	0.111208	0.016916	4.88956e-11	-0.66106	0.118324	2.3116e-08	-0.16823	0.039515	2.06972e-05	0.815864	4	0.00087	Cells_EBV-transformed_lymphocytes
ENSG00000007341	1	ST7L	113000000	rs6700673	1	113000000	T	C	0.487078	0.06778	0.01442	2.59733e-06	0.610839	0.096522	2.47532e-10	0.110962	0.029406	0.000161	0.056041	4	0.005816	Cells_EBV-transformed_lymphocytes
ENSG00000260088	1	RP11-92G12.3	201000000	rs4072552	1	201000000	G	A	0.477137	-0.05048	0.014102	0.000344	-0.95868	0.091191	7.53161e-26	0.052658	0.015539	0.000702	0.800474	20	0.020082	Cells_EBV-transformed_lymphocytes
ENSG00000138031	2	ADCY3	25042038	rs6545766	2	25077856	T	C	0.370775	0.060846	0.014414	2.43022e-05	-0.44715	0.071447	3.88714e-10	-0.13608	0.038882	0.000466	0.103178	20	0.014317	Cells_EBV-transformed_lymphocytes
ENSG00000145214	4	DGKQ	952675	rs12510382	4	970112	G	A	0.445328	0.050708	0.014554	0.000494	0.959119	0.07163	6.91899e-41	0.052869	0.01568	0.000747	0.729685	20	0.02106	Cells_EBV-transformed_lymphocytes
ENSG00000249096	4	RP11-290F5.1	185000000	rs1105754	4	185000000	G	T	0.83002	0.071956	0.018675	0.000117	-0.63723	0.106256	2.00801e-09	-0.11292	0.034834	0.001188	0.061413	5	0.030207	Cells_EBV-transformed_lymphocytes
ENSG00000248734	5	CTD-2260A17.1	96120481	rs469783	5	96121524	T	C	0.557654	-0.05327	0.014108	0.000159	1.00475	0.075022	6.66783e-41	-0.05302	0.014589	0.000279	0.051189	20	0.009256	Cells_EBV-transformed_lymphocytes
ENSG00000248275	5	TRIM52-AS1	181000000	rs2545088	5	181000000	G	A	0.272366	-0.06058	0.017851	0.00069	-0.95036	0.086389	3.78004e-28	0.063744	0.019657	0.001183	0.108874	19	0.030207	Cells_EBV-transformed_lymphocytes
ENSG00000021355	6	SERPINB1	2832566	rs6907803	6	2937734	T	C	0.245527	-0.06443	0.016672	0.000111	0.706386	0.117862	2.0561e-09	-0.09122	0.028083	0.001162	0.344359	8	0.030207	Cells_EBV-transformed_lymphocytes
ENSG00000079691	6	LRRC16A	25279306	rs9461163	6	25405595	T	G	0.435388	0.052501	0.014403	0.000267	-0.56185	0.074764	5.69186e-14	-0.09344	0.028491	0.001039	0.181744	18	0.027789	Cells_EBV-transformed_lymphocytes
ENSG00000224796	6	RPL32P1	33047228	rs1126509	6	33048461	A	T	0.299205	0.20227	0.015479	5.04997e-39	-0.92052	0.105807	3.32167e-18	-0.21974	0.030343	4.4295e-13	0.121577	20	6.51453e-11	Cells_EBV-transformed_lymphocytes
ENSG00000231500	6	RPS18	33239787	rs17215231	6	33239869	T	C	0.074553	-0.19234	0.029312	5.31813e-11	-0.56193	0.096588	5.96425e-09	0.342281	0.078629	1.34205e-05	0.067395	4	0.000629	Cells_EBV-transformed_lymphocytes
ENSG00000135541	6	AHI1	136000000	rs9647635	6	136000000	A	C	0.635189	-0.0548	0.01469	0.000191	0.95818	0.10529	9.00215e-20	-0.05719	0.016569	0.000557	0.494559	20	0.016634	Cells_EBV-transformed_lymphocytes
ENSG00000234084	6	RP3-388E23.2	136000000	rs13197384	6	136000000	A	C	0.350895	0.052483	0.014852	0.00041	-0.84441	0.117927	8.04109e-13	-0.06215	0.019614	0.00153	0.143571	14	0.037072	Cells_EBV-transformed_lymphocytes
ENSG00000112584	6	FAM120B	171000000	rs73038650	6	171000000	A	C	0.125249	-0.08242	0.020884	7.92457e-05	-0.70519	0.113734	5.63388e-10	0.116879	0.035105	0.00087	0.481678	13	0.023579	Cells_EBV-transformed_lymphocytes
ENSG00000216937	10	CCDC7	32735068	rs58454392	10	32767277	C	T	0.117296	0.113172	0.022997	8.6052e-07	-0.76925	0.125219	8.08779e-10	-0.14712	0.038305	0.000123	0.074567	3	0.004592	Cells_EBV-transformed_lymphocytes
ENSG00000214026	11	MRPL23	1968508	rs1104890	11	1962700	T	C	0.177932	-0.07673	0.0226	0.000686	-1.35023	0.115706	1.82522e-31	0.056825	0.017432	0.001115	0.192461	5	0.029426	Cells_EBV-transformed_lymphocytes
ENSG00000236935	11	AP003774.1	64092522	rs11231757	11	64106317	T	C	0.374751	-0.08879	0.015503	1.02138e-08	0.962515	0.084147	2.68632e-30	-0.09225	0.018013	3.03686e-07	0.518329	20	1.88635e-05	Cells_EBV-transformed_lymphocytes
ENSG00000136111	13	TBC1D4	75858808	rs7329261	13	75874528	C	T	0.567594	0.057855	0.01542	0.000175	1.05433	0.10029	7.54015e-26	0.054874	0.015529	0.00041	0.239446	11	0.013186	Cells_EBV-transformed_lymphocytes
ENSG00000172575	15	RASGRP1	38780304	rs55728265	15	38856961	T	C	0.198807	0.087677	0.017175	3.31159e-07	0.56397	0.099972	1.68769e-08	0.155464	0.041072	0.000154	0.45384	6	0.005647	Cells_EBV-transformed_lymphocytes
ENSG00000188599	16	NPIPP1	15198178	rs2941258	16	15158346	T	C	0.847913	-0.07524	0.02155	0.00048	-0.72833	0.111291	5.97691e-11	0.103311	0.033536	0.002066	0.199558	13	0.047798	Cells_EBV-transformed_lymphocytes
ENSG00000259982	16	CDC37P1	28711615	rs201918842	16	28374161	C	G	0.345924	-0.11123	0.01473	4.3131e-14	0.80832	0.101244	1.41812e-15	-0.1376	0.025083	4.10999e-08	0.079982	20	3.13425e-06	Cells_EBV-transformed_lymphocytes
ENSG00000140832	16	MARVELD3	71660064	rs4788812	16	71625467	G	A	0.33996	-0.06138	0.014801	3.37285e-05	0.752279	0.096765	7.58803e-15	-0.08159	0.022299	0.000253	0.761173	20	0.008697	Cells_EBV-transformed_lymphocytes
ENSG00000073605	17	GSDMB	38060848	rs8067378	17	38051348	G	A	0.514911	0.073161	0.013958	1.59261e-07	-0.51005	0.067047	2.79706e-14	-0.14344	0.033233	1.58743e-05	0.167655	11	0.000695	Cells_EBV-transformed_lymphocytes
ENSG00000172057	17	ORMDL3	38077294	rs8067378	17	38051348	G	A	0.514911	0.073161	0.013958	1.59261e-07	-0.83214	0.07166	3.57078e-31	-0.08792	0.018403	1.77594e-06	0.175522	20	9.88286e-05	Cells_EBV-transformed_lymphocytes
ENSG00000204650	17	CRHR1-IT1	43697694	rs4383188	17	44197603	C	T	0.240557	-0.09331	0.01735	7.53986e-08	0.729739	0.081316	2.85496e-19	-0.12786	0.027718	3.96923e-06	0.50546	4	0.000215	Cells_EBV-transformed_lymphocytes
ENSG00000261575	17	RP11-259G18.1	44344403	rs62055545	17	43964561	T	C	0.239563	-0.09439	0.017307	4.93625e-08	0.775028	0.131548	3.82473e-09	-0.12178	0.030429	6.27659e-05	0.369628	5	0.002438	Cells_EBV-transformed_lymphocytes
ENSG00000228782	17	MRPL45P2	45527934	rs9894179	17	45565093	T	C	0.517893	0.046843	0.014359	0.001106	0.993243	0.088481	3.05646e-29	0.047162	0.015055	0.001732	0.427698	20	0.040996	Cells_EBV-transformed_lymphocytes
ENSG00000181027	19	FKRP	47249303	rs56010181	19	47198932	C	A	0.137177	-0.14942	0.021428	3.0959e-12	0.509397	0.0921	3.18585e-08	-0.29333	0.067692	1.46869e-05	0.722377	7	0.000672	Cells_EBV-transformed_lymphocytes
ENSG00000267838	19	AC008746.12	54949847	rs4330032	19	54954710	T	C	0.307157	0.05337	0.015578	0.000613	-0.57641	0.083752	5.88708e-12	-0.09259	0.030189	0.002162	0.661834	11	0.049466	Cells_EBV-transformed_lymphocytes
ENSG00000100321	22	SYNGR1	39745930	rs2069235	22	39747780	A	G	0.299205	0.078049	0.015156	2.61073e-07	1.00657	0.110332	7.29786e-20	0.07754	0.01729	7.30553e-06	0.446774	20	0.000376	Cells_EBV-transformed_lymphocytes
ENSG00000142686	1	C1orf216	36179476	rs72659663	1	36184698	T	A	0.087475	0.125431	0.027131	3.7807e-06	-0.39461	0.044852	1.39212e-18	-0.31786	0.077669	4.2668e-05	0.139289	20	0.002425	Lung
ENSG00000183431	1	SF3A3	38422647	rs7366048	1	38463504	T	C	0.420477	0.075301	0.015282	8.32981e-07	0.480695	0.033555	1.51424e-46	0.15665	0.03362	3.16971e-06	0.266166	20	0.000238	Lung
ENSG00000183520	1	UTP11L	38474930	rs67631072	1	38461821	T	C	0.532803	-0.05789	0.015076	0.000123	-0.17626	0.019902	8.26141e-19	0.328432	0.093225	0.000427	0.054887	17	0.019042	Lung
ENSG00000086015	1	MAST2	46252659	rs6694340	1	46289416	T	C	0.44831	-0.07573	0.014885	3.62139e-07	0.222806	0.023027	3.8137e-22	-0.33991	0.07548	6.69031e-06	0.517353	20	0.000472	Lung
ENSG00000097046	1	CDC7	91966408	rs13447526	1	91983174	A	G	0.49006	-0.05068	0.014188	0.000354	-0.34442	0.026764	6.72306e-38	0.147139	0.042751	0.000578	0.851799	20	0.024021	Lung
ENSG00000007341	1	ST7L	113000000	rs10745330	1	113000000	T	C	0.481113	0.061495	0.013996	1.11458e-05	0.501483	0.036424	3.9747e-43	0.122626	0.029296	2.84195e-05	0.098753	20	0.001708	Lung
ENSG00000116774	1	OLFML3	115000000	rs6702833	1	115000000	G	C	0.699801	0.073334	0.015373	1.83811e-06	0.176006	0.0317	2.81929e-08	0.416656	0.115153	0.000297	0.174051	3	0.014286	Lung
ENSG00000187862	1	TTC24	157000000	rs6682716	1	157000000	G	A	0.701789	-0.06097	0.017287	0.00042	-0.46932	0.051099	4.13374e-20	0.12992	0.039457	0.000992	0.233031	16	0.037015	Lung
ENSG00000163382	1	APOA1BP	157000000	rs879461	1	157000000	T	C	0.71173	-0.07288	0.017475	3.04204e-05	0.12335	0.021345	7.51457e-09	-0.5908	0.174705	0.00072	0.584508	4	0.028635	Lung
ENSG00000260088	1	RP11-92G12.3	201000000	rs4072552	1	201000000	G	A	0.477137	-0.05048	0.014102	0.000344	-0.69714	0.049168	1.23797e-45	0.072413	0.020863	0.000519	0.625912	20	0.022416	Lung
ENSG00000162877	1	PM20D1	206000000	rs708727	1	206000000	A	G	0.39662	0.046859	0.014427	0.001162	-0.96388	0.055129	1.89584e-68	-0.04861	0.015224	0.001406	0.170459	20	0.049324	Lung
ENSG00000138092	2	CENPO	25016005	rs13410999	2	25097939	C	T	0.426441	0.069724	0.014111	7.76831e-07	0.289434	0.037354	9.30798e-15	0.240898	0.057823	3.09846e-05	0.077876	20	0.001832	Lung
ENSG00000168385	2	SEPT2	242000000	rs35533015	2	242000000	A	G	0.102386	-0.08713	0.023897	0.000266	0.677295	0.03622	4.99713e-78	-0.12864	0.035947	0.000346	0.17914	20	0.015923	Lung
ENSG00000169313	3	P2RY12	151000000	rs1491974	3	151000000	G	A	0.484095	-0.05675	0.015277	0.000203	-0.4671	0.035056	1.66808e-40	0.121495	0.033953	0.000346	0.559858	18	0.015923	Lung
ENSG00000145214	4	DGKQ	952675	rs113075206	4	967339	G	C	0.50994	0.05106	0.015528	0.001008	0.6597	0.029475	5.8926e-111	0.077399	0.023791	0.001141	0.628247	20	0.041277	Lung
ENSG00000248734	5	CTD-2260A17.1	96120481	rs26510	5	96125910	T	C	0.650099	-0.04891	0.014684	0.000867	0.66921	0.050497	4.36537e-40	-0.07308	0.022625	0.001237	0.080932	20	0.044521	Lung
ENSG00000233006	5	AC034220.3	132000000	rs2631368	5	132000000	G	T	0.323062	-0.05762	0.01529	0.000164	-0.4137	0.04653	6.0595e-19	0.139289	0.040143	0.000521	0.133249	20	0.022416	Lung
ENSG00000197375	5	SLC22A5	132000000	rs200838	5	132000000	C	A	0.555666	-0.06815	0.013987	1.10507e-06	0.422582	0.040722	3.14532e-25	-0.16126	0.036565	1.03292e-05	0.184057	20	0.000689	Lung
ENSG00000164265	5	SCGB3A2	147000000	rs11956228	5	147000000	T	C	0.070577	-0.12009	0.03017	6.87722e-05	0.38684	0.067	7.755e-09	-0.31044	0.094729	0.001049	0.502124	5	0.038914	Lung
ENSG00000169220	5	RGS14	177000000	rs10051765	5	177000000	C	T	0.33996	-0.06607	0.015363	1.70473e-05	-0.24996	0.026215	1.49743e-21	0.264311	0.067424	8.84954e-05	0.068815	17	0.00484	Lung
ENSG00000248275	5	TRIM52-AS1	181000000	rs1279911	5	181000000	G	C	0.279324	-0.06543	0.017692	0.000217	-0.60572	0.02777	1.77152e-105	0.108024	0.029625	0.000266	0.232134	20	0.012899	Lung
ENSG00000170542	6	SERPINB9	2887500	rs318490	6	2898300	T	G	0.483101	-0.06576	0.015695	2.78859e-05	0.119389	0.021172	1.71004e-08	-0.55082	0.163778	0.00077	0.74364	4	0.030292	Lung
ENSG00000233822	6	HIST1H2BN	27806323	rs111535768	6	27467182	G	A	0.011928	0.484279	0.045956	5.78332e-26	-0.91003	0.159281	1.10789e-08	-0.53216	0.105952	5.09707e-07	0.054573	10	4.467e-05	Lung
ENSG00000229391	6	HLA-DRB6	32520490	rs28366333	6	32561887	C	G	0.236581	0.706001	0.016815	1e-200	1.01719	0.052724	6.16028e-83	0.69407	0.039592	8.34958e-69	0.068092	20	1.2147e-65	Lung
ENSG00000112514	6	CUTA	33384219	rs79547452	6	33403708	T	C	0.114314	0.118119	0.020306	5.99402e-09	-0.26942	0.043586	6.35374e-10	-0.43842	0.103494	2.27346e-05	0.054453	11	0.00139	Lung
ENSG00000112584	6	FAM120B	171000000	rs6900199	6	171000000	G	A	0.126243	-0.07984	0.021554	0.000212	-0.36102	0.041756	5.33534e-18	0.221157	0.064951	0.000662	0.254092	20	0.026741	Lung
ENSG00000120217	9	CD274	5450503	rs62554447	9	5491308	T	C	0.076541	-0.12715	0.030177	2.5139e-05	-0.49868	0.066323	5.51856e-14	0.254975	0.069367	0.000237	0.585835	6	0.011657	Lung
ENSG00000165280	9	VCP	35056061	rs637885	9	35064788	G	A	0.684891	-0.05324	0.015518	0.000601	0.1494	0.017324	6.47453e-18	-0.35639	0.111788	0.001432	0.673704	11	0.049614	Lung
ENSG00000052749	10	RRP12	99116115	rs10786343	10	99159465	A	C	0.329026	0.052926	0.015258	0.000523	0.299231	0.024379	1.24327e-34	0.176873	0.052988	0.000844	0.571143	20	0.032476	Lung
ENSG00000120057	10	SFRP5	99526508	rs2039826	10	99526668	A	G	0.807157	0.076374	0.018263	2.89016e-05	-0.34808	0.050643	6.278e-12	-0.21942	0.061417	0.000353	0.165174	20	0.016171	Lung
ENSG00000214026	11	MRPL23	1968508	rs1104890	11	1962700	T	C	0.177932	-0.07673	0.0226	0.000686	-1.17741	0.057511	3.75628e-93	0.065166	0.019457	0.00081	0.110074	16	0.031518	Lung
ENSG00000110665	11	C11orf21	2316875	rs2651836	11	2316720	T	C	0.786282	-0.0641	0.017594	0.000269	-0.28074	0.037994	1.47929e-13	0.228336	0.069876	0.001084	0.153424	20	0.040021	Lung
ENSG00000166333	11	ILK	6624961	rs11826498	11	6630410	C	T	0.256461	-0.06769	0.01757	0.000117	0.217521	0.027782	4.89278e-15	-0.3112	0.090023	0.000546	0.669118	6	0.023108	Lung
ENSG00000134824	11	FADS2	61560452	rs61896141	11	61556039	C	A	0.152087	-0.07216	0.019116	0.00016	0.46767	0.045514	9.10853e-25	-0.15431	0.043546	0.000395	0.991507	20	0.017785	Lung
ENSG00000236935	11	AP003774.1	64092522	rs574835	11	64110668	A	G	0.365805	-0.0836	0.014633	1.11e-08	0.487084	0.055129	9.9715e-19	-0.17163	0.035775	1.60697e-06	0.518349	20	0.000126	Lung
ENSG00000160613	11	PCSK7	117000000	rs74830	11	117000000	T	C	0.387674	-0.05969	0.015288	9.45087e-05	0.18	0.023191	8.38606e-15	-0.33161	0.095074	0.000487	0.051912	20	0.02133	Lung
ENSG00000120645	12	IQSEC3	175931	rs56204927	12	248202	G	C	0.605368	0.053435	0.016195	0.000969	-0.48569	0.038423	1.26286e-36	-0.11002	0.034462	0.00141	0.905215	20	0.049324	Lung
ENSG00000139190	12	VAMP1	6571403	rs2532515	12	6586728	C	T	0.506958	-0.05383	0.014171	0.000146	-0.26316	0.024617	1.13059e-26	0.204547	0.057147	0.000345	0.651117	20	0.015923	Lung
ENSG00000111752	12	PHC1	9066492	rs1805740	12	9075014	T	G	0.710736	-0.06098	0.015255	6.41622e-05	-0.21329	0.035798	2.55085e-09	0.285876	0.086125	0.000902	0.340073	4	0.034009	Lung
ENSG00000184293	12	CLECL1	9868456	rs10492165	12	9885961	G	A	0.496024	-0.08853	0.013958	2.26202e-10	-0.66002	0.045764	3.74348e-47	0.134127	0.023103	6.40835e-09	0.077424	20	8.03696e-07	Lung
ENSG00000134283	12	PPHLN1	42632249	rs3747562	12	42854205	G	A	0.428429	0.04946	0.014371	0.000578	0.29887	0.035218	2.13308e-17	0.16549	0.051888	0.001426	0.837271	20	0.049614	Lung
ENSG00000135503	12	ACVR1B	52345451	rs7962469	12	52348259	G	A	0.634195	-0.06442	0.016086	6.20188e-05	-0.18257	0.026988	1.33525e-11	0.352877	0.102395	0.000568	0.157664	5	0.023763	Lung
ENSG00000111231	12	GPN3	111000000	rs3759384	12	111000000	T	C	0.384692	-0.06133	0.01464	2.79714e-05	-0.13108	0.021335	8.06357e-10	0.467908	0.135187	0.000538	0.36401	10	0.022877	Lung
ENSG00000111237	12	VPS29	111000000	rs4766492	12	111000000	T	C	0.615308	0.059465	0.014338	3.36236e-05	-0.16618	0.023054	5.66341e-13	-0.35783	0.09954	0.000325	0.301941	19	0.015534	Lung
ENSG00000260735	16	RP11-72I8.1	15188268	rs2941258	16	15158346	T	C	0.847913	-0.07524	0.02155	0.00048	-0.83313	0.059366	9.68623e-45	0.090315	0.026655	0.000703	0.250688	20	0.028263	Lung
ENSG00000197165	16	SULT1A2	28603264	rs11074908	16	28608356	T	C	0.12326	0.16049	0.021057	2.50084e-14	-0.43909	0.053218	1.57399e-16	-0.36551	0.065286	2.16155e-08	0.412155	20	2.41894e-06	Lung
ENSG00000125122	16	LRRC29	67241042	rs2233455	16	67207933	T	C	0.065606	0.113797	0.026856	2.26257e-05	-0.36577	0.054505	1.93581e-11	-0.31112	0.086835	0.00034	0.064231	20	0.015923	Lung
ENSG00000176927	17	EFCAB5	28256218	rs4794861	17	28183174	C	A	0.482107	-0.05258	0.014514	0.000292	0.335939	0.050269	2.34353e-11	-0.15651	0.049143	0.001449	0.391058	19	0.04996	Lung
ENSG00000073605	17	GSDMB	38060848	rs2313430	17	37929816	C	T	0.484095	-0.06967	0.014028	6.81336e-07	0.216425	0.022154	1.53017e-22	-0.32192	0.072713	9.54412e-06	0.606693	20	0.000649	Lung
ENSG00000172057	17	ORMDL3	38077294	rs2290400	17	38066240	C	T	0.508946	0.071116	0.013948	3.41991e-07	-0.25401	0.025195	6.66243e-24	-0.27997	0.061534	5.36758e-06	0.743698	20	0.000394	Lung
ENSG00000225190	17	PLEKHM1	43513266	rs73984391	17	43484598	T	G	0.193837	-0.11612	0.018943	8.78632e-10	0.271572	0.033926	1.19697e-15	-0.42759	0.087857	1.13366e-06	0.411282	14	9.06178e-05	Lung
ENSG00000264070	17	DND1P1	43663237	rs55974014	17	43757450	A	C	0.23161	-0.09066	0.017655	2.82171e-07	1.30363	0.062867	1.63437e-95	-0.06954	0.013952	6.21309e-07	0.444426	6	5.24392e-05	Lung
ENSG00000263503	17	RP11-707O23.5	43678235	rs55974014	17	43757450	A	C	0.23161	-0.09066	0.017655	2.82171e-07	1.18767	0.057637	2.42166e-94	-0.07633	0.01532	6.27194e-07	0.23141	8	5.24392e-05	Lung
ENSG00000186868	17	MAPT	43971748	rs7210219	17	44018519	C	T	0.240557	-0.09554	0.017543	5.15077e-08	0.592298	0.047787	2.79682e-35	-0.1613	0.032351	6.1694e-07	0.207032	3	5.24392e-05	Lung
ENSG00000214401	17	KANSL1-AS1	44270942	rs55974014	17	43757450	A	C	0.23161	-0.09066	0.017655	2.82171e-07	1.28635	0.055955	5.98602e-117	-0.07048	0.014063	5.39979e-07	0.284983	10	4.67596e-05	Lung
ENSG00000261575	17	RP11-259G18.1	44344403	rs58879558	17	44095467	C	T	0.250497	-0.09344	0.017606	1.11447e-07	0.379378	0.06334	2.10378e-09	-0.24629	0.062003	7.12364e-05	0.217251	16	0.003956	Lung
ENSG00000232300	17	FAM215B	44636196	rs17688916	17	43778680	A	T	0.224652	-0.09554	0.018399	2.06951e-07	0.553549	0.075793	2.80479e-13	-0.1726	0.040784	2.31459e-05	0.456409	10	0.001403	Lung
ENSG00000141295	17	SCRN2	45915058	rs6503875	17	45915395	C	T	0.122266	-0.07193	0.021596	0.000866	-0.56468	0.03676	2.97009e-53	0.127386	0.039134	0.001133	0.055541	20	0.041218	Lung
ENSG00000177576	18	C18orf32	47008028	rs61746384	18	47013579	A	G	0.030815	0.194896	0.047946	4.80465e-05	0.53667	0.070705	3.19351e-14	0.363158	0.101345	0.000339	0.231226	8	0.015923	Lung
ENSG00000105287	19	PRKD2	47177532	rs10413222	19	47200618	T	C	0.534791	0.080807	0.014183	1.21481e-08	-0.14417	0.021529	2.13755e-11	-0.56051	0.12917	1.42921e-05	0.080405	12	0.000904	Lung
ENSG00000267838	19	AC008746.12	54949847	rs10401901	19	54956254	C	A	0.307157	0.053555	0.01558	0.000587	-0.51776	0.035521	3.99365e-48	-0.10344	0.030917	0.000821	0.693868	20	0.031762	Lung
ENSG00000088298	20	EDEM2	33703167	rs6060250	20	33704108	C	T	0.752485	-0.0623	0.015319	4.77103e-05	-0.15279	0.027864	4.17583e-08	0.407738	0.124829	0.001089	0.700565	6	0.040021	Lung
ENSG00000099917	22	MED15	20850200	rs6000569	22	20864940	T	C	0.158052	-0.07888	0.021205	0.000199	-0.24599	0.03015	3.38383e-16	0.320648	0.094739	0.000713	0.141777	20	0.028496	Lung
ENSG00000173681	23	CXorf23	19930978	rs5955868	23	19967042	T	C	0.17624	-0.05487	0.016136	0.000672	-0.48286	0.031152	3.47279e-54	0.113641	0.034213	0.000895	0.701236	20	0.033909	Lung
ENSG00000171659	23	GPR34	41548226	rs1195344	23	41730781	A	G	0.600522	0.04566	0.012951	0.000423	-0.13829	0.01836	4.97828e-14	-0.33017	0.103399	0.001407	0.425307	15	0.049324	Lung
ENSG00000134698	1	AGO4	36273773	rs558120	1	36537640	C	T	0.90159	-0.09861	0.025936	0.000143	0.312173	0.048549	1.27589e-10	-0.3159	0.096521	0.001065	0.148247	18	0.040518	Pancreas
ENSG00000183431	1	SF3A3	38422647	rs10890238	1	38445654	A	T	0.426441	0.081031	0.015045	7.20623e-08	0.293864	0.036462	7.65899e-16	0.275743	0.061577	7.53319e-06	0.081688	14	0.000458	Pancreas
ENSG00000007341	1	ST7L	113000000	rs11102512	1	113000000	G	A	0.474155	0.063342	0.01439	1.07427e-05	0.658235	0.056407	1.82594e-31	0.09623	0.023365	3.81275e-05	0.127066	20	0.002112	Pancreas
ENSG00000134250	1	NOTCH2	120000000	rs1493698	1	121000000	C	T	0.128231	0.126889	0.022411	1.49774e-08	-0.41546	0.054635	2.86587e-14	-0.30542	0.067254	5.59007e-06	0.4111	12	0.000348	Pancreas
ENSG00000118197	1	DDX59	201000000	rs12082129	1	201000000	T	C	0.331014	0.059927	0.0152	8.06279e-05	-0.45697	0.049354	2.06158e-20	-0.13114	0.036152	0.000286	0.784112	18	0.013463	Pancreas
ENSG00000162877	1	PM20D1	206000000	rs823080	1	206000000	A	G	0.39662	0.048417	0.014455	0.00081	-0.93219	0.060128	3.29389e-54	-0.05194	0.015864	0.001061	0.2394	20	0.040518	Pancreas
ENSG00000168385	2	SEPT2	242000000	rs35533015	2	242000000	A	G	0.102386	-0.08713	0.023897	0.000266	0.747268	0.060388	3.5965e-35	-0.11659	0.033338	0.00047	0.70718	20	0.020925	Pancreas
ENSG00000078070	3	MCCC1	183000000	rs553548	3	183000000	G	C	0.719682	0.065583	0.016092	4.5891e-05	0.222045	0.039117	1.37501e-08	0.295359	0.089216	0.000931	0.093187	3	0.037238	Pancreas
ENSG00000248734	5	CTD-2260A17.1	96120481	rs469783	5	96121524	T	C	0.557654	-0.05327	0.014108	0.000159	0.726881	0.06984	2.28555e-25	-0.07329	0.020647	0.000386	0.06492	20	0.017483	Pancreas
ENSG00000131435	5	PDLIM4	132000000	rs4705852	5	132000000	G	A	0.605368	0.0521	0.014712	0.000398	-0.40037	0.049813	9.16387e-16	-0.13013	0.040155	0.001192	0.095202	11	0.044194	Pancreas
ENSG00000169220	5	RGS14	177000000	rs10051765	5	177000000	C	T	0.33996	-0.06607	0.015363	1.70473e-05	-0.28499	0.041917	1.05314e-11	0.231821	0.063785	0.000279	0.485894	16	0.013227	Pancreas
ENSG00000248275	5	TRIM52-AS1	181000000	rs1279911	5	181000000	G	C	0.279324	-0.06543	0.017692	0.000217	-0.69173	0.041954	4.47632e-61	0.094592	0.026212	0.000308	0.389988	20	0.014336	Pancreas
ENSG00000272009	6	RP1-313I6.12	28046570	rs1225709	6	28103648	C	T	0.053678	0.341019	0.030693	1.11199e-28	0.857288	0.131138	6.26329e-11	0.397788	0.0706	1.75698e-08	0.291062	10	1.75171e-06	Pancreas
ENSG00000204396	6	VWA7	31733367	rs3094595	6	31530574	T	G	0.595427	0.425086	0.016038	8.45135e-155	-0.27205	0.048497	2.02856e-08	-1.56255	0.284722	4.06545e-08	0.064562	5	3.75302e-06	Pancreas
ENSG00000204267	6	TAP2	32789610	rs9276627	6	32743835	T	C	0.092445	0.813028	0.022738	1e-200	-0.43304	0.076441	1.46964e-08	-1.87749	0.335548	2.20266e-08	0.619728	3	2.11158e-06	Pancreas
ENSG00000153814	7	JAZF1	27870192	rs849134	7	28196222	G	A	0.514911	0.048978	0.013956	0.000449	0.493601	0.053286	1.98448e-20	0.099226	0.030235	0.001031	0.566112	20	0.040484	Pancreas
ENSG00000226752	9	PSMD5-AS1	124000000	rs10818476	9	124000000	G	A	0.590457	-0.04618	0.014199	0.001146	-1.1274	0.0536	3.24332e-98	0.040957	0.012744	0.00131	0.188404	20	0.046311	Pancreas
ENSG00000171862	10	PTEN	89622870	rs7068821	10	90051035	T	G	0.245527	-0.1651	0.016333	5.06775e-24	0.484772	0.044441	1.05368e-27	-0.34058	0.045935	1.22167e-13	0.22405	13	2.17502e-11	Pancreas
ENSG00000204022	10	LIPJ	90346510	rs737391	10	90016796	A	G	0.206759	-0.16421	0.018504	7.02214e-19	0.492114	0.088213	2.42357e-08	-0.33368	0.070651	2.32414e-06	0.287505	8	0.000157	Pancreas
ENSG00000167987	11	VPS37C	60897728	rs671444	11	60888001	T	C	0.44831	0.057025	0.014181	5.78842e-05	0.280451	0.036431	1.37967e-14	0.203333	0.057048	0.000365	0.09169	19	0.016688	Pancreas
ENSG00000134824	11	FADS2	61560452	rs968567	11	61595564	T	C	0.150099	-0.0741	0.018705	7.45424e-05	0.495398	0.069958	1.427e-12	-0.14957	0.043264	0.000546	0.898083	8	0.023737	Pancreas
ENSG00000118369	11	USP35	77899858	rs2511162	11	77927101	G	A	0.195825	-0.07945	0.019751	5.75313e-05	0.241505	0.042868	1.76412e-08	-0.32898	0.100491	0.001061	0.593104	3	0.040518	Pancreas
ENSG00000184293	12	CLECL1	9868456	rs10492166	12	9885999	A	G	0.496024	-0.08918	0.013962	1.69305e-10	-0.51599	0.075776	9.79608e-12	0.172824	0.037099	3.18511e-06	0.404548	5	0.000209	Pancreas
ENSG00000111237	12	VPS29	111000000	rs3759384	12	111000000	T	C	0.384692	-0.06133	0.01464	2.79714e-05	0.243044	0.043113	1.72699e-08	-0.25235	0.075048	0.000772	0.139789	17	0.032011	Pancreas
ENSG00000111252	12	SH2B3	112000000	rs3803170	12	112000000	G	A	0.205765	-0.12743	0.017701	6.07303e-13	0.354671	0.053993	5.07153e-11	-0.35929	0.074043	1.22004e-06	0.079178	11	8.81433e-05	Pancreas
ENSG00000089022	12	MAPKAPK5	112000000	rs4766764	12	112000000	A	G	0.096422	-0.12299	0.023927	2.74197e-07	-0.51039	0.088159	7.06359e-09	0.240977	0.062692	0.000121	0.192409	7	0.00629	Pancreas
ENSG00000112787	12	FBRSL1	133000000	rs74397112	12	133000000	T	C	0.141153	0.070334	0.021216	0.000916	0.806388	0.052821	1.28201e-52	0.087221	0.026923	0.001197	0.727136	20	0.044194	Pancreas
ENSG00000125304	13	TM9SF2	100000000	rs4772217	13	100000000	G	A	0.574553	-0.04985	0.014502	0.000587	-0.26378	0.027845	2.71206e-21	0.18897	0.058484	0.001233	0.135715	20	0.044705	Pancreas
ENSG00000103811	15	CTSH	79213400	rs2289702	15	79237293	T	C	0.105368	-0.21795	0.024294	2.92878e-19	-0.9986	0.086748	1.15373e-30	0.218253	0.030843	1.48188e-12	0.148832	13	2.38296e-10	Pancreas
ENSG00000188599	16	NPIPP1	15198178	rs2941258	16	15158346	T	C	0.847913	-0.07524	0.02155	0.00048	-0.67665	0.069973	4.0397e-22	0.111201	0.033861	0.001023	0.057766	20	0.04048	Pancreas
ENSG00000197165	16	SULT1A2	28603264	rs35175818	16	28608746	C	A	0.317097	-0.10022	0.014641	7.63219e-12	0.595092	0.066362	3.03804e-19	-0.16841	0.030952	5.29386e-08	0.097145	20	4.71248e-06	Pancreas
ENSG00000153774	16	CFDP1	75327596	rs7192155	16	75382194	G	A	0.741551	-0.06915	0.016383	2.43197e-05	-0.24642	0.04369	1.6989e-08	0.280629	0.08304	0.000726	0.089868	3	0.030948	Pancreas
ENSG00000129993	16	CBFA2T3	88941266	rs1673931	16	88976477	C	T	0.348907	0.073538	0.015106	1.12625e-06	-0.55752	0.044527	5.72478e-36	-0.1319	0.029071	5.69882e-06	0.314431	20	0.000351	Pancreas
ENSG00000073584	17	SMARCE1	38781214	rs9911533	17	38775476	T	C	0.597416	0.057923	0.014629	7.51465e-05	-0.24743	0.034924	1.39206e-12	-0.2341	0.06773	0.000548	0.587739	9	0.023737	Pancreas
ENSG00000263503	17	RP11-707O23.5	43678235	rs55974014	17	43757450	A	C	0.23161	-0.09066	0.017655	2.82171e-07	1.05802	0.083091	3.86118e-37	-0.08569	0.017993	1.91342e-06	0.120389	4	0.000132	Pancreas
ENSG00000204650	17	CRHR1-IT1	43697694	rs56400821	17	43760080	A	C	0.238569	-0.09505	0.017404	4.71961e-08	1.19504	0.061339	1.54629e-84	-0.07954	0.015125	1.45013e-07	0.110342	3	1.16595e-05	Pancreas
ENSG00000262539	17	RP11-259G18.3	44336917	rs9468	17	44101563	C	T	0.241551	-0.09271	0.017267	7.91454e-08	1.28167	0.082986	8.22261e-54	-0.07233	0.014263	3.95044e-07	0.096822	4	2.98378e-05	Pancreas
ENSG00000167183	17	PRR15L	46029333	rs9894188	17	46044031	T	C	0.615308	0.0534	0.014565	0.000246	-0.25797	0.039433	6.07472e-11	-0.207	0.064723	0.001382	0.127431	20	0.048192	Pancreas
ENSG00000267731	17	RP11-147L13.8	66186025	rs35191309	17	66142785	C	A	0.184891	0.085153	0.020095	2.26005e-05	0.572271	0.079931	8.09234e-13	0.148798	0.040804	0.000266	0.630814	7	0.012734	Pancreas
ENSG00000260302	18	RP11-973H7.1	12774650	rs7237497	18	12777325	C	T	0.861829	-0.22047	0.018635	2.70963e-32	-0.76817	0.092291	8.55434e-17	0.287002	0.04216	9.93754e-12	0.451858	8	1.54808e-09	Pancreas
ENSG00000130511	19	SSBP4	18529674	rs1985157	19	18513594	C	T	0.398608	-0.06214	0.014598	2.07474e-05	-0.16301	0.029743	4.23638e-08	0.381182	0.113386	0.000774	0.856487	8	0.032011	Pancreas
ENSG00000105287	19	PRKD2	47177532	rs7250264	19	47187438	A	T	0.552684	0.084735	0.014173	2.24831e-09	-0.28086	0.038525	3.08965e-13	-0.30169	0.06526	3.78358e-06	0.269259	20	0.000245	Pancreas
ENSG00000176920	19	FUT2	49199228	rs601338	19	49206674	A	G	0.441352	0.127096	0.014419	1.20072e-18	-0.97104	0.057817	2.64667e-63	-0.13089	0.01677	5.9551e-15	0.518504	20	1.23692e-12	Pancreas
ENSG00000101307	20	SIRPB1	1544167	rs4813322	20	1893809	A	G	0.373757	-0.0513	0.015421	0.000879	0.687383	0.056144	1.82683e-34	-0.07463	0.023248	0.001326	0.943329	20	0.046559	Pancreas
ENSG00000171940	20	ZNF217	52183604	rs61744628	20	52186837	A	G	0.030815	0.205085	0.046669	1.1104e-05	1.25935	0.127816	6.66194e-23	0.16285	0.040577	5.98569e-05	0.197847	3	0.003208	Pancreas
ENSG00000099917	22	MED15	20850200	rs73159140	22	20935946	A	G	0.158052	-0.08065	0.021755	0.000209	-0.32162	0.043363	1.19777e-13	0.25077	0.075621	0.000913	0.103084	16	0.036989	Pancreas
ENSG00000173681	23	CXorf23	19930978	rs7059955	23	19947198	C	T	0.17624	-0.05467	0.016114	0.000692	-0.4614	0.049724	1.70575e-20	0.118489	0.037185	0.00144	0.674667	20	0.04986	Pancreas
ENSG00000183431	1	SF3A3	38422647	rs7366048	1	38463504	T	C	0.420477	0.075301	0.015282	8.32981e-07	0.261364	0.04506	6.61527e-09	0.288108	0.07672	0.000173	0.291856	4	0.007748	Small_Intestine_Terminal_Ileum
ENSG00000183386	1	FHL3	38462442	rs67631072	1	38461821	T	C	0.532803	-0.05789	0.015076	0.000123	-0.22953	0.036908	5.0043e-10	0.252213	0.077194	0.001086	0.079723	6	0.038743	Small_Intestine_Terminal_Ileum
ENSG00000260088	1	RP11-92G12.3	201000000	rs4072552	1	201000000	G	A	0.477137	-0.05048	0.014102	0.000344	-0.55148	0.078876	2.71532e-12	0.09154	0.028728	0.001441	0.915618	17	0.04665	Small_Intestine_Terminal_Ileum
ENSG00000117280	1	RAB7L1	206000000	rs823118	1	206000000	T	C	0.534791	0.053279	0.014008	0.000143	0.341746	0.053354	1.50165e-10	0.155902	0.047672	0.001074	0.40086	18	0.038743	Small_Intestine_Terminal_Ileum
ENSG00000162877	1	PM20D1	206000000	rs823080	1	206000000	A	G	0.39662	0.048417	0.014455	0.00081	-0.81687	0.075458	2.60936e-27	-0.05927	0.018523	0.001375	0.137212	20	0.045766	Small_Intestine_Terminal_Ileum
ENSG00000168385	2	SEPT2	242000000	rs115271170	2	242000000	T	C	0.097416	-0.07905	0.023354	0.000712	0.839523	0.06744	1.42441e-35	-0.09416	0.028828	0.001089	0.057561	20	0.038743	Small_Intestine_Terminal_Ileum
ENSG00000056736	3	IL17RB	53880607	rs6801605	3	53876218	G	A	0.634195	0.054018	0.014831	0.00027	-0.30972	0.047907	1.01259e-10	-0.17441	0.054961	0.001507	0.512188	6	0.04714	Small_Intestine_Terminal_Ileum
ENSG00000169313	3	P2RY12	151000000	rs10513398	3	151000000	G	A	0.480119	-0.06151	0.015308	5.85793e-05	-0.40861	0.06501	3.2692e-10	0.150543	0.044465	0.00071	0.57375	3	0.02711	Small_Intestine_Terminal_Ileum
ENSG00000249096	4	RP11-290F5.1	185000000	rs17624012	4	185000000	A	G	0.193837	-0.08151	0.017782	4.5672e-06	0.373119	0.057602	9.32028e-11	-0.21845	0.058383	0.000183	0.274567	4	0.008043	Small_Intestine_Terminal_Ileum
ENSG00000248275	5	TRIM52-AS1	181000000	rs1279911	5	181000000	G	C	0.279324	-0.06543	0.017692	0.000217	-0.61817	0.059711	4.07387e-25	0.105848	0.030392	0.000496	0.539255	20	0.019516	Small_Intestine_Terminal_Ileum
ENSG00000177042	11	TMEM80	695428	rs7112962	11	654091	A	G	0.466203	0.049336	0.014135	0.000482	-0.64411	0.074569	5.73497e-18	-0.0766	0.023669	0.001212	0.105476	20	0.041939	Small_Intestine_Terminal_Ileum
ENSG00000073605	17	GSDMB	38060848	rs2872516	17	38072727	T	C	0.533797	-0.06179	0.014067	1.12034e-05	0.313555	0.038143	2.02484e-16	-0.19707	0.050866	0.000107	0.301529	20	0.005123	Small_Intestine_Terminal_Ileum
ENSG00000264070	17	DND1P1	43663237	rs62060793	17	44142427	G	A	0.240557	-0.09344	0.017334	7.01825e-08	1.2547	0.090264	6.30213e-44	-0.07447	0.014818	5.00776e-07	0.352008	4	3.71432e-05	Small_Intestine_Terminal_Ileum
ENSG00000262539	17	RP11-259G18.3	44336917	rs17652449	17	44088937	C	G	0.240557	-0.09334	0.01731	6.96429e-08	1.26476	0.095644	6.40718e-40	-0.0738	0.014781	5.94348e-07	0.829284	3	4.17008e-05	Small_Intestine_Terminal_Ileum
ENSG00000261575	17	RP11-259G18.1	44344403	rs199526	17	44847707	G	C	0.763419	0.069313	0.017534	7.71809e-05	-0.72924	0.103106	1.5198e-12	-0.09505	0.027545	0.000559	0.057006	8	0.021668	Small_Intestine_Terminal_Ileum
ENSG00000238083	17	LRRC37A2	44588877	rs58879558	17	44095467	C	T	0.250497	-0.09344	0.017606	1.11447e-07	1.08466	0.097608	1.0912e-28	-0.08614	0.017988	1.67692e-06	0.287774	8	0.000104	Small_Intestine_Terminal_Ileum
ENSG00000141295	17	SCRN2	45915058	rs34156395	17	45902240	A	C	0.11829	-0.07772	0.021816	0.000367	-0.54634	0.068813	2.03079e-15	0.142259	0.043767	0.001153	0.171481	19	0.040432	Small_Intestine_Terminal_Ileum
ENSG00000206052	18	DOK6	67068291	rs4891780	18	67524383	T	C	0.467197	0.098813	0.014022	1.83127e-12	0.43721	0.067602	9.96984e-11	0.226008	0.047432	1.88951e-06	0.85085	12	0.000114	Small_Intestine_Terminal_Ileum
ENSG00000142233	19	NTN5	49164664	rs479486	19	49229323	A	G	0.493042	0.096897	0.014427	1.86214e-11	0.387354	0.068399	1.48627e-08	0.250151	0.057778	1.49452e-05	0.176052	12	0.000825	Small_Intestine_Terminal_Ileum
ENSG00000176920	19	FUT2	49199228	rs601338	19	49206674	A	G	0.441352	0.127096	0.014419	1.20072e-18	-0.33666	0.039764	2.53332e-17	-0.37752	0.061829	1.02188e-09	0.521921	20	1.06112e-07	Small_Intestine_Terminal_Ileum
ENSG00000267838	19	AC008746.12	54949847	rs4330032	19	54954710	T	C	0.307157	0.05337	0.015578	0.000613	-0.54645	0.058656	1.20713e-20	-0.09767	0.030374	0.001302	0.816627	20	0.04391	Small_Intestine_Terminal_Ileum
ENSG00000099917	22	MED15	20850200	rs73159140	22	20935946	A	G	0.158052	-0.08065	0.021755	0.000209	-0.41428	0.065701	2.87145e-10	0.194682	0.060917	0.001394	0.769387	5	0.04581	Small_Intestine_Terminal_Ileum
ENSG00000100321	22	SYNGR1	39745930	rs2069235	22	39747780	A	G	0.299205	0.078049	0.015156	2.61073e-07	0.378117	0.042346	4.29004e-19	0.206415	0.046271	8.15834e-06	0.421921	20	0.00046	Small_Intestine_Terminal_Ileum
ENSG00000183431	1	SF3A3	38422647	rs4072980	1	38456106	A	G	0.424453	0.076633	0.016075	1.86637e-06	0.346844	0.039663	2.23581e-18	0.220944	0.052786	2.84355e-05	0.518926	13	0.001577	Spleen
ENSG00000183386	1	FHL3	38462442	rs67631072	1	38461821	T	C	0.532803	-0.05789	0.015076	0.000123	-0.39066	0.053068	1.81838e-13	0.148185	0.043526	0.000663	0.13323	12	0.025277	Spleen
ENSG00000007341	1	ST7L	113000000	rs12728001	1	113000000	C	T	0.482107	0.063725	0.014382	9.38149e-06	0.357506	0.05834	8.90175e-10	0.178249	0.049643	0.00033	0.646138	7	0.014757	Spleen
ENSG00000187862	1	TTC24	157000000	rs6682716	1	157000000	G	A	0.701789	-0.06097	0.017287	0.00042	-0.78628	0.060392	9.46131e-39	0.077547	0.022778	0.000663	0.051808	17	0.025277	Spleen
ENSG00000163382	1	APOA1BP	157000000	rs55773529	1	157000000	T	G	0.287276	0.071597	0.017551	4.51751e-05	-0.21845	0.038165	1.04101e-08	-0.32775	0.098659	0.000894	0.413288	4	0.03279	Spleen
ENSG00000260088	1	RP11-92G12.3	201000000	rs10494821	1	201000000	C	T	0.477137	-0.04897	0.014078	0.000504	-0.69599	0.084778	2.22095e-16	0.07036	0.021968	0.001361	0.785228	20	0.045176	Spleen
ENSG00000162877	1	PM20D1	206000000	rs1772143	1	206000000	A	T	0.394632	0.048334	0.014484	0.000847	-1.06513	0.074264	1.18839e-46	-0.04538	0.013962	0.001153	0.150606	20	0.039384	Spleen
ENSG00000157152	3	SYN2	12045876	rs2600232	3	12041217	C	T	0.903579	-0.08459	0.02477	0.000638	-0.96487	0.106663	1.48314e-19	0.087673	0.02744	0.001398	0.598196	20	0.045792	Spleen
ENSG00000145214	4	DGKQ	952675	rs113075206	4	967339	G	C	0.50994	0.05106	0.015528	0.001008	0.926629	0.055094	1.77218e-63	0.055103	0.017075	0.00125	0.55066	20	0.042078	Spleen
ENSG00000145220	4	LYAR	4269428	rs3775341	4	4286767	G	T	0.261431	-0.06033	0.016858	0.000345	-0.58554	0.066376	1.12978e-18	0.103028	0.031069	0.000913	0.316114	20	0.033246	Spleen
ENSG00000249096	4	RP11-290F5.1	185000000	rs17624012	4	185000000	A	G	0.193837	-0.08151	0.017782	4.5672e-06	0.446126	0.071022	3.35312e-10	-0.1827	0.049343	0.000213	0.094311	7	0.010009	Spleen
ENSG00000233006	5	AC034220.3	132000000	rs2631368	5	132000000	G	T	0.323062	-0.05762	0.01529	0.000164	-0.71992	0.071409	6.66842e-24	0.080041	0.022674	0.000415	0.058969	20	0.017364	Spleen
ENSG00000197375	5	SLC22A5	132000000	rs200838	5	132000000	C	A	0.555666	-0.06815	0.013987	1.10507e-06	0.74335	0.075857	1.13286e-22	-0.09167	0.021013	1.28534e-05	0.058943	20	0.000738	Spleen
ENSG00000248275	5	TRIM52-AS1	181000000	rs1279911	5	181000000	G	C	0.279324	-0.06543	0.017692	0.000217	-0.67033	0.049335	4.76417e-42	0.097612	0.027353	0.000359	0.298818	20	0.015502	Spleen
ENSG00000261189	6	RP3-512B11.3	7540684	rs2764075	6	7355518	T	C	0.38668	-0.063	0.015761	6.40758e-05	-0.51475	0.073734	2.92809e-12	0.122392	0.035283	0.000523	0.655463	20	0.021254	Spleen
ENSG00000096696	6	DSP	7541808	rs4960308	6	7386657	C	T	0.384692	-0.06071	0.015834	0.000126	-0.65285	0.072268	1.6576e-19	0.092995	0.026348	0.000416	0.099694	20	0.017364	Spleen
ENSG00000079691	6	LRRC16A	25279306	rs10946776	6	25407980	T	G	0.435388	0.052864	0.014423	0.000247	-0.47293	0.056572	6.28552e-17	-0.11178	0.0333	0.000789	0.301591	14	0.0296	Spleen
ENSG00000124508	6	BTN2A2	26383324	rs3902051	6	26403703	G	A	0.119284	-0.12197	0.022369	4.9703e-08	0.492991	0.076388	1.09078e-10	-0.2474	0.0594	3.11326e-05	0.157587	18	0.001707	Spleen
ENSG00000206503	6	HLA-A	29909037	rs9260436	6	29919331	G	A	0.076541	-0.14518	0.029995	1.29683e-06	-0.56326	0.099609	1.56113e-08	0.257754	0.070097	0.000236	0.075118	20	0.010964	Spleen
ENSG00000111875	6	ASF1A	119000000	rs147886588	6	119000000	G	C	0.196819	-0.07092	0.019497	0.000275	0.524925	0.068498	1.81151e-14	-0.1351	0.041114	0.001016	0.972012	5	0.036206	Spleen
ENSG00000112584	6	FAM120B	171000000	rs6456198	6	171000000	G	C	0.126243	-0.07994	0.020833	0.000125	-0.65045	0.08661	5.90554e-14	0.122893	0.035966	0.000633	0.509344	17	0.02492	Spleen
ENSG00000106178	7	CCL24	75440983	rs10224179	7	75491957	C	T	0.693837	-0.06152	0.016056	0.000127	-0.37993	0.060232	2.8302e-10	0.161921	0.049446	0.001058	0.425631	9	0.0374	Spleen
ENSG00000213542	7	RP11-467H10.1	76744716	rs188658203	7	76561256	T	C	0.191849	0.073786	0.019281	0.00013	-0.49759	0.085514	5.92594e-09	-0.14829	0.046378	0.001387	0.136854	4	0.04573	Spleen
ENSG00000185736	10	ADARB2	1228073	rs3793739	10	1282530	A	C	0.350895	-0.05448	0.016327	0.000848	1.1383	0.087403	8.98325e-39	-0.04786	0.014807	0.001228	0.37872	16	0.041617	Spleen
ENSG00000134470	10	IL15RA	5990855	rs8177586	10	6027747	G	T	0.427435	-0.05289	0.014325	0.000222	-0.40294	0.051527	5.28562e-15	0.131264	0.039315	0.000842	0.198911	8	0.031348	Spleen
ENSG00000138111	10	TMEM180	104000000	rs7078679	10	104000000	G	C	0.572565	0.047972	0.014081	0.000657	-0.60938	0.055849	1.01881e-27	-0.07872	0.024207	0.001146	0.107545	20	0.039384	Spleen
ENSG00000214026	11	MRPL23	1968508	rs1104890	11	1962700	T	C	0.177932	-0.07673	0.0226	0.000686	-1.28239	0.08841	1.12612e-47	0.059831	0.0181	0.000948	0.166789	6	0.034	Spleen
ENSG00000134824	11	FADS2	61560452	rs968567	11	61595564	T	C	0.150099	-0.0741	0.018705	7.45424e-05	1.56053	0.105914	3.90511e-49	-0.04748	0.012412	0.000131	0.893746	20	0.006637	Spleen
ENSG00000236935	11	AP003774.1	64092522	rs479777	11	64107477	C	T	0.33996	-0.09913	0.015066	4.71002e-11	0.873465	0.074391	7.79944e-32	-0.11349	0.019772	9.46716e-09	0.613229	20	1.09999e-06	Spleen
ENSG00000074266	11	EED	85955586	rs7101712	11	85979010	C	G	0.421471	-0.06004	0.014673	4.28103e-05	0.330235	0.05082	8.13041e-11	-0.18181	0.052507	0.000535	0.379154	6	0.021582	Spleen
ENSG00000120645	12	IQSEC3	175931	rs56204927	12	248202	G	C	0.605368	0.053435	0.016195	0.000969	-0.98367	0.078617	6.40877e-36	-0.05432	0.017027	0.001421	0.827048	20	0.04622	Spleen
ENSG00000139190	12	VAMP1	6571403	rs2532515	12	6586728	C	T	0.506958	-0.05383	0.014171	0.000146	-0.37959	0.047126	7.96046e-16	0.141808	0.041275	0.000591	0.60685	13	0.023644	Spleen
ENSG00000256582	12	RP11-75L1.1	9856673	rs2268146	12	9869271	G	A	0.483101	-0.0881	0.013969	2.84789e-10	0.413042	0.058325	1.42354e-12	-0.2133	0.045288	2.47812e-06	0.57412	6	0.000166	Spleen
ENSG00000184293	12	CLECL1	9868456	rs7307111	12	9877823	A	G	0.49503	-0.08956	0.013955	1.38513e-10	-0.47273	0.049081	5.87222e-22	0.189452	0.035473	9.25491e-08	0.265481	20	8.68538e-06	Spleen
ENSG00000172575	15	RASGRP1	38780304	rs17651741	15	38869666	A	G	0.187873	0.087913	0.017294	3.70427e-07	0.267418	0.044262	1.52476e-09	0.328748	0.084516	0.0001	0.895795	13	0.005209	Spleen
ENSG00000103811	15	CTSH	79213400	rs10400902	15	79231616	G	A	0.663022	0.115534	0.015208	3.03354e-14	0.525769	0.056073	6.82196e-21	0.219743	0.037228	3.57636e-09	0.736829	14	4.5928e-07	Spleen
ENSG00000183426	16	NPIPA1	15016659	rs2432388	16	15243701	G	C	0.845924	-0.08647	0.022943	0.000164	-0.65629	0.102254	1.37862e-10	0.131755	0.04054	0.001154	0.080041	13	0.039384	Spleen
ENSG00000260735	16	RP11-72I8.1	15188268	rs2941258	16	15158346	T	C	0.847913	-0.07524	0.02155	0.00048	-0.91378	0.113459	8.02637e-16	0.082344	0.025704	0.001358	0.116268	20	0.045176	Spleen
ENSG00000196502	16	SULT1A1	28616903	rs62034325	16	28538640	G	A	0.327038	-0.10351	0.014524	1.02375e-12	-0.40223	0.071654	1.98288e-08	0.257347	0.058357	1.03431e-05	0.08378	20	0.000608	Spleen
ENSG00000140832	16	MARVELD3	71660064	rs2334879	16	71653767	C	T	0.326044	-0.05999	0.014717	4.57472e-05	0.503031	0.082089	8.9065e-10	-0.11926	0.035138	0.000689	0.187711	20	0.026063	Spleen
ENSG00000073605	17	GSDMB	38060848	rs8067378	17	38051348	G	A	0.514911	0.073161	0.013958	1.59261e-07	-0.58308	0.042437	5.85647e-43	-0.12547	0.025621	9.71798e-07	0.77961	20	7.52758e-05	Spleen
ENSG00000172057	17	ORMDL3	38077294	rs8067378	17	38051348	G	A	0.514911	0.073161	0.013958	1.59261e-07	-0.72158	0.058219	2.80672e-35	-0.10139	0.021002	1.38209e-06	0.408811	20	9.91855e-05	Spleen
ENSG00000263503	17	RP11-707O23.5	43678235	rs2950015	17	44332351	G	A	0.243539	-0.09482	0.017402	5.07663e-08	1.27349	0.093647	4.06778e-42	-0.07446	0.014721	4.24115e-07	0.104188	4	3.50794e-05	Spleen
ENSG00000204650	17	CRHR1-IT1	43697694	rs79730878	17	43849415	C	T	0.245527	-0.09339	0.0173	6.72486e-08	1.27938	0.073252	2.62914e-68	-0.073	0.014153	2.5003e-07	0.08108	4	2.25953e-05	Spleen
ENSG00000214401	17	KANSL1-AS1	44270942	rs2950015	17	44332351	G	A	0.243539	-0.09482	0.017402	5.07663e-08	1.24862	0.094453	6.77334e-40	-0.07594	0.015074	4.71509e-07	0.324067	7	3.83494e-05	Spleen
ENSG00000261575	17	RP11-259G18.1	44344403	rs62062288	17	44096553	A	G	0.236581	-0.09224	0.0177	1.87303e-07	0.955378	0.111747	1.23664e-17	-0.09655	0.021697	8.59077e-06	0.887062	8	0.000518	Spleen
ENSG00000141295	17	SCRN2	45915058	rs6503875	17	45915395	C	T	0.122266	-0.07193	0.021596	0.000866	-0.60486	0.05844	4.18302e-25	0.118923	0.037507	0.001521	0.064559	20	0.049153	Spleen
ENSG00000101605	18	MYOM1	3066805	rs4133581	18	3262490	C	A	0.691849	-0.0669	0.01674	6.43387e-05	0.583366	0.071547	3.53085e-16	-0.11468	0.031957	0.000333	0.61859	18	0.014757	Spleen
ENSG00000206052	18	DOK6	67068291	rs7239671	18	67523260	G	A	0.470179	0.097547	0.014011	3.3502e-12	0.347249	0.050153	4.39491e-12	0.280914	0.05722	9.1356e-07	0.319035	20	7.1906e-05	Spleen
ENSG00000175489	19	LRRC25	18501954	rs1985157	19	18513594	C	T	0.398608	-0.06214	0.014598	2.07474e-05	-0.15589	0.027255	1.06656e-08	0.398594	0.116726	0.000638	0.540681	5	0.02492	Spleen
ENSG00000105656	19	ELL	18553473	rs2385088	19	18545540	G	A	0.338966	-0.06692	0.014874	6.81506e-06	0.282389	0.042405	2.7508e-11	-0.23699	0.063567	0.000193	0.113694	10	0.009228	Spleen
ENSG00000142233	19	NTN5	49164664	rs281377	19	49206603	T	C	0.472167	-0.12185	0.014495	4.21893e-17	-0.4136	0.06965	2.88121e-09	0.294621	0.060744	1.23328e-06	0.669159	7	9.22089e-05	Spleen
ENSG00000174951	19	FUT1	49251268	rs838136	19	49256388	C	T	0.310139	-0.07558	0.016342	3.75239e-06	0.450969	0.067311	2.08751e-11	-0.16759	0.044032	0.000141	0.200837	5	0.007033	Spleen
ENSG00000267838	19	AC008746.12	54949847	rs10401901	19	54956254	C	A	0.307157	0.053555	0.01558	0.000587	-0.64277	0.048101	9.9667e-41	-0.08332	0.025028	0.000871	0.800064	20	0.032217	Spleen
ENSG00000100321	22	SYNGR1	39745930	rs2069235	22	39747780	A	G	0.299205	0.078049	0.015156	2.61073e-07	0.929988	0.075428	6.28853e-35	0.083925	0.017661	2.0154e-06	0.126095	20	0.00014	Spleen
ILMN_1678962	1	DFFB	3801678	rs7530189	1	3805098	T	C	0.182903	0.068069	0.019859	0.000609	-0.4291	0.025275	1.20542e-64	-0.15863	0.047214	0.00078	0.150146	6	0.033213	westra_eqtl_hg19
ILMN_1802380	1	RERE	8412782	rs301806	1	8482078	C	T	0.473161	0.048889	0.014675	0.000864	-0.50204	0.018342	5.91903e-165	-0.09738	0.029446	0.000943	0.450475	20	0.038192	westra_eqtl_hg19
ILMN_2327795	1	RERE	8412855	rs301806	1	8482078	C	T	0.473161	0.048889	0.014675	0.000864	-0.34704	0.019005	1.70805e-74	-0.14087	0.042984	0.001048	0.582958	20	0.040047	westra_eqtl_hg19
ILMN_1678238	1	ZNF683	26688207	rs10794532	1	26694260	C	T	0.187873	-0.07912	0.01842	1.74688e-05	-0.36411	0.023856	1.3502e-52	0.217286	0.052555	3.55764e-05	0.359314	20	0.003421	westra_eqtl_hg19
ILMN_1683277	1	KIAA0319L	35899389	rs494085	1	35826518	C	T	0.120278	0.110308	0.024102	4.72186e-06	-0.17957	0.032839	4.54424e-08	-0.61428	0.175024	0.000449	0.10202	3	0.02306	westra_eqtl_hg19
ILMN_1810116	1	INPP5B	38326874	rs4072980	1	38456106	A	G	0.424453	0.076633	0.016075	1.86637e-06	0.424888	0.018753	1.19624e-113	0.180361	0.038662	3.08516e-06	0.120657	20	0.000409	westra_eqtl_hg19
ILMN_1705151	1	SF3A3	38422702	rs4072980	1	38456106	A	G	0.424453	0.076633	0.016075	1.86637e-06	0.5363	0.018208	1.09911e-190	0.142892	0.030364	2.52652e-06	0.597277	20	0.00035	westra_eqtl_hg19
ILMN_2130838	1	UTP11L	38484986	rs17465651	1	38418496	T	C	0.421471	-0.06089	0.015123	5.67028e-05	-0.1581	0.019392	3.55147e-16	0.385113	0.106682	0.000306	0.164967	11	0.018263	westra_eqtl_hg19
ILMN_1741801	1	CDC7	91991073	rs12125947	1	91990487	T	C	0.507952	0.049695	0.01395	0.000367	0.290304	0.018993	9.65528e-53	0.171182	0.049341	0.000522	0.860274	20	0.025918	westra_eqtl_hg19
ILMN_1659926	1	ST7L	113000000	rs902289	1	113000000	C	T	0.488072	0.070793	0.014503	1.0542e-06	0.193013	0.019246	1.13874e-23	0.366778	0.083568	1.13876e-05	0.289827	20	0.001331	westra_eqtl_hg19
ILMN_2410113	1	ST7L	113000000	rs12126277	1	113000000	G	A	0.476143	0.063869	0.014378	8.90796e-06	0.143946	0.019328	9.5187e-14	0.443702	0.116304	0.000136	0.251837	16	0.009781	westra_eqtl_hg19
ILMN_2313730	1	RHOC	113000000	rs2999156	1	113000000	G	C	0.454274	0.061621	0.0148	3.13171e-05	-0.17781	0.019334	3.68718e-20	-0.34655	0.091367	0.000149	0.132088	20	0.010481	westra_eqtl_hg19
ILMN_1729533	1	APOA1BP	157000000	rs3795733	1	157000000	C	T	0.295229	0.064977	0.017314	0.000175	-0.23403	0.021647	3.04974e-27	-0.27764	0.078312	0.000392	0.074331	18	0.021647	westra_eqtl_hg19
ILMN_1859946	1	HS.127310	162000000	rs6427673	1	162000000	T	A	0.444334	0.046527	0.014125	0.000988	0.378587	0.018754	1.26666e-90	0.122897	0.037803	0.00115	0.295845	20	0.042533	westra_eqtl_hg19
ILMN_2411282	1	QSOX1	180000000	rs3842829	1	180000000	C	T	0.261431	0.055152	0.016327	0.00073	0.388574	0.022216	1.69087e-68	0.141934	0.042794	0.000911	0.444359	20	0.037716	westra_eqtl_hg19
ILMN_1748077	1	DDX59	201000000	rs10919993	1	201000000	A	C	0.420477	0.046634	0.014292	0.001103	-0.49354	0.018402	1.89006e-158	-0.09449	0.029172	0.001199	0.091782	20	0.043408	westra_eqtl_hg19
ILMN_1813685	1	RAB7L1	206000000	rs823114	1	206000000	G	A	0.464215	-0.05363	0.014454	0.000207	-0.26285	0.019166	8.29912e-43	0.204029	0.056967	0.000342	0.414518	20	0.019769	westra_eqtl_hg19
ILMN_1808769	1	C1ORF97	212000000	rs3738199	1	212000000	G	A	0.377734	-0.07134	0.015951	7.73615e-06	0.205018	0.019789	3.75292e-25	-0.34796	0.084743	4.02335e-05	0.203952	20	0.003748	westra_eqtl_hg19
ILMN_1763207	1	BATF3	213000000	rs2221593	1	213000000	T	C	0.12326	0.113944	0.021115	6.80172e-08	-0.36417	0.027526	5.89409e-40	-0.31289	0.062619	5.8326e-07	0.768534	20	9.15105e-05	westra_eqtl_hg19
ILMN_1676893	2	ADCY3	25042121	rs6752378	2	25150116	A	C	0.466203	0.065965	0.013978	2.36776e-06	-0.17034	0.019317	1.16553e-18	-0.38726	0.093073	3.17126e-05	0.274833	20	0.003151	westra_eqtl_hg19
ILMN_1661335	2	SPTBN1	54893166	rs2271322	2	54871277	T	A	0.281312	-0.05704	0.016502	0.000547	0.26268	0.02134	8.0767e-35	-0.21715	0.065252	0.000875	0.483723	20	0.036484	westra_eqtl_hg19
ILMN_1676358	2	RALB	121000000	rs11689112	2	121000000	G	T	0.292247	0.05945	0.016601	0.000342	-0.47493	0.020121	3.49698e-123	-0.12518	0.035355	0.000399	0.611852	20	0.021789	westra_eqtl_hg19
ILMN_1685714	2	INHBB	121000000	rs4849843	2	121000000	G	T	0.352883	0.057626	0.016671	0.000547	-0.232	0.0209	1.2448e-28	-0.24839	0.075261	0.000966	0.824225	17	0.038432	westra_eqtl_hg19
ILMN_1885273	2	HS.470804	182000000	rs6747525	2	182000000	A	G	0.287276	-0.0506	0.015271	0.000921	0.855106	0.018076	0	-0.05918	0.017902	0.000948	0.19163	20	0.038192	westra_eqtl_hg19
ILMN_1669927	2	ICOS	205000000	rs11571306	2	205000000	C	T	0.215706	0.080865	0.017301	2.95537e-06	0.128702	0.02352	4.44642e-08	0.62831	0.176788	0.000379	0.115386	16	0.021338	westra_eqtl_hg19
ILMN_1800225	3	PPARG	12475677	rs2596829	3	12563639	T	C	0.440358	-0.05706	0.014525	8.54794e-05	0.129347	0.019468	3.04875e-11	-0.44115	0.130455	0.000721	0.198325	20	0.031821	westra_eqtl_hg19
ILMN_1813489	3	RAF1	12625345	rs2442807	3	12629965	C	G	0.442346	0.069906	0.014547	1.54269e-06	0.201945	0.019353	1.71498e-25	0.346164	0.079306	1.27171e-05	0.739359	20	0.001458	westra_eqtl_hg19
ILMN_1698934	3	CMTM7	32496184	rs347153	3	32472324	A	C	0.351889	0.055728	0.015018	0.000207	-0.29857	0.020171	1.42032e-49	-0.18665	0.051856	0.000319	0.604912	20	0.018645	westra_eqtl_hg19
ILMN_1781010	3	ARHGEF3	56761600	rs2046823	3	56779011	A	G	0.239563	0.05555	0.016129	0.000573	-0.24012	0.02203	1.15616e-27	-0.23134	0.070443	0.001023	0.193537	20	0.039614	westra_eqtl_hg19
ILMN_2320164	3	P2RY12	151000000	rs2276764	3	151000000	A	G	0.481113	-0.05651	0.015302	0.000222	-0.13254	0.019352	7.45116e-12	0.426338	0.131168	0.001153	0.742763	20	0.042533	westra_eqtl_hg19
ILMN_1793017	4	DGKQ	952838	rs11724804	4	965779	A	G	0.441352	0.05137	0.014495	0.000394	0.94638	0.014512	0	0.054281	0.015339	0.000402	0.232453	20	0.021789	westra_eqtl_hg19
ILMN_2341724	5	ANKRD55	55396014	rs10065637	5	55438851	T	C	0.218688	-0.07317	0.017767	3.81873e-05	-0.46912	0.022666	3.65385e-95	0.155966	0.038615	5.36869e-05	0.33967	11	0.004639	westra_eqtl_hg19
ILMN_1798947	5	ANKRD55	55396098	rs10065637	5	55438851	T	C	0.218688	-0.07317	0.017767	3.81873e-05	-0.50505	0.02252	2.1565e-111	0.144872	0.035767	5.11259e-05	0.28497	10	0.004549	westra_eqtl_hg19
ILMN_1685057	5	SLC22A4	132000000	rs1050152	5	132000000	T	C	0.38668	0.078569	0.014073	2.36596e-08	-0.46845	0.018568	1.91677e-140	-0.16772	0.030768	5.00626e-08	0.149068	20	1.24364e-05	westra_eqtl_hg19
ILMN_2050911	5	SLC22A4	132000000	rs10058074	5	132000000	A	G	0.434394	0.06982	0.013989	6.00024e-07	-0.42112	0.018571	7.62466e-114	-0.1658	0.034014	1.09142e-06	0.148222	20	0.000155	westra_eqtl_hg19
ILMN_1699357	5	SLC22A5	132000000	rs4705938	5	132000000	C	T	0.439364	0.069907	0.013975	5.6609e-07	-0.54181	0.017972	1.15547e-199	-0.12902	0.026146	8.02252e-07	0.150262	20	0.00012	westra_eqtl_hg19
ILMN_1708375	5	IRF1	132000000	rs2070729	5	132000000	A	C	0.465209	-0.05779	0.014048	3.88855e-05	-0.12142	0.019472	4.50072e-10	0.47597	0.138608	0.000595	0.192437	20	0.027758	westra_eqtl_hg19
ILMN_1696828	5	RGS14	177000000	rs4075958	5	177000000	A	G	0.27833	-0.06294	0.015814	6.88321e-05	0.147844	0.021839	1.29013e-11	-0.42575	0.124082	0.000601	0.320091	11	0.027758	westra_eqtl_hg19
ILMN_1729495	5	TRIM41	181000000	rs2770957	5	181000000	G	C	0.220676	-0.07227	0.018763	0.000117	-0.18531	0.023585	3.92848e-15	0.38997	0.112761	0.000543	0.267087	19	0.026343	westra_eqtl_hg19
ILMN_1712400	6	SERPINB6	2948439	rs6907803	6	2937734	T	C	0.245527	-0.06443	0.016672	0.000111	-0.74481	0.019544	0	0.08651	0.022499	0.000121	0.067874	20	0.008945	westra_eqtl_hg19
ILMN_1736730	6	LRRC16	25620245	rs9366619	6	25399005	C	A	0.28827	-0.07023	0.015749	8.22762e-06	0.346251	0.020788	2.70476e-62	-0.20282	0.047086	1.65184e-05	0.168985	20	0.001791	westra_eqtl_hg19
ILMN_1788002	6	MAPK14	36008256	rs2071863	6	36107172	A	G	0.159046	-0.06414	0.019071	0.00077	0.324653	0.024596	8.81583e-40	-0.19757	0.06062	0.001118	0.058585	20	0.041903	westra_eqtl_hg19
ILMN_1737627	6	MAPK14	36067996	rs2071863	6	36107172	A	G	0.159046	-0.06414	0.019071	0.00077	0.343129	0.024548	2.13327e-44	-0.18693	0.057166	0.001076	0.061984	20	0.040848	westra_eqtl_hg19
ILMN_2058468	6	BACH2	90636639	rs10944479	6	90880393	A	G	0.186879	0.183414	0.018027	2.58026e-24	-0.17359	0.02407	5.52083e-13	-1.05659	0.179581	4.01262e-09	0.151834	7	1.19616e-06	westra_eqtl_hg19
ILMN_1800626	6	SESN1	109000000	rs12197912	6	109000000	T	C	0.137177	-0.09153	0.022102	3.45534e-05	0.545827	0.028003	1.29485e-84	-0.16769	0.041397	5.10539e-05	0.264001	10	0.004549	westra_eqtl_hg19
ILMN_2249920	6	FYN	112000000	rs17072881	6	112000000	G	C	0.06163	-0.13458	0.030558	1.06198e-05	-0.26814	0.041651	1.21343e-10	0.501921	0.138082	0.000278	0.410097	19	0.016915	westra_eqtl_hg19
ILMN_1791006	6	AHI1	136000000	rs7759971	6	136000000	T	C	0.367793	0.051421	0.014712	0.000474	-0.48109	0.018981	9.89336e-142	-0.10689	0.03087	0.000535	0.15141	17	0.026343	westra_eqtl_hg19
ILMN_1753613	7	HOXA5	27181359	rs2960785	7	26952139	T	C	0.49006	0.085145	0.013954	1.04748e-09	-0.30102	0.018963	9.5823e-57	-0.28286	0.049663	1.22975e-08	0.087701	20	3.49131e-06	westra_eqtl_hg19
ILMN_1699631	7	GATS	99806651	rs7811662	7	99792608	G	A	0.26839	-0.06165	0.017437	0.000407	0.766558	0.019291	0	-0.08042	0.022837	0.000429	0.661273	20	0.022251	westra_eqtl_hg19
ILMN_1696360	8	CTSB	11700937	rs1299525	8	11722125	T	C	0.428429	-0.06115	0.014697	3.17434e-05	-0.58086	0.017866	7.1189e-232	0.105274	0.025508	3.67437e-05	0.169817	20	0.003477	westra_eqtl_hg19
ILMN_2367681	8	SPAG1	101000000	rs2453665	8	101000000	T	G	0.424453	0.060863	0.015444	8.12138e-05	0.324114	0.01911	1.61588e-64	0.187783	0.048919	0.000124	0.081883	20	0.008996	westra_eqtl_hg19
ILMN_1663722	9	DNAJB5	34998124	rs586017	9	35100569	A	G	0.219682	0.062303	0.017278	0.000311	0.1746	0.024245	5.95093e-13	0.356833	0.11067	0.001263	0.263681	20	0.045081	westra_eqtl_hg19
ILMN_1777220	9	VCP	35056741	rs622945	9	35063724	A	G	0.315109	0.053461	0.015518	0.000571	-0.2449	0.021312	1.46267e-30	-0.2183	0.066153	0.000967	0.426827	20	0.038432	westra_eqtl_hg19
ILMN_1746704	10	TRIM8	104000000	rs10786682	10	104000000	T	G	0.389662	-0.05216	0.014181	0.000235	-0.2392	0.019362	4.61474e-35	0.218053	0.061856	0.000423	0.892515	20	0.022251	westra_eqtl_hg19
ILMN_2394250	10	PLEKHA1	124000000	rs11200629	10	124000000	G	A	0.467197	0.049014	0.014125	0.000521	-0.30831	0.018954	1.70123e-59	-0.15898	0.046845	0.00069	0.821364	20	0.030915	westra_eqtl_hg19
ILMN_1662839	10	PLEKHA1	124000000	rs11200594	10	124000000	T	C	0.467197	0.048365	0.014152	0.000632	-0.25526	0.019103	1.00066e-40	-0.18947	0.057226	0.00093	0.916932	20	0.037967	westra_eqtl_hg19
ILMN_1689868	11	TMEM80	703832	rs7118663	11	684489	T	C	0.491054	0.054448	0.014063	0.000108	-0.30555	0.018966	2.15931e-58	-0.1782	0.047335	0.000167	0.131593	20	0.011305	westra_eqtl_hg19
ILMN_1670134	11	FADS1	61567436	rs968567	11	61595564	T	C	0.150099	-0.0741	0.018705	7.45424e-05	0.42255	0.025469	8.10696e-62	-0.17535	0.045511	0.000117	0.977778	20	0.008921	westra_eqtl_hg19
ILMN_2075065	11	FADS2	61633932	rs968567	11	61595564	T	C	0.150099	-0.0741	0.018705	7.45424e-05	0.313391	0.025764	4.83951e-34	-0.23643	0.062771	0.000166	0.961486	20	0.011305	westra_eqtl_hg19
ILMN_1665964	11	GAB2	77926732	rs11237458	11	78050849	T	A	0.185885	-0.06779	0.019724	0.000588	0.25237	0.026205	5.93814e-22	-0.26863	0.082984	0.001207	0.150586	16	0.043408	westra_eqtl_hg19
ILMN_2347917	11	EED	85988045	rs10751137	11	85992009	C	T	0.425447	-0.05902	0.014656	5.64192e-05	0.149458	0.019575	2.25737e-14	-0.39491	0.110866	0.000368	0.660461	20	0.020895	westra_eqtl_hg19
ILMN_1863284	11	HS.130916	85998361	rs10898459	11	85972939	C	T	0.423459	-0.05925	0.014633	5.14945e-05	0.261119	0.019369	2.01088e-41	-0.2269	0.058512	0.000105	0.067714	20	0.00827	westra_eqtl_hg19
ILMN_2188333	12	CD69	9905432	rs1029990	12	9926397	G	A	0.27336	0.074919	0.015468	1.27546e-06	0.144416	0.021484	1.79125e-11	0.518771	0.132014	8.50651e-05	0.060344	20	0.007044	westra_eqtl_hg19
ILMN_1727134	12	KLHDC5	27955583	rs12578595	12	27964996	T	C	0.208748	-0.07627	0.019441	8.74435e-05	-0.27247	0.024188	1.96603e-29	0.279912	0.075555	0.000212	0.821317	20	0.013565	westra_eqtl_hg19
ILMN_2243308	12	ACVR1B	52390650	rs11610143	12	52349071	G	C	0.209742	0.078979	0.018937	3.03863e-05	0.252963	0.023248	1.42177e-27	0.312215	0.080171	9.84644e-05	0.812899	20	0.007827	westra_eqtl_hg19
ILMN_1777519	12	ITGB7	53585373	rs2272300	12	53587468	G	T	0.085487	0.122868	0.027032	5.48609e-06	0.907966	0.039887	1.0567e-114	0.135322	0.03036	8.30015e-06	0.571943	20	0.00101	westra_eqtl_hg19
ILMN_1821280	12	HS.505676	56146574	rs773107	12	56369506	G	A	0.318091	0.224379	0.014695	1.23348e-52	-0.11813	0.020665	1.08836e-08	-1.89945	0.354807	8.62759e-08	0.133577	3	1.97785e-05	westra_eqtl_hg19
ILMN_2183938	12	LEMD3	65641975	rs10878239	12	65578987	A	C	0.500994	-0.05763	0.015391	0.000181	-0.6764	0.017101	0	0.085201	0.022856	0.000193	0.69675	20	0.012659	westra_eqtl_hg19
ILMN_1774828	12	VEZT	95694360	rs14121	12	95694394	G	A	0.316103	0.055067	0.016613	0.000918	-0.60426	0.019656	1.55749e-207	-0.09113	0.027652	0.000982	0.917114	20	0.038778	westra_eqtl_hg19
ILMN_2199284	12	ANAPC7	111000000	rs4766500	12	111000000	G	A	0.363817	-0.06265	0.014485	1.52304e-05	0.119613	0.020183	3.09568e-09	-0.52381	0.149923	0.000476	0.258467	12	0.024056	westra_eqtl_hg19
ILMN_2180371	12	C12ORF24	111000000	rs7976889	12	111000000	G	A	0.38668	-0.0616	0.014645	2.59684e-05	-0.25897	0.0197	1.79848e-39	0.237873	0.059375	6.16885e-05	0.216749	20	0.005254	westra_eqtl_hg19
ILMN_2350114	13	TRIM13	50591863	rs7982125	13	50610316	A	G	0.134195	-0.07546	0.021779	0.000531	-0.24268	0.029894	4.73939e-16	0.310936	0.097576	0.001439	0.203172	10	0.049895	westra_eqtl_hg19
ILMN_2043918	13	DLEU1	50678998	rs7981648	13	50698153	C	A	0.137177	-0.07186	0.021363	0.000768	-0.34705	0.029194	1.3729e-32	0.20707	0.063973	0.001209	0.76417	20	0.043408	westra_eqtl_hg19
ILMN_1785765	13	TM9SF2	100000000	rs7325697	13	100000000	T	C	0.15507	0.078089	0.019531	6.38138e-05	-0.20103	0.027006	9.78529e-14	-0.38845	0.110285	0.000428	0.070248	16	0.022251	westra_eqtl_hg19
ILMN_2337655	14	WARS	101000000	rs3783346	14	101000000	T	C	0.190855	-0.06175	0.017861	0.000546	0.855081	0.020251	0	-0.07222	0.020958	0.00057	0.221909	20	0.027027	westra_eqtl_hg19
ILMN_1727271	14	WARS	101000000	rs3783346	14	101000000	T	C	0.190855	-0.06175	0.017861	0.000546	0.861961	0.020196	0	-0.07164	0.020789	0.000569	0.225374	20	0.027027	westra_eqtl_hg19
ILMN_2390853	15	CTSH	79214251	rs12148472	15	79231478	C	T	0.130219	-0.19282	0.021698	6.30218e-19	-0.88831	0.025881	3.54077e-258	0.217065	0.025232	7.77464e-18	0.075464	17	1.54508e-14	westra_eqtl_hg19
ILMN_1752451	15	CTSH	79214395	rs12148472	15	79231478	C	T	0.130219	-0.19282	0.021698	6.30218e-19	-0.50004	0.027772	1.78359e-72	0.385611	0.04839	1.60259e-15	0.073349	17	2.38867e-12	westra_eqtl_hg19
ILMN_2290628	15	IL16	81600839	rs4577037	15	81596660	G	T	0.073559	0.100313	0.025811	0.000102	1.25307	0.030657	0	0.080054	0.020691	0.000109	0.769394	7	0.008462	westra_eqtl_hg19
ILMN_1697925	16	APOB48R	28509936	rs151181	16	28490517	C	T	0.340954	-0.11053	0.014246	8.58246e-15	0.250349	0.019384	3.69074e-38	-0.4415	0.066383	2.91415e-11	0.52539	7	1.93046e-08	westra_eqtl_hg19
ILMN_1811468	16	IRX3	54317621	rs748815	16	54407804	A	G	0.131213	0.078645	0.022821	0.000569	0.904624	0.025881	1.17245e-267	0.086937	0.025349	0.000605	0.884917	10	0.027758	westra_eqtl_hg19
ILMN_1761828	16	E2F4	67232630	rs9932319	16	67131601	C	T	0.073559	0.110055	0.02639	3.04125e-05	-0.20501	0.037008	3.02911e-08	-0.53682	0.161121	0.000863	0.284828	5	0.036231	westra_eqtl_hg19
ILMN_1727704	16	LRRC29	67241157	rs6499119	16	67277666	A	T	0.072565	0.107466	0.026125	3.89669e-05	-0.33419	0.037204	2.64445e-19	-0.32157	0.085981	0.000184	0.504003	15	0.012326	westra_eqtl_hg19
ILMN_1680037	16	FAM65A	67580618	rs6499137	16	67671804	G	T	0.089463	0.111289	0.02416	4.09852e-06	-0.51446	0.041451	2.27519e-35	-0.21632	0.050092	1.571e-05	0.552026	10	0.001735	westra_eqtl_hg19
ILMN_1801464	17	ANKFY1	4098020	rs8068429	17	4156160	A	G	0.38171	-0.06122	0.015036	4.66596e-05	0.165625	0.019896	8.47298e-17	-0.36965	0.101062	0.000254	0.456614	20	0.015805	westra_eqtl_hg19
ILMN_1719039	17	UBE2G1	4172814	rs6502782	17	4272893	A	G	0.312127	-0.07068	0.015951	9.36338e-06	-0.14288	0.02067	4.76429e-12	0.494717	0.132612	0.000191	0.242795	20	0.012656	westra_eqtl_hg19
ILMN_1808395	17	ACAP1	7253923	rs3809822	17	7234112	G	C	0.210736	0.112896	0.01829	6.71315e-10	-0.56583	0.022255	1.35248e-142	-0.19952	0.033263	1.99384e-09	0.095807	14	6.99253e-07	westra_eqtl_hg19
ILMN_1662174	17	ORMDL3	38077571	rs8076131	17	38080912	G	A	0.475149	0.059107	0.014014	2.46924e-05	-0.64432	0.017355	1.03868e-301	-0.09174	0.02189	2.78027e-05	0.207458	20	0.002858	westra_eqtl_hg19
ILMN_1747857	17	SMARCE1	38784145	rs9894823	17	38772965	T	C	0.477137	0.050071	0.014018	0.000355	-0.56989	0.017762	7.01257e-226	-0.08786	0.02475	0.000385	0.551827	20	0.021467	westra_eqtl_hg19
ILMN_2311779	17	TMUB2	42269013	rs228754	17	42116056	C	A	0.183897	-0.07231	0.020067	0.000314	-0.59724	0.023398	1.03278e-143	0.121068	0.033933	0.00036	0.210598	12	0.020633	westra_eqtl_hg19
ILMN_1756715	17	RUNDC3A	42394944	rs11654436	17	42393462	C	A	0.403579	-0.05162	0.015541	0.000895	-0.43419	0.019003	1.50343e-115	0.118891	0.03617	0.001012	0.180872	14	0.039452	westra_eqtl_hg19
ILMN_1743911	17	SLC25A39	42397097	rs8079946	17	42401708	C	T	0.408549	-0.05365	0.015469	0.000524	0.355987	0.019119	2.22207e-77	-0.15072	0.044201	0.00065	0.3103	18	0.029367	westra_eqtl_hg19
ILMN_1724250	17	GRN	42429790	rs4793097	17	42415727	A	G	0.408549	-0.05934	0.015511	0.00013	-0.2639	0.019512	1.11566e-41	0.22487	0.061083	0.000232	0.328983	11	0.014557	westra_eqtl_hg19
ILMN_1811702	17	GRN	42430339	rs4793097	17	42415727	A	G	0.408549	-0.05934	0.015511	0.00013	-0.23403	0.019584	6.49375e-33	0.253574	0.069593	0.000269	0.388919	12	0.016519	westra_eqtl_hg19
ILMN_2286783	17	LRRC37A4	43585602	rs1635298	17	43744344	T	A	0.266402	-0.08258	0.016841	9.43259e-07	-0.14288	0.023091	6.09913e-10	0.577938	0.150387	0.000122	0.238811	11	0.008945	westra_eqtl_hg19
ILMN_1784428	17	MGC57346	43715149	rs4074462	17	43855228	T	G	0.240557	-0.0936	0.017316	6.46736e-08	0.862359	0.020757	0	-0.10854	0.020249	8.31442e-08	0.362962	20	1.97785e-05	westra_eqtl_hg19
ILMN_1743621	17	C17ORF69	43719528	rs17426195	17	43832367	A	G	0.239563	-0.09342	0.01732	6.91557e-08	0.498283	0.022901	5.74807e-105	-0.18747	0.035811	1.64948e-07	0.137005	20	3.27807e-05	westra_eqtl_hg19
ILMN_1678235	17	KIAA1267	44107856	rs4630591	17	44192568	T	C	0.207753	-0.09147	0.018217	5.14251e-07	-0.28813	0.023612	3.02077e-34	0.317448	0.068369	3.43113e-06	0.640373	20	0.000445	westra_eqtl_hg19
ILMN_1790114	17	LOC474170	44408296	rs9915547	17	44212782	C	T	0.247515	-0.08425	0.017236	1.01867e-06	0.132177	0.023609	2.16233e-08	-0.63739	0.173108	0.000231	0.342625	7	0.014557	westra_eqtl_hg19
ILMN_1680353	17	NSF	44834655	rs183211	17	44788310	A	G	0.258449	-0.06171	0.016657	0.000211	0.222629	0.023046	4.44852e-22	-0.27719	0.080133	0.000542	0.210732	15	0.026343	westra_eqtl_hg19
ILMN_2289093	17	KIAA1618	78295215	rs6565677	17	78317442	T	C	0.263419	-0.06053	0.017062	0.000389	0.397728	0.020538	1.51049e-83	-0.1522	0.043613	0.000483	0.629639	20	0.024223	westra_eqtl_hg19
ILMN_1680344	18	MYOM1	3066890	rs4798075	18	3247256	A	C	0.207753	0.065079	0.019371	0.000781	-0.72073	0.024264	6.83846e-194	-0.0903	0.027048	0.000843	0.529499	20	0.035639	westra_eqtl_hg19
ILMN_1687825	18	CD226	67530635	rs763361	18	67531642	T	C	0.473161	0.101583	0.013965	3.49172e-13	-0.2838	0.019021	2.43159e-50	-0.35794	0.054743	6.21601e-11	0.174346	20	3.70598e-08	westra_eqtl_hg19
ILMN_1676955	19	TYK2	10461261	rs11879191	19	10512911	A	G	0.167992	-0.08566	0.01782	1.53048e-06	0.200047	0.023832	4.69556e-17	-0.42821	0.102652	3.02646e-05	0.137634	12	0.003058	westra_eqtl_hg19
ILMN_1668369	19	CDC37	10501884	rs17697965	19	10519410	T	G	0.303181	-0.07063	0.01498	2.42032e-06	0.153946	0.020671	9.52838e-14	-0.45877	0.115167	6.79013e-05	0.137827	11	0.005702	westra_eqtl_hg19
ILMN_1788099	19	LSM4	18417986	rs2059038	19	18416930	T	A	0.225646	0.061452	0.017122	0.000332	-0.22919	0.023193	4.98432e-23	-0.26813	0.079482	0.000742	0.055902	3	0.032018	westra_eqtl_hg19
ILMN_1753597	19	FKRP	47261466	rs160544	19	47234885	A	G	0.145129	-0.15267	0.021341	8.43727e-13	0.236862	0.029433	8.44404e-16	-0.64455	0.120552	8.95703e-08	0.109061	16	1.97785e-05	westra_eqtl_hg19
ILMN_1911059	19	HS.131041	54949983	rs10425451	19	54952513	T	C	0.304175	0.051803	0.015305	0.000713	-0.74675	0.018451	0	-0.06937	0.020567	0.000744	0.695431	14	0.032018	westra_eqtl_hg19
ILMN_1810875	22	SYNGR1	39772124	rs909685	22	39747671	A	T	0.301193	0.078466	0.01516	2.26653e-07	0.332264	0.020859	3.95719e-57	0.236155	0.047974	8.54335e-07	0.248244	20	0.000124	westra_eqtl_hg19
ILMN_1721712	22	SYNGR1	39774213	rs909685	22	39747671	A	T	0.301193	0.078466	0.01516	2.26653e-07	0.509481	0.020174	1.01341e-140	0.154012	0.030374	3.96849e-07	0.802517	20	7.1892e-05	westra_eqtl_hg19
ILMN_1727805	22	SYNGR1	39781478	rs909685	22	39747671	A	T	0.301193	0.078466	0.01516	2.26653e-07	0.410401	0.020595	2.35749e-88	0.191193	0.038165	5.4534e-07	0.770894	20	8.78734e-05	westra_eqtl_hg19
ENSG00000142599	1	RERE	8412457	rs301802	1	8497307	A	T	0.528827	-0.05046	0.014702	0.000599	0.212626	0.014044	8.84571e-52	-0.23731	0.070899	0.000817	0.228889	20	0.031919	Whole_Blood
ENSG00000239636	1	RP4-728D4.2	36035414	rs2301902	1	36039962	G	T	0.024851	0.20035	0.049616	5.39126e-05	-0.48315	0.083	5.84754e-09	-0.41468	0.124982	0.000907	0.413544	5	0.034077	Whole_Blood
ENSG00000142686	1	C1orf216	36179476	rs12034163	1	36191030	G	C	0.090457	0.123543	0.027055	4.96112e-06	-0.27528	0.043212	1.88577e-10	-0.44879	0.120924	0.000206	0.37251	11	0.010181	Whole_Blood
ENSG00000204084	1	INPP5B	38326369	rs36084352	1	38364396	C	T	0.452286	-0.08023	0.015097	1.072e-07	-0.50315	0.026454	1.17702e-80	0.159448	0.031154	3.08757e-07	0.065557	20	2.48428e-05	Whole_Blood
ENSG00000183520	1	UTP11L	38474930	rs67631072	1	38461821	T	C	0.532803	-0.05789	0.015076	0.000123	-0.14466	0.022622	1.60977e-10	0.40018	0.121563	0.000995	0.174944	11	0.035802	Whole_Blood
ENSG00000086015	1	MAST2	46252659	rs11211181	1	46236800	T	C	0.284294	0.055118	0.0159	0.000527	-0.21199	0.025579	1.15239e-16	-0.26	0.081299	0.001384	0.079493	15	0.045447	Whole_Blood
ENSG00000097046	1	CDC7	91966408	rs13447526	1	91983174	A	G	0.49006	-0.05068	0.014188	0.000354	-0.27613	0.023373	3.30138e-32	0.183531	0.053679	0.000628	0.729341	20	0.026947	Whole_Blood
ENSG00000007341	1	ST7L	113000000	rs12728001	1	113000000	C	T	0.482107	0.063725	0.014382	9.38149e-06	0.240349	0.031897	4.87754e-14	0.265135	0.069417	0.000134	0.225748	11	0.006744	Whole_Blood
ENSG00000134256	1	CD101	118000000	rs12130298	1	118000000	C	A	0.077535	0.091161	0.026424	0.000561	-0.75764	0.054918	2.70522e-43	-0.12032	0.035951	0.000817	0.892875	20	0.031919	Whole_Blood
ENSG00000163382	1	APOA1BP	157000000	rs4661188	1	157000000	G	A	0.71173	-0.07296	0.017519	3.11709e-05	0.110843	0.016182	7.39122e-12	-0.65824	0.184972	0.000373	0.077542	7	0.017227	Whole_Blood
ENSG00000116260	1	QSOX1	180000000	rs3842829	1	180000000	T	C	0.738569	-0.05515	0.016327	0.00073	-0.4749	0.022322	1.9351e-100	0.116135	0.034811	0.000849	0.382245	20	0.03281	Whole_Blood
ENSG00000158711	1	ELK4	206000000	rs10900517	1	206000000	T	A	0.873757	0.08862	0.022123	6.17916e-05	-0.09365	0.01564	2.1228e-09	-0.94627	0.284208	0.00087	0.482579	7	0.032965	Whole_Blood
ENSG00000117280	1	RAB7L1	206000000	rs708723	1	206000000	T	C	0.531809	0.052876	0.014011	0.000161	0.312885	0.023263	3.0919e-41	0.168995	0.04651	0.00028	0.353246	20	0.013257	Whole_Blood
ENSG00000123685	1	BATF3	213000000	rs2202682	1	213000000	C	T	0.127237	0.112405	0.022412	5.29526e-07	-0.337	0.043225	6.36933e-15	-0.33354	0.079076	2.46479e-05	0.118495	20	0.001435	Whole_Blood
ENSG00000115137	2	DNAJC27	25166505	rs7580081	2	25097072	C	G	0.428429	0.069726	0.014111	7.7674e-07	0.436147	0.032735	1.69131e-40	0.159868	0.034507	3.60579e-06	0.256244	20	0.000235	Whole_Blood
ENSG00000196975	2	ANXA4	69871557	rs13028222	2	69972704	C	T	0.480119	0.053376	0.014462	0.000224	-0.21863	0.022072	3.93863e-23	-0.24413	0.07059	0.000543	0.621248	20	0.023863	Whole_Blood
ENSG00000231890	2	AC093391.2	137000000	rs309148	2	137000000	C	T	0.207753	0.073684	0.021867	0.000753	-0.43268	0.040294	6.73632e-27	-0.1703	0.052968	0.001304	0.294924	20	0.04364	Whole_Blood
ENSG00000170035	2	UBE2E3	182000000	rs62178785	2	182000000	C	G	0.285288	-0.05166	0.015253	0.000707	0.394013	0.034023	5.14694e-31	-0.13112	0.040334	0.001151	0.148818	20	0.039751	Whole_Blood
ENSG00000249274	3	PDLIM1P4	98501032	rs13060012	3	98502147	C	A	0.407555	0.053504	0.015342	0.000488	0.274444	0.032699	4.73295e-17	0.194954	0.060536	0.00128	0.101292	20	0.043025	Whole_Blood
ENSG00000169313	3	P2RY12	151000000	rs10513398	3	151000000	G	A	0.480119	-0.06151	0.015308	5.85793e-05	-0.15482	0.025892	2.23763e-09	0.397321	0.119128	0.000852	0.298216	3	0.03281	Whole_Blood
ENSG00000145214	4	DGKQ	952675	rs113075206	4	967339	G	C	0.50994	0.05106	0.015528	0.001008	0.792857	0.018439	0	0.0644	0.019642	0.001043	0.717712	20	0.03679	Whole_Blood
ENSG00000109452	4	INPP4B	143000000	rs1373036	4	144000000	A	G	0.746521	0.069138	0.018582	0.000199	0.132927	0.017789	7.86694e-14	0.52012	0.156161	0.000866	0.081867	20	0.032965	Whole_Blood
ENSG00000152495	5	CAMK4	111000000	rs114378220	5	111000000	T	C	0.073559	0.177902	0.030444	5.11087e-09	-0.2319	0.026909	6.82295e-18	-0.76716	0.158619	1.32127e-06	0.52734	5	9.18605e-05	Whole_Blood
ENSG00000233006	5	AC034220.3	132000000	rs272877	5	132000000	G	A	0.676938	0.057697	0.015281	0.00016	0.30965	0.045736	1.28451e-11	0.18633	0.056505	0.000975	0.384806	11	0.035447	Whole_Blood
ENSG00000169223	5	LMAN2	177000000	rs35630910	5	177000000	C	A	0.310139	-0.06234	0.015981	9.59149e-05	0.085308	0.013326	1.53806e-10	-0.73073	0.219372	0.000865	0.153585	14	0.032965	Whole_Blood
ENSG00000248275	5	TRIM52-AS1	181000000	rs1279911	5	181000000	G	C	0.279324	-0.06543	0.017692	0.000217	-0.6224	0.02619	7.657e-125	0.105128	0.028768	0.000258	0.327482	20	0.012389	Whole_Blood
ENSG00000124784	6	RIOK1	7389729	rs2296357	6	7389945	C	G	0.55666	0.057443	0.015433	0.000198	0.290272	0.025921	4.16311e-29	0.197894	0.056027	0.000412	0.192715	20	0.018686	Whole_Blood
ENSG00000079691	6	LRRC16A	25279306	rs9467503	6	25406924	C	T	0.435388	0.05218	0.014414	0.000294	-0.49993	0.038214	4.14823e-39	-0.10438	0.029916	0.000485	0.265306	20	0.021566	Whole_Blood
ENSG00000112763	6	BTN2A1	26458150	rs2273193	6	26458525	G	C	0.756461	0.093028	0.017249	6.92215e-08	-0.35272	0.021209	4.1695e-62	-0.26375	0.051411	2.89401e-07	0.054163	20	2.38207e-05	Whole_Blood
ENSG00000204560	6	DHX16	30620896	rs3094099	6	30626698	C	T	0.058648	0.246024	0.031134	2.74472e-15	-0.22934	0.038783	3.35169e-09	-1.07276	0.226584	2.19603e-06	0.144931	5	0.000147	Whole_Blood
ENSG00000204305	6	AGER	32148745	rs150489915	6	32331221	T	C	0.005964	1.05018	0.084509	1.86676e-35	0.633825	0.08995	1.83568e-12	1.65689	0.270311	8.81071e-10	0.420749	4	1.00148e-07	Whole_Blood
ENSG00000204252	6	HLA-DOA	32971955	rs416622	6	32973281	C	T	0.497018	0.257028	0.01449	2.11309e-70	-0.11307	0.015036	5.48131e-14	-2.27324	0.328338	4.40758e-12	0.050767	18	7.01392e-10	Whole_Blood
ENSG00000236104	6	ZBTB22	33282183	rs3130100	6	33283766	C	T	0.528827	0.199932	0.014159	2.85782e-45	0.147188	0.021238	4.19649e-12	1.35834	0.218332	4.9257e-10	0.212479	6	5.78245e-08	Whole_Blood
ENSG00000203799	6	CCDC162P	110000000	rs4946962	6	110000000	C	T	0.317097	-0.05643	0.01594	0.0004	-0.55314	0.044814	5.32817e-35	0.102015	0.029979	0.000667	0.269133	20	0.027937	Whole_Blood
ENSG00000111877	6	MCM9	119000000	rs147886588	6	119000000	G	C	0.196819	-0.07092	0.019497	0.000275	0.240033	0.030472	3.34514e-15	-0.29544	0.089467	0.000959	0.131733	20	0.035211	Whole_Blood
ENSG00000111875	6	ASF1A	119000000	rs147531464	6	119000000	T	C	0.195825	-0.06907	0.019452	0.000384	0.262208	0.029623	8.63435e-19	-0.26341	0.079932	0.000983	0.354984	9	0.035541	Whole_Blood
ENSG00000135541	6	AHI1	136000000	rs13197384	6	136000000	A	C	0.350895	0.052483	0.014852	0.00041	-0.44598	0.031006	6.5324e-47	-0.11768	0.034292	0.0006	0.365429	20	0.026192	Whole_Blood
ENSG00000136238	7	RAC1	6414154	rs2742122	7	6413687	C	T	0.485089	-0.05199	0.014831	0.000456	0.170249	0.012923	1.2403e-39	-0.30538	0.090145	0.000705	0.129135	20	0.029009	Whole_Blood
ENSG00000105996	7	HOXA2	27139721	rs2960785	7	26952139	C	T	0.50994	-0.08515	0.013954	1.04748e-09	0.463043	0.043509	1.89217e-26	-0.18388	0.034737	1.20007e-07	0.053471	20	1.07422e-05	Whole_Blood
ENSG00000105997	7	HOXA3	27145803	rs2030137	7	26953564	G	C	0.50994	-0.08393	0.013955	1.80762e-09	0.306173	0.047961	1.72785e-10	-0.27412	0.06262	1.20049e-05	0.051452	11	0.000729	Whole_Blood
ENSG00000165280	9	VCP	35056061	rs504082	9	35079361	T	G	0.682903	-0.05344	0.015495	0.000563	0.282815	0.018655	6.48831e-52	-0.18896	0.056188	0.000771	0.745219	20	0.030846	Whole_Blood
ENSG00000226752	9	PSMD5-AS1	124000000	rs10818476	9	124000000	G	A	0.590457	-0.04618	0.014199	0.001146	-0.95966	0.016184	0	0.048116	0.014818	0.001166	0.110866	20	0.039945	Whole_Blood
ENSG00000151240	10	DIP2C	320130	rs6560843	10	492595	G	A	0.030815	0.167587	0.044168	0.000148	0.465335	0.074361	3.9058e-10	0.360143	0.111001	0.001177	0.088514	15	0.040123	Whole_Blood
ENSG00000185736	10	ADARB2	1228073	rs3793739	10	1282530	A	C	0.350895	-0.05448	0.016327	0.000848	1.10231	0.045352	1.69939e-130	-0.04942	0.014951	0.000947	0.167302	20	0.035154	Whole_Blood
ENSG00000214026	11	MRPL23	1968508	rs1104890	11	1962700	T	C	0.177932	-0.07673	0.0226	0.000686	-0.83199	0.042137	8.86392e-87	0.092221	0.027562	0.00082	0.059456	19	0.031919	Whole_Blood
ENSG00000134825	11	TMEM258	61535973	rs61896141	11	61556039	C	A	0.152087	-0.07216	0.019116	0.00016	0.187231	0.027477	9.4901e-12	-0.38543	0.11672	0.000959	0.765919	16	0.035211	Whole_Blood
ENSG00000134824	11	FADS2	61560452	rs968567	11	61595564	T	C	0.150099	-0.0741	0.018705	7.45424e-05	1.34252	0.051794	3.93338e-148	-0.05519	0.014095	9.01133e-05	0.939621	20	0.004697	Whole_Blood
ENSG00000149485	11	FADS1	61567099	rs968567	11	61595564	T	C	0.150099	-0.0741	0.018705	7.45424e-05	0.289897	0.051004	1.31687e-08	-0.25559	0.078647	0.001155	0.73685	9	0.039751	Whole_Blood
ENSG00000236935	11	AP003774.1	64092522	rs479777	11	64107477	C	T	0.33996	-0.09913	0.015066	4.71002e-11	0.852604	0.041789	1.58223e-92	-0.11627	0.018567	3.79466e-10	0.900502	20	4.60569e-08	Whole_Blood
ENSG00000168071	11	CCDC88B	64107695	rs60031276	11	64012910	G	A	0.362823	-0.08475	0.014793	1.01066e-08	-0.10234	0.017833	9.52661e-09	0.828102	0.204243	5.02414e-05	0.149812	7	0.002793	Whole_Blood
ENSG00000074266	11	EED	85955586	rs7120222	11	85946709	C	G	0.423459	-0.062	0.014637	2.27451e-05	0.144973	0.020487	1.47998e-12	-0.42769	0.117671	0.000278	0.420025	20	0.013257	Whole_Blood
ENSG00000110367	11	DDX6	119000000	rs571470	11	119000000	A	G	0.420477	0.051578	0.014147	0.000266	-0.10544	0.015578	1.30171e-11	-0.48917	0.152396	0.001328	0.312917	20	0.044034	Whole_Blood
ENSG00000120645	12	IQSEC3	175931	rs56204927	12	248202	G	C	0.605368	0.053435	0.016195	0.000969	-0.83542	0.040583	3.72055e-94	-0.06396	0.019633	0.001122	0.901369	20	0.039191	Whole_Blood
ENSG00000010292	12	NCAPD2	6602522	rs2079868	12	6622346	C	T	0.697813	0.05509	0.015732	0.000462	-0.38626	0.026806	4.49926e-47	-0.14262	0.041914	0.000667	0.298358	20	0.027937	Whole_Blood
ENSG00000003056	12	M6PR	9092959	rs4882967	12	9063457	C	T	0.651093	-0.05329	0.015154	0.000437	-0.14472	0.018936	2.12513e-14	0.368204	0.115261	0.001401	0.078358	10	0.045589	Whole_Blood
ENSG00000069493	12	CLEC2D	9817565	rs969367	12	9821582	C	G	0.44831	0.069018	0.014041	8.85297e-07	0.173063	0.019832	2.62673e-18	0.398803	0.093118	1.84582e-05	0.071279	20	0.001092	Whole_Blood
ENSG00000256582	12	RP11-75L1.1	9856673	rs2268146	12	9869271	G	A	0.483101	-0.0881	0.013969	2.84789e-10	0.217551	0.037033	4.24e-09	-0.40498	0.094209	1.718e-05	0.755592	5	0.001025	Whole_Blood
ENSG00000111231	12	GPN3	111000000	rs4766492	12	111000000	T	C	0.615308	0.059465	0.014338	3.36236e-05	0.633335	0.029391	5.43966e-103	0.093892	0.023054	4.6486e-05	0.109882	20	0.002642	Whole_Blood
ENSG00000204856	12	FAM216A	111000000	rs7976889	12	111000000	G	A	0.38668	-0.0616	0.014645	2.59684e-05	-0.29794	0.028894	6.25406e-25	0.20676	0.053087	9.82968e-05	0.179953	20	0.005028	Whole_Blood
ENSG00000136111	13	TBC1D4	75858808	rs2328938	13	75870313	G	T	0.570577	0.054819	0.015421	0.000378	0.134447	0.018271	1.85713e-13	0.407737	0.127382	0.00137	0.757186	16	0.045209	Whole_Blood
ENSG00000125245	13	GPR18	99906968	rs3887082	13	100000000	T	C	0.10835	0.086186	0.021089	4.37365e-05	0.171572	0.031165	3.6864e-08	0.502331	0.153082	0.001033	0.61533	11	0.036612	Whole_Blood
ENSG00000197119	14	SLC25A29	101000000	rs8009897	14	101000000	A	G	0.764414	0.061927	0.016641	0.000198	-0.55154	0.041495	2.58769e-40	-0.11228	0.031332	0.000339	0.506379	20	0.015762	Whole_Blood
ENSG00000140105	14	WARS	101000000	rs941927	14	101000000	C	T	0.77336	0.062754	0.016773	0.000183	-0.59306	0.031951	6.54322e-77	-0.10581	0.028851	0.000245	0.700408	20	0.011927	Whole_Blood
ENSG00000258666	14	RP11-638I2.8	101000000	rs1570305	14	101000000	A	G	0.807157	0.058692	0.017619	0.000865	-0.37636	0.033354	1.57831e-29	-0.15595	0.048812	0.001399	0.097133	20	0.045589	Whole_Blood
ENSG00000261801	15	LOXL1-AS1	74200424	rs41429348	15	74220000	T	C	0.035785	0.121055	0.036154	0.000813	1.08927	0.105798	7.36067e-25	0.111134	0.034902	0.001452	0.343582	11	0.046618	Whole_Blood
ENSG00000103811	15	CTSH	79213400	rs2289702	15	79237293	T	C	0.105368	-0.21795	0.024294	2.92878e-19	-0.6541	0.044472	5.71014e-49	0.333205	0.043505	1.87423e-14	0.39769	20	3.62739e-12	Whole_Blood
ENSG00000188599	16	NPIPP1	15198178	rs2941258	16	15158346	T	C	0.847913	-0.07524	0.02155	0.00048	-0.55726	0.030652	7.41447e-74	0.135025	0.039378	0.000606	0.118878	20	0.026212	Whole_Blood
ENSG00000250251	16	PKD1P6	15219099	rs28360901	16	15189841	G	C	0.848907	-0.07649	0.021539	0.000384	-0.28292	0.023711	8.0457e-33	0.27035	0.079432	0.000665	0.344168	20	0.027937	Whole_Blood
ENSG00000197272	16	IL27	28510683	rs151234	16	28505660	C	G	0.137177	0.164661	0.020787	2.35121e-15	-0.23835	0.038273	4.73381e-10	-0.69083	0.141106	9.79017e-07	0.565327	17	7.01074e-05	Whole_Blood
ENSG00000125122	16	LRRC29	67241042	rs3730399	16	67229019	G	A	0.059642	0.113342	0.027266	3.22653e-05	-0.22595	0.036075	3.77303e-10	-0.50164	0.144836	0.000533	0.44894	15	0.023572	Whole_Blood
ENSG00000072818	17	ACAP1	7239848	rs61759532	17	7240391	T	C	0.205765	0.118379	0.018587	1.90516e-10	-0.27305	0.019072	1.71894e-46	-0.43355	0.074504	5.91664e-09	0.118883	20	6.14045e-07	Whole_Blood
ENSG00000141298	17	SSH2	27952956	rs880749	17	28059970	C	T	0.525845	0.055274	0.014545	0.000145	-0.09248	0.010411	6.49056e-19	-0.59768	0.171063	0.000476	0.121586	20	0.021303	Whole_Blood
ENSG00000161405	17	IKZF3	37921198	rs907091	17	37921742	T	C	0.489066	-0.06557	0.014017	2.8988e-06	-0.09057	0.012665	8.60857e-13	0.724008	0.184946	9.05137e-05	0.388482	17	0.004697	Whole_Blood
ENSG00000073605	17	GSDMB	38060848	rs8067378	17	38051348	G	A	0.514911	0.073161	0.013958	1.59261e-07	-0.34325	0.017901	6.03169e-82	-0.21314	0.042156	4.28117e-07	0.215732	20	3.2965e-05	Whole_Blood
ENSG00000172057	17	ORMDL3	38077294	rs8067378	17	38051348	G	A	0.514911	0.073161	0.013958	1.59261e-07	-0.38628	0.024473	4.00631e-56	-0.1894	0.038075	6.54481e-07	0.073306	20	4.81179e-05	Whole_Blood
ENSG00000126581	17	BECN1	40962152	rs11552192	17	40962509	T	A	0.110338	0.081361	0.021636	0.00017	0.201768	0.024188	7.33194e-17	0.40324	0.117625	0.000608	0.301674	5	0.026212	Whole_Blood
ENSG00000264070	17	DND1P1	43663237	rs55974014	17	43757450	A	C	0.23161	-0.09066	0.017655	2.82171e-07	1.32232	0.056177	1.6392e-122	-0.06856	0.013666	5.24742e-07	0.239679	4	3.99753e-05	Whole_Blood
ENSG00000263503	17	RP11-707O23.5	43678235	rs55974014	17	43757450	A	C	0.23161	-0.09066	0.017655	2.82171e-07	1.23633	0.034381	3.50501e-283	-0.07333	0.014425	3.7061e-07	0.39959	6	2.91642e-05	Whole_Blood
ENSG00000262500	17	RP11-259G18.2	44320972	rs17661015	17	44192957	C	T	0.240557	-0.09252	0.01739	1.03691e-07	1.11086	0.045572	3.07408e-131	-0.08329	0.016023	2.01576e-07	0.077081	3	1.69822e-05	Whole_Blood
ENSG00000262539	17	RP11-259G18.3	44336917	rs2950015	17	44332351	G	A	0.243539	-0.09482	0.017402	5.07663e-08	1.28057	0.03447	4.32164e-302	-0.07404	0.013735	7.00627e-08	0.950184	4	6.4323e-06	Whole_Blood
ENSG00000141295	17	SCRN2	45915058	rs6503875	17	45915395	C	T	0.122266	-0.07193	0.021596	0.000866	-0.44386	0.028602	2.59974e-54	0.16206	0.049763	0.001127	0.063132	20	0.039191	Whole_Blood
ENSG00000237854	17	LINC00674	66098049	rs2058109	17	66142440	T	C	0.180915	0.086787	0.020203	1.74135e-05	0.262775	0.047768	3.77478e-08	0.330271	0.097548	0.00071	0.175817	12	0.029048	Whole_Blood
ENSG00000101605	18	MYOM1	3066805	rs4798075	18	3247256	C	A	0.792247	-0.06508	0.019371	0.000781	0.438936	0.040233	1.03361e-27	-0.14827	0.046177	0.001324	0.28912	20	0.044034	Whole_Blood
ENSG00000118680	18	MYL12B	3261907	rs11650	18	3262193	C	T	0.691849	-0.06474	0.016716	0.000108	0.075264	0.011709	1.29267e-10	-0.86016	0.259295	0.000909	0.283439	12	0.034077	Whole_Blood
ENSG00000206052	18	DOK6	67068291	rs1790575	18	67519079	T	C	0.519881	-0.09683	0.014051	5.534e-12	-0.25221	0.032927	1.86397e-14	0.383917	0.07494	3.00732e-07	0.889899	17	2.44721e-05	Whole_Blood
ENSG00000125734	19	GPR108	6729925	rs163913	19	6722635	T	C	0.823062	-0.06563	0.018129	0.000294	0.201018	0.022374	2.60173e-19	-0.32649	0.097232	0.000785	0.174324	19	0.031248	Whole_Blood
ENSG00000171105	19	INSR	7112266	rs62109586	19	7273154	C	T	0.307157	-0.06328	0.01782	0.000384	0.22657	0.028509	1.90631e-15	-0.27929	0.086145	0.001187	0.676164	8	0.040276	Whole_Blood
ENSG00000263264	19	CTB-133G6.1	7413848	rs62111672	19	7415064	A	G	0.033797	0.168986	0.043077	8.7501e-05	-0.42373	0.054596	8.42075e-15	-0.39881	0.113911	0.000463	0.058736	9	0.020871	Whole_Blood
ENSG00000105376	19	ICAM5	10400657	rs73510898	19	10416444	A	G	0.094433	-0.1218	0.025653	2.05443e-06	0.319994	0.057174	2.18325e-08	-0.38064	0.105129	0.000294	0.194774	7	0.013753	Whole_Blood
ENSG00000105397	19	TYK2	10461209	rs280497	19	10464687	G	A	0.517893	-0.07647	0.0141	5.84105e-08	0.107488	0.013243	4.79691e-16	-0.71144	0.157767	6.50087e-06	0.054016	17	0.000405	Whole_Blood
ENSG00000175489	19	LRRC25	18501954	rs1985157	19	18513594	C	T	0.398608	-0.06214	0.014598	2.07474e-05	-0.23469	0.017998	7.22815e-39	0.264763	0.06543	5.19922e-05	0.062708	20	0.002864	Whole_Blood
ENSG00000105656	19	ELL	18553473	rs34053595	19	18556749	C	T	0.34493	-0.06466	0.014893	1.41555e-05	0.199432	0.016523	1.51818e-33	-0.32421	0.079361	4.40255e-05	0.0507	20	0.002535	Whole_Blood
ENSG00000142233	19	NTN5	49164664	rs601338	19	49206674	A	G	0.441352	0.127096	0.014419	1.20072e-18	0.23062	0.035749	1.11048e-10	0.551106	0.105864	1.9315e-07	0.473464	6	1.6466e-05	Whole_Blood
ENSG00000267838	19	AC008746.12	54949847	rs10401901	19	54956254	C	A	0.307157	0.053555	0.01558	0.000587	-0.5721	0.036926	3.86385e-54	-0.09361	0.027895	0.000791	0.848636	20	0.031307	Whole_Blood
ENSG00000167074	22	TEF	41763337	rs3788584	22	41779073	A	T	0.232604	-0.06859	0.017907	0.000128	0.433857	0.035206	6.78927e-35	-0.15808	0.043222	0.000255	0.403077	20	0.012321	Whole_Blood
ENSG00000180815	23	MAP3K15	19378174	rs5955816	23	19577983	G	A	0.206266	-0.05508	0.015477	0.000372	-0.24585	0.035277	3.18753e-12	0.224031	0.070686	0.001528	0.551498	20	0.048616	Whole_Blood
ENSG00000171659	23	GPR34	41548226	rs1023064	23	41546243	C	T	0.39295	-0.0481	0.012819	0.000175	0.280779	0.019901	3.34378e-45	-0.17132	0.047242	0.000287	0.774715	20	0.01354	Whole_Blood

## Sheet: table S3
gene	gene_name	pvalue	n	n_indep	p_i_best	t_i_best	p_i_worst	t_i_worst	eigen_max	eigen_min	eigen_min_kept	z_min	z_max	z_mean	z_sd	tmi	status	FDR
ENSG00000204538.3	PSORS1C2	0	39	7	1.80049e-178	Testis	0.933653	Adipose_Visceral_Omentum	23.6547	2.30525e-15	0.851023	-27.0928	28.4849	-2.98677	10.8786	7	-4	0
ENSG00000198563.13	DDX39B	0	46	9	4.38393e-127	Brain_Hypothalamus	0.385082	Esophagus_Muscularis	19.9827	3.78008e-16	0.848277	-23.9811	21.2188	-3.50067	10.2697	9	-4	0
ENSG00000204475.9	NCR3	0	40	7	7.10585e-63	Brain_Frontal_Cortex_BA9	0.0451697	Adipose_Subcutaneous	11.7794	4.60501e-16	0.450702	-16.7365	16.7365	0.612429	9.10333	7	-4	0
ENSG00000204472.12	AIF1	0	45	8	3.79585e-192	Brain_Caudate_basal_ganglia	0.291367	Whole_Blood	19.7077	1.03324e-15	0.821056	-22.4596	29.5685	-2.82167	14.999	8	-4	0
ENSG00000204463.12	BAG6	0	46	4	1e-200	Minor_Salivary_Gland	0.99795	Testis	32.8075	5.53633e-16	1.61398	-30.2285	30.2285	0.00819928	9.7294	4	-4	0
ENSG00000204469.12	PRRC2A	0	37	5	1e-200	Adrenal_Gland	0.614203	Thyroid	23.4757	6.25961e-16	1.19234	-30.2285	30.2285	4.01617	16.3654	5	-4	0
ENSG00000204435.13	CSNK2B	0	45	6	1e-200	Adrenal_Gland	0.360418	Esophagus_Muscularis	21.033	1.34868e-15	0.969538	-20.8921	30.2285	1.97109	12.8057	6	-4	0
ENSG00000204438.10	GPANK1	0	48	8	5.18405e-278	Thyroid	0.952534	Brain_Nucleus_accumbens_basal_ganglia	16.9627	1.63445e-15	1.49426	-35.6279	20.8431	-12.5581	18.9151	8	-4	0
ENSG00000204427.11	ABHD16A	0	47	6	1e-200	Brain_Amygdala	0.838227	Small_Intestine_Terminal_Ileum	19.2423	6.28342e-16	0.894913	-30.2285	30.2285	2.81566	19.4553	6	-4	0
ENSG00000204421.2	LY6G6C	0	36	4	2.59261e-206	Brain_Anterior_cingulate_cortex_BA24	0.00131268	Breast_Mammary_Tissue	26.6408	9.79315e-16	0.949096	-30.6506	29.3377	11.8765	15.7653	4	-4	0
ENSG00000204420.8	MPIG6B	0	39	3	6.01451e-189	Thyroid	4.92628e-19	Skin_Sun_Exposed_Lower_leg	31.259	1.0434e-15	1.37776	-29.3186	19.1293	4.33253	16.6228	3	-4	0
ENSG00000213722.8	DDAH2	0	44	4	0	Testis	2.40708e-24	Cells_EBV-transformed_lymphocytes	32.219	4.75835e-16	1.09527	-37.9758	27.5198	-27.2829	14.3049	4	-4	0
ENSG00000213719.8	CLIC1	0	46	6	2.19697e-276	Nerve_Tibial	0.0387656	Stomach	22.3066	4.07462e-16	0.850153	-35.5227	19.8426	-17.0834	19.8569	6	-4	0
ENSG00000204410.14	MSH5	0	46	6	3.91179e-304	Heart_Atrial_Appendage	2.25359e-05	Cells_EBV-transformed_lymphocytes	24.4428	3.49914e-16	0.927494	-37.2767	27.5639	-21.1805	13.3717	6	-4	0
ENSG00000204396.10	VWA7	0	49	8	1.70799e-257	Breast_Mammary_Tissue	0.653432	Lung	16.0319	4.62068e-16	1.10734	-34.2773	30.1113	-0.943451	19.7487	8	-4	0
ENSG00000204387.12	C6orf48	0	49	4	9.97825e-284	Brain_Cerebellum	0.138491	Cells_Cultured_fibroblasts	35.4816	3.49171e-15	1.48128	-35.9951	5.1291	-16.104	8.66991	4	-4	0
ENSG00000204371.11	EHMT2	0	25	6	1e-200	Artery_Coronary	0.559895	Testis	10.514	1.16768e-17	0.781067	-30.2285	30.2285	3.57278	20.4002	6	-4	0
ENSG00000166278.14	C2	0	18	8	1e-200	Esophagus_Muscularis	0.0640021	Lung	7.96255	8.28289e-19	0.388188	-16.0923	30.2285	17.3148	17.0908	8	-4	0
ENSG00000204366.3	ZBTB12	0	41	5	1e-200	Brain_Cortex	0.951932	Spleen	20.4299	7.81289e-16	1.23521	-30.2285	18.6049	-8.17624	9.80131	5	-4	0
ENSG00000243649.8	CFB	0	31	5	6.81139e-297	Artery_Tibial	0.698955	Testis	18.9362	5.107e-16	0.855748	-36.8271	20.3194	-9.57799	15.3562	5	-4	0
ENSG00000224389.8	C4B	0	31	9	3.06296e-211	Whole_Blood	0.717086	Spleen	11.7041	1.94262e-16	0.551448	-20.3469	31.0182	4.39197	12.9719	9	-4	0
ENSG00000231852.6	CYP21A2	0	24	7	0	Brain_Cerebellum	0.668295	Esophagus_Gastroesophageal_Junction	11.7852	4.46989e-17	0.460249	-10.3962	39.8478	21.6999	12.5864	7	-4	0
ENSG00000204314.10	PRRT1	0	46	5	9.88461e-252	Colon_Sigmoid	0.0487336	Pituitary	26.6059	7.63036e-16	1.32275	-30.2285	33.8884	11.9049	20.6062	5	-4	0
ENSG00000204304.11	PBX2	0	39	7	7.23522e-187	Adipose_Subcutaneous	0.996773	Muscle_Skeletal	22.5855	1.9861e-15	0.768128	-29.1549	15.572	-7.16702	8.43358	7	-4	0
ENSG00000204287.13	HLA-DRA	0	31	6	2.50447e-209	Uterus	2.99792e-07	Thyroid	13.2063	1.09092e-15	0.875528	-30.2285	30.8761	7.44451	21.2534	6	-4	0
ENSG00000198502.5	HLA-DRB5	0	21	4	1e-200	Brain_Cortex	0.897271	Brain_Substantia_nigra	10.8529	4.91965e-18	0.517808	-30.2285	30.2285	-7.44188	13.5626	4	-4	0
ENSG00000196126.11	HLA-DRB1	0	30	7	0	Adipose_Subcutaneous	0.363477	Heart_Atrial_Appendage	15.5333	1.49852e-15	0.561874	-41.4826	30.2285	-7.66869	22.2325	7	-4	0
ENSG00000196735.11	HLA-DQA1	0	44	6	0	Nerve_Tibial	0.195211	Adrenal_Gland	28.2047	2.7296e-15	0.96199	-39.8146	30.2285	-19.9121	16.5675	6	-4	0
ENSG00000237541.3	HLA-DQA2	0	45	5	0	Nerve_Tibial	6.1933e-19	Brain_Frontal_Cortex_BA9	29.47	2.85129e-15	1.13477	8.88851	39.1212	27.0631	6.98822	5	-4	0
ENSG00000204267.13	TAP2	0	47	5	0	Whole_Blood	0.459988	Kidney_Cortex	33.0182	3.20599e-15	1.4285	-44.9104	21.7645	-16.2551	15.7839	5	-4	0
ENSG00000204264.8	PSMB8	0	37	6	1e-200	Artery_Aorta	0.75553	Esophagus_Gastroesophageal_Junction	22.3564	5.03524e-16	0.872558	-30.2285	30.2285	0.123746	15.4289	6	-4	0
ENSG00000168394.10	TAP1	0	44	4	4.30052e-273	Brain_Cerebellum	0.159774	Uterus	28.3639	3.65371e-16	1.05666	-35.3088	30.2285	-8.7469	18.2799	4	-4	0
ENSG00000240065.7	PSMB9	0	46	5	8.26709e-201	Ovary	0.566147	Skin_Sun_Exposed_Lower_leg	31.462	6.4802e-16	1.06921	-30.2348	30.2285	5.63608	14.6415	5	-4	0
ENSG00000228727.8	SAPCD1	0	33	6	4.69101e-197	Breast_Mammary_Tissue	0.0189005	Heart_Atrial_Appendage	17.9104	7.03219e-16	0.749265	-29.9479	7.92327	-3.52644	8.04445	6	-4	0
ENSG00000204290.10	BTNL2	0	21	10	7.61463e-203	Brain_Caudate_basal_ganglia	7.27664e-08	Brain_Nucleus_accumbens_basal_ganglia	6.63812	9.59121e-17	0.253	-30.3893	22.2745	-13.4843	19.704	10	-4	0
ENSG00000204390.9	HSPA1L	0	28	5	1e-200	Adrenal_Gland	1.51011e-19	Heart_Atrial_Appendage	12.0499	7.00153e-16	1.29598	-30.2285	30.2285	1.0048	20.9902	5	-4	0
ENSG00000168477.17	TNXB	0	28	3	1e-200	Vagina	1.76475e-35	Brain_Frontal_Cortex_BA9	24.1664	2.34556e-15	0.938349	-30.2285	28.1846	19.8818	19.1686	3	-4	0
ENSG00000204385.10	SLC44A4	8.67497e-298	24	6	1e-200	Esophagus_Muscularis	1.7773e-06	Pituitary	11.0393	5.70155e-18	0.593169	-15.0959	30.2285	1.21636	11.9577	6	0	5.10157e-295
ENSG00000204261.8	PSMB8-AS1	1.21298e-296	43	5	1e-200	Testis	0.636975	Skin_Not_Sun_Exposed_Suprapubic	28.0032	6.93239e-16	1.0838	-30.2285	9.74134	-1.72754	14.8132	5	0	6.95039e-294
ENSG00000204256.12	BRD2	1.59479e-295	49	5	1.25617e-192	Liver	0.696724	Brain_Cerebellum	26.9258	2.59826e-15	2.46107	-29.6059	23.1173	3.7088	14.213	5	0	8.90968e-293
ENSG00000234745.10	HLA-B	3.00085e-294	46	10	7.36097e-88	Whole_Blood	0.927118	Esophagus_Mucosa	22.3175	2.07888e-15	0.952403	-19.8703	14.5821	0.797925	7.63768	10	0	1.63561e-291
ENSG00000213760.10	ATP6V1G2	2.2025e-276	43	4	5.20247e-192	Brain_Cerebellum	6.55048e-07	Whole_Blood	34.1185	1.91622e-15	1.16605	-22.0027	29.5579	-14.2066	9.51965	4	0	1.17189e-273
ENSG00000204344.14	STK19	5.14364e-274	43	5	9.25067e-195	Brain_Frontal_Cortex_BA9	0.800767	Cells_Cultured_fibroblasts	19.5739	5.02916e-16	1.24367	-29.7711	4.83476	-8.43744	11.5005	5	0	2.67314e-271
ENSG00000241404.6	EGFL8	1.05588e-271	45	7	4.4238e-218	Lung	0.439768	Skin_Not_Sun_Exposed_Suprapubic	22.481	9.84808e-16	0.870052	-31.5214	17.9542	-4.95265	12.9263	7	0	5.36267e-269
ENSG00000204394.12	VARS	1.52122e-271	35	5	1e-200	Muscle_Skeletal	3.42843e-06	Whole_Blood	24.5346	9.84476e-16	1.37679	-20.4975	30.2285	4.56283	9.49248	5	0	7.55436e-269
ENSG00000204516.9	MICB	5.55886e-271	49	4	0	Muscle_Skeletal	1.02383e-31	Kidney_Cortex	38.3517	3.78016e-15	1.44179	11.7186	38.4267	26.5439	6.03207	4	0	2.70052e-268
ENSG00000223865.10	HLA-DPB1	1.94551e-258	39	10	1.40838e-143	Testis	0.570314	Adrenal_Gland	10.8442	4.85408e-16	0.411007	-25.1482	25.5132	-2.08823	9.95224	10	0	9.25029e-256
ENSG00000241106.6	HLA-DOB	1.4408e-256	49	2	0	Brain_Putamen_basal_ganglia	0.07586	Minor_Salivary_Gland	42.9685	4.24101e-15	2.09642	-1.77523	41.7246	30.0359	8.00462	2	0	6.7078e-254
ENSG00000204389.9	HSPA1A	6.39991e-251	9	3	1e-200	Brain_Cerebellar_Hemisphere	3.54972e-54	Cells_Cultured_fibroblasts	7.45149	4.00794e-17	0.601188	-30.2285	21.4856	-22.8458	17.3233	3	0	2.91875e-248
ENSG00000232810.3	TNF	1.83446e-247	39	3	2.70773e-158	Cells_Cultured_fibroblasts	1.04972e-15	Brain_Cortex	23.1053	1.15451e-15	1.35589	-24.6762	26.8066	-13.5008	15.2695	3	0	8.19895e-245
ENSG00000204444.10	APOM	2.07436e-243	46	3	1e-200	Adrenal_Gland	0.745387	Spleen	38.8127	1.5536e-15	2.09665	-30.2285	5.30264	-22.6583	9.12891	3	0	9.08935e-241
ENSG00000179344.16	HLA-DQB1	1.76783e-239	49	3	2.65932e-291	Esophagus_Mucosa	1.12444e-71	Cells_Cultured_fibroblasts	43.1871	4.26518e-15	1.49254	-36.476	-17.9026	-27.2558	4.68222	3	0	7.59726e-237
ENSG00000232629.8	HLA-DQB2	2.26638e-238	41	3	1e-200	Thyroid	0.440246	Cells_EBV-transformed_lymphocytes	31.6417	3.09871e-15	2.43232	-30.2285	30.2285	17.9159	14.5229	3	0	9.556e-236
ENSG00000204315.3	FKBPL	2.49842e-233	49	5	3.12348e-193	Liver	0.834524	Adipose_Subcutaneous	25.7836	2.42829e-15	1.91529	-29.6528	27.2367	-3.28411	12.3368	5	0	1.03393e-230
ENSG00000204482.10	LST1	5.62195e-228	46	7	2.99486e-139	Cells_EBV-transformed_lymphocytes	0.936529	Adipose_Subcutaneous	20.1626	1.09579e-15	0.723694	-19.0593	25.1202	4.09317	8.42792	7	0	2.28425e-225
ENSG00000204424.9	LY6G6F	2.72427e-224	5	5	1e-200	Thyroid	9.51561e-40	Testis	2.97357	0.115399	0.115399	-30.2285	18.9537	1.2847	21.9072	5	0	1.08713e-221
ENSG00000204439.3	C6orf47	1.96601e-214	49	5	2.30196e-131	Testis	0.373624	Brain_Caudate_basal_ganglia	35.5431	6.85606e-16	1.20246	-24.3878	22.9183	3.18201	9.34684	5	0	7.70778e-212
ENSG00000204310.12	AGPAT1	2.11904e-214	44	5	1.40211e-203	Brain_Cerebellar_Hemisphere	0.904904	Artery_Coronary	24.3459	2.05406e-15	1.41871	-13.9517	30.4448	13.5928	8.73985	5	0	8.16453e-212
ENSG00000167244.18	IGF2	1.25624e-210	13	8	1e-200	Whole_Blood	0.882224	Adipose_Subcutaneous	5.31975	4.90196e-19	0.199394	-27.276	30.2285	3.21163	19.0171	8	0	4.75817e-208
ENSG00000227507.2	LTB	2.9487e-206	4	3	1.36152e-161	Brain_Putamen_basal_ganglia	2.10871e-10	Cells_Cultured_fibroblasts	2.32718	1.59657e-18	0.698196	-27.0881	6.35321	-17.4083	16.0352	3	0	1.09824e-203
ENSG00000204580.13	DDR1	1.22449e-204	46	8	3.27595e-157	Colon_Transverse	0.589519	Muscle_Skeletal	21.5358	1.52752e-15	0.787455	-26.7136	19.8754	-12.2958	10.2499	8	0	4.48586e-202
ENSG00000204540.10	PSORS1C1	7.77159e-202	48	4	1.96165e-233	Testis	0.516742	Nerve_Tibial	35.5772	3.49175e-15	1.82464	-24.2103	32.6226	-8.77494	7.96755	4	0	2.80116e-199
ENSG00000129965.13	INS-IGF2	2.45447e-199	2	2	1e-200	Pancreas	7.41307e-15	Brain_Substantia_nigra	1.28685	0.713153	0.713153	-30.2285	7.77723	-11.2256	26.8741	2	0	8.70634e-197
ENSG00000204301.6	NOTCH4	3.64125e-199	49	3	7.50594e-178	Breast_Mammary_Tissue	0.946839	Testis	37.1069	3.65549e-15	2.34027	-28.4348	20.0916	-18.3635	10.408	3	0	1.27142e-196
ENSG00000214894.6	LINC00243	1.77729e-198	31	8	5.52391e-66	Small_Intestine_Terminal_Ileum	0.345504	Uterus	13.3544	1.27824e-15	0.587067	-12.4968	17.1575	7.15921	7.41664	8	0	6.11032e-196
ENSG00000204520.12	MICA	2.7163e-196	49	5	2.79385e-215	Small_Intestine_Terminal_Ileum	0.000171192	Brain_Cerebellum	34.5552	3.39806e-15	1.23979	-7.17136	31.3164	14.0911	7.5045	5	0	9.19715e-194
ENSG00000231389.7	HLA-DPA1	3.17309e-196	37	7	1.47885e-139	Adipose_Visceral_Omentum	0.843368	Stomach	19.1138	1.72401e-15	0.793451	-2.41923	25.1482	11.4164	8.46184	7	0	1.05834e-193
ENSG00000226979.8	LTA	4.34015e-192	38	6	1.18485e-168	Artery_Coronary	0.293489	Testis	17.5605	2.44842e-16	1.09562	-27.6809	26.8066	6.87784	15.4843	6	0	1.42631e-189
ENSG00000204296.11	C6orf10	9.74796e-192	1	1	9.74796e-192	Testis	9.74796e-192	Testis	1	1	1	29.5366	29.5366	29.5366	NA	1	0	3.15707e-189
ENSG00000244731.7	C4A	3.77074e-190	49	1	2.70405e-294	Nerve_Tibial	5.39036e-129	Adipose_Subcutaneous	47.4157	8.92648e-16	47.4157	-36.6643	-24.1635	-28.9519	2.66578	1	0	1.20378e-187
ENSG00000242574.8	HLA-DMB	3.12512e-189	35	5	8.76788e-165	Brain_Caudate_basal_ganglia	0.00159986	Prostate	18.3624	5.05989e-16	0.943219	-18.6511	27.3576	11.5124	12.335	5	0	9.8362e-187
ENSG00000213780.10	GTF2H4	2.73068e-179	49	4	2.2928e-148	Brain_Hypothalamus	0.972462	Brain_Cerebellar_Hemisphere	32.8932	9.89326e-16	1.58825	-25.9411	16.9036	-8.20128	8.72063	4	0	8.47535e-177
ENSG00000204305.13	AGER	8.35714e-179	49	3	1.72859e-119	Uterus	1.47391e-05	Minor_Salivary_Gland	38.0841	6.70551e-16	1.80509	4.33255	23.2416	15.0223	5.12106	3	0	2.55832e-176
ENSG00000137411.16	VARS2	7.6447e-175	49	4	1.96346e-154	Colon_Transverse	0.833194	Stomach	39.2189	6.8135e-16	1.37825	-10.6207	26.4734	3.47516	6.49937	4	0	2.3086e-172
ENSG00000180176.14	TH	9.06364e-172	26	6	1.2278e-135	Brain_Caudate_basal_ganglia	0.309455	Brain_Substantia_nigra	12.9451	9.62596e-16	0.968684	-24.6911	24.7873	5.93815	14.8135	6	0	2.7006e-169
ENSG00000204525.16	HLA-C	2.0134e-166	49	3	6.38428e-76	Whole_Blood	0.765818	Brain_Anterior_cingulate_cortex_BA24	37.9075	3.72192e-15	1.87914	-18.4391	17.2795	1.49166	9.65156	3	0	5.9202e-164
ENSG00000204252.13	HLA-DOA	9.09444e-159	48	9	9.00275e-150	Artery_Coronary	0.84993	Colon_Sigmoid	20.6174	1.96334e-15	0.765432	-26.0654	13.9625	-12.1097	10.3736	9	0	2.6394e-156
ENSG00000228022.5	HCG20	4.05965e-154	40	7	9.5787e-75	Prostate	0.362175	Cells_EBV-transformed_lymphocytes	26.1857	8.38037e-16	1.03338	-13.6597	18.292	6.99836	8.06737	7	0	1.16309e-151
ENSG00000204351.11	SKIV2L	4.38862e-150	48	3	1.40742e-219	Spleen	0.0214663	Heart_Atrial_Appendage	42.35	1.95502e-15	1.86092	-31.6305	2.29968	-20.4567	6.20475	3	0	1.24142e-147
ENSG00000204632.11	HLA-G	3.11925e-148	48	7	7.98739e-92	Pituitary	0.606266	Esophagus_Muscularis	26.8278	2.55608e-15	0.93648	-4.43172	20.3234	5.27449	5.8218	7	0	8.71324e-146
ENSG00000137331.11	IER3	7.48413e-147	35	9	1.81637e-97	Artery_Aorta	0.184328	Colon_Transverse	12.6222	3.70476e-16	0.616362	-18.6504	20.9515	9.54731	9.67803	9	0	2.06479e-144
ENSG00000204388.6	HSPA1B	7.1625e-146	43	6	7.14673e-122	Brain_Cerebellar_Hemisphere	0.327146	Kidney_Cortex	18.0521	6.47146e-16	0.862818	-23.4762	5.4958	-9.58763	11.2419	6	0	1.95196e-143
ENSG00000213676.10	ATF6B	9.49825e-144	48	2	4.35401e-145	Brain_Cerebellum	0.081285	Small_Intestine_Terminal_Ileum	40.2387	3.96513e-15	6.0467	1.74328	25.6489	12.1516	7.0004	2	0	2.55732e-141
ENSG00000204356.13	NELFE	1.5723e-141	48	5	3.4399e-105	Skin_Sun_Exposed_Lower_leg	0.00275181	Brain_Caudate_basal_ganglia	29.1967	9.66815e-16	1.03444	-9.63082	21.782	12.7095	10.8226	5	0	4.18288e-139
ENSG00000240053.8	LY6G5B	3.69425e-138	48	2	2.66e-196	Brain_Hippocampus	0.267253	Heart_Left_Ventricle	44.8528	2.2011e-15	2.37923	-29.8899	1.10941	-17.6842	4.65936	2	0	9.71241e-136
ENSG00000256166.1	XXbac-BPG248L24.13	1.26453e-132	2	2	1.46317e-102	Prostate	1.1652e-13	Testis	1.20328	0.796721	0.796721	7.42068	21.5029	14.4618	9.95762	2	0	3.28587e-130
ENSG00000213654.9	GPSM3	5.83157e-130	29	2	4.70775e-136	Brain_Cerebellum	0.000400513	Nerve_Tibial	27.1929	6.52062e-16	0.995986	-24.8259	23.6008	-12.8865	19.5338	2	0	1.49791e-127
ENSG00000204542.2	C6orf15	5.87417e-123	6	6	8.82579e-53	Skin_Sun_Exposed_Lower_leg	0.337155	Cells_Cultured_fibroblasts	2.20336	0.231959	0.231959	0.959801	15.2907	6.24735	6.0055	6	0	1.49171e-120
ENSG00000188761.11	BCL2L15	2.50512e-122	38	5	2.99341e-60	Testis	0.474364	Heart_Atrial_Appendage	27.223	6.03123e-16	0.966679	-16.3728	8.48199	-3.08815	6.27663	5	0	6.29011e-120
ENSG00000112473.17	SLC39A7	2.80717e-121	5	3	9.46316e-97	Lung	1.32882e-15	Colon_Transverse	3.2432	2.15888e-16	0.573682	-20.8728	7.99189	-13.9066	12.4403	3	0	6.97021e-119
ENSG00000228789.6	HCG22	4.11333e-114	40	4	2.56545e-23	Brain_Cerebellum	0.673413	Spleen	31.3118	3.075e-15	1.06065	-9.94829	9.44544	-0.655208	6.28253	4	0	1.01012e-111
ENSG00000204348.9	DXO	1.315e-110	46	2	1e-200	Adrenal_Gland	1.33308e-06	Brain_Caudate_basal_ganglia	39.1114	3.86238e-15	2.11881	-29.9039	30.2285	-18.777	9.77801	2	0	3.19417e-108
ENSG00000204257.14	HLA-DMA	2.40313e-107	48	2	2.82234e-154	Esophagus_Muscularis	0.0685997	Adrenal_Gland	39.3707	3.34416e-15	4.61159	-20.6248	26.4597	14.4446	10.8948	2	0	5.77448e-105
ENSG00000204308.7	RNF5	6.43595e-106	47	5	2.30363e-64	Esophagus_Mucosa	0.904904	Artery_Aorta	33.9052	1.60605e-15	1.35335	-16.9394	3.69209	-8.47401	4.38966	5	0	1.53004e-103
ENSG00000137310.11	TCF19	2.36608e-105	49	5	1.41217e-97	Cells_EBV-transformed_lymphocytes	0.110669	Artery_Aorta	34.0038	2.93101e-15	1.25837	-20.9635	17.6868	-5.66082	7.72464	5	0	5.56578e-103
ENSG00000118655.4	DCLRE1B	4.12201e-101	42	5	5.41725e-96	Brain_Substantia_nigra	0.371545	Brain_Cortex	22.9234	5.60471e-16	0.932098	-20.7892	-0.893583	-14.0992	6.41179	5	0	9.59527e-99
ENSG00000134242.15	PTPN22	1.64415e-100	39	3	4.11801e-98	Brain_Amygdala	0.630611	Artery_Aorta	26.9335	7.68032e-16	2.83708	-18.6268	21.0221	6.51161	7.69848	3	0	3.78781e-98
ENSG00000204248.10	COL11A2	1.22804e-98	49	6	1.11014e-43	Kidney_Cortex	0.849661	Cells_Cultured_fibroblasts	27.111	1.00954e-15	0.949902	-13.8598	10.6831	-4.41122	5.79144	6	0	2.80031e-96
ENSG00000081026.18	MAGI3	1.66421e-98	37	6	2.27041e-91	Esophagus_Gastroesophageal_Junction	0.799051	Brain_Putamen_basal_ganglia	25.8991	1.66891e-15	0.909335	-20.272	6.97514	-5.06374	5.11488	6	0	3.75658e-96
ENSG00000137312.14	FLOT1	4.98549e-95	49	3	6.38086e-78	Adrenal_Gland	0.91456	Brain_Spinal_cord_cervical_c-1	35.4415	3.46703e-15	2.19611	-13.6597	18.6865	8.42762	6.1375	3	0	1.11411e-92
ENSG00000134262.12	AP4B1	1.41443e-94	47	3	5.46929e-59	Cells_EBV-transformed_lymphocytes	0.801856	Ovary	33.4226	2.7494e-15	1.41024	-16.195	15.0879	-1.21421	7.54052	3	0	3.12952e-92
ENSG00000204231.10	RXRB	2.16396e-93	41	2	9.46316e-97	Skin_Sun_Exposed_Lower_leg	0.312107	Vagina	37.9481	1.66795e-15	2.12725	-20.8728	8.63308	2.47411	5.60506	2	0	4.74099e-91
ENSG00000204498.10	NFKBIL1	1.24211e-92	44	8	3.88095e-82	Cells_Cultured_fibroblasts	0.914232	Skin_Sun_Exposed_Lower_leg	13.7762	3.20634e-16	0.739153	-17.0407	19.1975	1.37703	5.6989	8	0	2.6949e-90
ENSG00000196260.4	SFTA2	2.23358e-92	30	5	1.00755e-62	Muscle_Skeletal	0.488322	Brain_Substantia_nigra	17.2743	1.57753e-15	1.30028	-12.2776	16.7157	0.661456	7.59488	5	0	4.79941e-90
ENSG00000204531.17	POU5F1	3.42545e-90	49	7	5.42837e-102	Colon_Transverse	0.641959	Colon_Sigmoid	27.5046	1.06678e-08	0.956038	-9.7994	21.442	10.7642	6.39713	7	0	7.29034e-88
ENSG00000116793.15	PHTF1	7.89933e-90	43	3	1.13052e-90	Nerve_Tibial	0.945578	Brain_Nucleus_accumbens_basal_ganglia	29.6225	4.29682e-16	1.23581	-20.1929	-0.0682608	-14.6174	7.13177	3	0	1.66534e-87
ENSG00000204428.12	LY6G5C	1.44603e-87	49	2	4.47706e-161	Brain_Spinal_cord_cervical_c-1	1.21523e-12	Artery_Coronary	45.3751	1.06271e-15	3.23708	-27.0441	-7.10363	-17.245	3.67747	2	0	3.02005e-85
ENSG00000163349.21	HIPK1	6.55042e-85	47	7	9.63926e-68	Artery_Coronary	0.352489	Whole_Blood	20.5011	6.8656e-16	0.753848	-6.81189	17.3911	4.12299	8.26579	7	0	1.35539e-82
ENSG00000137343.17	ATAT1	1.64018e-81	47	3	2.64737e-94	Nerve_Tibial	0.96702	Heart_Atrial_Appendage	40.9403	1.53755e-15	1.65027	-0.788284	20.6017	8.81834	3.47158	3	0	3.36267e-79
ENSG00000244355.7	LY6G6D	4.07759e-81	5	2	3.68705e-79	Whole_Blood	3.55135e-67	Esophagus_Mucosa	4.60237	9.28964e-18	0.31528	-18.838	18.4222	3.38008	20.0981	2	0	8.28382e-79
ENSG00000237923.1	XXbac-BPG27H4.8	1.20289e-80	6	2	2.35452e-63	Testis	0.00346832	Skin_Not_Sun_Exposed_Suprapubic	4.77122	0.000185658	1.0171	-5.85217	16.8021	2.00894	8.47627	2	0	2.42171e-78
ENSG00000221988.12	PPT2	1.56139e-79	45	3	1.74701e-221	Ovary	0.660458	Adipose_Subcutaneous	24.0096	4.61354e-16	3.21315	-31.7688	16.8934	-4.37585	12.0821	3	0	3.11539e-77
ENSG00000204568.11	MRPS18B	8.88621e-79	47	3	8.07417e-68	Cells_Cultured_fibroblasts	0.493823	Brain_Caudate_basal_ganglia	31.2994	1.27439e-15	2.51444	-0.684241	17.4012	5.08442	8.07781	3	0	1.75735e-76
ENSG00000206344.7	HCG27	2.78899e-78	49	3	5.45608e-98	Adrenal_Gland	0.0648182	Brain_Amygdala	41.2273	4.06438e-15	1.42722	-6.05562	21.0087	12.0381	4.70619	3	0	5.46716e-76
ENSG00000272221.1	XXbac-BPG181B23.7	1.09e-77	49	4	9.81918e-73	Pancreas	0.7465	Brain_Frontal_Cortex_BA9	37.476	3.69094e-15	1.49415	-14.872	18.0379	2.86947	6.76262	4	0	2.1181e-75
ENSG00000137337.14	MDC1	4.83426e-77	37	5	7.06752e-53	Brain_Cortex	0.863477	Pituitary	17.1696	9.84337e-16	1.79389	-7.03095	15.3051	1.15869	7.77023	5	0	9.31303e-75
ENSG00000146112.11	PPP1R18	5.91361e-76	46	4	2.40177e-76	Lung	0.0138988	Heart_Left_Ventricle	22.0134	7.30629e-16	1.20952	-18.4918	12.4129	-4.92304	6.85888	4	0	1.1295e-73
ENSG00000081019.13	RSBN1	3.26176e-75	45	3	2.74476e-55	Thyroid	1.12288e-18	Pancreas	35.2985	1.24248e-15	2.16672	-15.6621	12.7173	-10.2591	7.40074	3	0	6.17717e-73
ENSG00000255552.7	LY6G6E	4.12e-71	2	1	4.12e-71	Esophagus_Mucosa	4.12e-71	Thyroid	2	0	2	-17.8302	17.8302	1.77636e-15	25.2157	1	0	7.73694e-69
ENSG00000204536.13	CCHCR1	6.51901e-70	49	5	1.47237e-59	Esophagus_Muscularis	0.681653	Skin_Not_Sun_Exposed_Suprapubic	29.0016	2.82586e-15	1.84307	-16.1849	16.2755	0.631231	6.1085	5	0	1.214e-67
ENSG00000206503.12	HLA-A	1.73323e-69	48	6	1.23312e-47	Muscle_Skeletal	0.703313	Small_Intestine_Terminal_Ileum	30.7563	2.96297e-15	1.05659	-0.890999	14.4988	6.82152	3.8058	6	0	3.20103e-67
ENSG00000204228.3	HSD17B8	5.46794e-69	49	4	2.37397e-53	Skin_Not_Sun_Exposed_Suprapubic	0.595516	Brain_Cerebellum	37.1222	9.0075e-16	2.5337	-4.71885	15.3759	7.35639	5.07081	4	0	1.00157e-66
ENSG00000204616.10	TRIM31	3.69432e-68	17	6	1.75656e-37	Thyroid	0.0810844	Stomach	8.04915	6.6712e-17	0.392286	-10.9021	12.7946	4.33771	7.92241	6	0	6.71196e-66
ENSG00000123411.14	IKZF4	3.66005e-66	32	4	4.16004e-58	Adipose_Visceral_Omentum	0.916951	Thyroid	21.7994	2.0328e-15	0.88365	-3.4784	16.0697	8.6701	7.20647	4	0	6.59606e-64
ENSG00000204560.9	DHX16	9.64369e-63	48	4	4.01956e-19	Brain_Cerebellar_Hemisphere	0.997412	Vagina	34.969	1.11428e-15	1.52754	-8.7994	8.93643	-3.30108	3.94065	4	0	1.72406e-60
ENSG00000111540.15	RAB5B	9.82465e-61	46	6	6.93774e-63	Brain_Frontal_Cortex_BA9	0.82383	Artery_Tibial	17.8624	9.00198e-16	0.938044	-16.7379	15.2354	1.56496	8.53495	6	0	1.74247e-58
ENSG00000204614.8	TRIM40	2.85102e-60	8	4	4.56642e-53	Stomach	0.793895	Liver	4.04825	5.77531e-18	0.780619	-6.04229	15.3335	3.75496	7.84706	4	0	5.01667e-58
ENSG00000241370.5	RPP21	5.83341e-60	41	5	6.9655e-30	Vagina	0.710664	Esophagus_Mucosa	17.2909	1.06111e-15	0.787548	-11.3555	10.0319	-1.16986	6.81605	5	0	1.01843e-57
ENSG00000204619.7	PPP1R11	1.65094e-59	42	8	7.34781e-47	Artery_Aorta	0.697316	Brain_Cerebellum	11.189	3.28674e-16	0.727945	-14.3757	12.068	-2.20559	8.08898	8	0	2.85997e-57
ENSG00000234127.8	TRIM26	6.34661e-58	47	6	1.95608e-57	Brain_Hypothalamus	0.817296	Adipose_Visceral_Omentum	22.1988	1.21211e-15	1.25774	-8.79154	15.9735	1.08	6.04738	6	0	1.09098e-55
ENSG00000196230.12	TUBB	1.72756e-57	32	2	2.30464e-57	Artery_Tibial	0.299192	Colon_Sigmoid	26.5778	7.03063e-16	5.42225	-15.9632	14.1228	0.890511	6.75707	2	0	2.94701e-55
ENSG00000204539.3	CDSN	4.79823e-57	2	2	1.77359e-32	Skin_Not_Sun_Exposed_Suprapubic	2.29692e-05	Skin_Sun_Exposed_Lower_leg	1.84602	0.153984	0.153984	-11.8662	-4.23388	-8.05004	5.39686	2	0	8.12319e-55
ENSG00000204592.8	HLA-E	1.13712e-56	28	4	8.51006e-44	Adipose_Subcutaneous	0.000366161	Brain_Cerebellar_Hemisphere	21.5846	5.46047e-16	0.997587	-13.8788	5.90857	-9.52624	4.72121	4	0	1.91062e-54
ENSG00000065361.14	ERBB3	2.31704e-56	22	1	6.83385e-60	Adipose_Subcutaneous	1.33819e-55	Brain_Caudate_basal_ganglia	21.7435	2.46671e-17	21.7435	-15.7078	16.3224	-8.53993	13.5284	1	0	3.8641e-54
ENSG00000096433.10	ITPR3	2.63894e-56	47	7	1.28453e-17	Liver	0.986952	Minor_Salivary_Gland	25.464	2.43824e-15	0.959854	-8.54507	8.47271	-1.57508	4.65082	7	0	4.36832e-54
ENSG00000204657.3	OR2H2	5.82224e-56	43	6	6.50075e-66	Brain_Cerebellar_Hemisphere	0.651386	Artery_Coronary	26.2995	9.67512e-16	1.41678	-2.19994	17.148	1.86601	3.42472	6	0	9.56688e-54
ENSG00000204642.13	HLA-F	5.5019e-55	45	4	1.14137e-40	Pituitary	0.276922	Adrenal_Gland	31.7455	5.93508e-16	1.33621	-13.3528	12.0969	-7.20979	6.37689	4	0	8.97452e-53
ENSG00000204209.11	DAXX	1.39065e-54	47	4	2.3518e-52	Testis	0.64928	Brain_Anterior_cingulate_cortex_BA24	22.0961	7.80799e-16	2.81182	-15.2267	1.17547	-8.18788	6.49845	4	0	2.25194e-52
ENSG00000272236.1	XXbac-BPG170G13.32	3.52617e-54	15	4	1.98175e-33	Colon_Sigmoid	0.2562	Cells_EBV-transformed_lymphocytes	11.3258	1.11445e-16	0.508696	-3.38912	12.0482	6.9582	5.20837	4	0	5.66902e-52
ENSG00000204544.5	MUC21	8.92486e-54	10	3	8.91693e-50	Brain_Cortex	0.643451	Lung	5.7052	1.23999e-18	0.859962	-9.32989	14.8334	1.23736	7.86539	3	0	1.4246e-51
ENSG00000229274.1	XXbac-BPG13B8.10	5.42085e-52	18	5	7.71155e-35	Colon_Transverse	0.445116	Adipose_Subcutaneous	8.80652	4.42045e-18	0.706347	-1.35633	12.313	3.69085	4.38157	5	0	8.59147e-50
ENSG00000236104.2	ZBTB22	1.47886e-51	33	2	1.07566e-57	Cells_Cultured_fibroblasts	0.00483807	Brain_Anterior_cingulate_cortex_BA24	25.0475	7.10585e-16	6.38287	-11.8388	16.0107	11.5115	6.0936	2	0	2.32733e-49
ENSG00000204625.10	HCG9	8.46269e-51	26	5	1.875e-37	Uterus	0.821701	Colon_Transverse	15.9635	2.737e-16	0.689815	-10.6564	12.7896	-2.20314	5.31804	5	0	1.32249e-48
ENSG00000168631.12	DPCR1	1.1963e-50	14	4	2.2202e-26	Lung	0.572744	Esophagus_Muscularis	10.7502	2.28964e-19	0.708035	-10.6275	6.37196	1.42645	4.13113	4	0	1.85651e-48
ENSG00000139531.12	SUOX	2.19656e-50	49	2	6.27447e-58	Artery_Coronary	0.17483	Brain_Cortex	44.4442	1.67468e-15	2.71056	-16.0442	-1.35685	-13.7215	2.37022	2	0	3.38528e-48
ENSG00000227057.9	WDR46	8.81479e-50	44	3	2.41242e-46	Stomach	0.85606	Brain_Cerebellum	28.5231	1.23916e-15	6.65928	-14.2932	11.6521	2.97287	6.70627	3	0	1.34921e-47
ENSG00000231925.11	TAPBP	1.16099e-49	49	2	1.73508e-54	Whole_Blood	1.85482e-05	Brain_Cerebellum	34.5175	1.75363e-15	13.7829	-14.655	15.5444	-4.15992	11.5449	2	0	1.76495e-47
ENSG00000281831.1	HCP5B	6.32344e-48	48	4	2.35853e-42	Brain_Spinal_cord_cervical_c-1	0.534552	Adipose_Subcutaneous	36.2591	3.57025e-15	1.4193	-9.91122	13.6387	2.40961	4.78889	4	0	9.54796e-46
ENSG00000204220.11	PFDN6	7.848e-46	10	2	2.41242e-46	Heart_Atrial_Appendage	1.99132e-05	Small_Intestine_Terminal_Ileum	9.03129	1.69898e-18	0.968707	4.26586	14.2932	13.2839	3.16862	2	0	1.17704e-43
ENSG00000066379.14	ZNRD1	1.4768e-45	48	5	1.07721e-39	Colon_Sigmoid	0.681985	Skin_Not_Sun_Exposed_Suprapubic	27.9012	2.29689e-15	0.949622	-7.38705	13.1845	-0.090683	5.89458	5	0	2.20014e-43
ENSG00000163599.14	CTLA4	1.82805e-45	27	2	1.15751e-44	Testis	2.26043e-25	Lung	25.5646	7.71352e-16	1.38422	-14.0211	-10.4088	-12.1182	0.501716	2	0	2.7054e-43
ENSG00000116774.11	OLFML3	2.15409e-45	48	5	8.98074e-39	Brain_Spinal_cord_cervical_c-1	0.894752	Brain_Amygdala	31.6927	1.07835e-15	1.35571	-13.0236	6.0937	0.813053	4.54561	5	0	3.16693e-43
ENSG00000204618.8	RNF39	1.06767e-43	45	7	2.01299e-46	Brain_Putamen_basal_ganglia	0.162322	Pancreas	26.2891	2.52671e-15	0.975498	-14.3058	10.3648	-7.35685	6.04037	7	0	1.55943e-41
ENSG00000204576.11	PRR3	7.55187e-43	3	2	7.08964e-44	Brain_Substantia_nigra	3.32612e-35	Brain_Anterior_cingulate_cortex_BA24	2.89308	1.43435e-16	0.10692	-12.3807	13.8919	4.63064	14.7516	2	0	1.09586e-40
ENSG00000204590.12	GNL1	1.16367e-42	5	2	7.08964e-44	Adipose_Subcutaneous	0.172667	Colon_Sigmoid	3.0847	3.98605e-19	1.9153	-13.8919	-1.36368	-8.88063	6.862	2	0	1.67771e-40
ENSG00000197279.3	ZNF165	1.52447e-42	49	4	3.68932e-34	Pancreas	0.90701	Skin_Sun_Exposed_Lower_leg	26.6545	8.09286e-16	4.00353	-11.3165	12.186	2.15899	5.61223	4	0	2.18381e-40
ENSG00000204681.10	GABBR1	1.22535e-40	37	7	3.02931e-47	Nerve_Tibial	0.903255	Brain_Anterior_cingulate_cortex_BA24	21.529	1.69348e-15	0.800998	-11.8417	14.437	-0.718762	8.39776	7	0	1.74413e-38
ENSG00000204227.4	RING1	1.38326e-40	47	3	1.7396e-68	Adipose_Subcutaneous	0.202747	Pancreas	37.1769	3.65981e-15	2.56208	-17.4889	3.16588	-4.37881	3.81572	3	0	1.95644e-38
ENSG00000175354.18	PTPN2	7.04901e-40	26	6	2.72218e-30	Cells_Cultured_fibroblasts	0.322746	Brain_Cortex	11.9505	8.44372e-16	0.415884	-11.4373	10.0453	1.31092	4.27595	6	0	9.90718e-38
ENSG00000204569.9	PPP1R10	1.97479e-39	4	2	3.32874e-40	Cells_EBV-transformed_lymphocytes	0.493823	Prostate	2.9717	7.51902e-17	0.995488	0.684241	13.2728	3.84841	6.28295	2	0	2.75816e-37
ENSG00000272217.1	XXbac-BPG157A10.21	9.5871e-38	41	6	3.76777e-18	Spleen	0.00303046	Brain_Hippocampus	19.1187	4.7849e-16	0.977609	-8.68559	7.85077	-0.408807	3.96538	6	0	1.3307e-35
ENSG00000030110.12	BAK1	2.08979e-37	49	3	5.27416e-28	Brain_Cortex	0.0258213	Lung	42.0772	6.76966e-16	1.47848	-10.9709	-2.22889	-8.41599	1.81378	3	0	2.88275e-35
ENSG00000204574.12	ABCF1	3.95785e-37	42	2	1.6547e-39	Brain_Caudate_basal_ganglia	0.0748478	Heart_Left_Ventricle	36.0686	1.29271e-15	4.34511	-13.1521	10.1495	-6.92616	4.89272	2	0	5.42614e-35
ENSG00000170515.13	PA2G4	5.50372e-37	43	3	1.63141e-27	Kidney_Cortex	0.767192	Whole_Blood	33.9981	7.37661e-16	2.93754	-10.8683	4.76241	1.18818	4.71474	3	0	7.49949e-35
ENSG00000260302.1	RP11-973H7.1	8.64145e-37	31	2	4.75961e-40	Colon_Sigmoid	1.01566e-11	Whole_Blood	26.727	2.61429e-15	3.43873	6.80427	13.246	11.8555	1.42501	2	0	1.17037e-34
ENSG00000230174.1	LINC01149	8.73086e-37	2	2	4.22001e-23	Testis	3.93455e-22	Artery_Aorta	1.15355	0.846452	0.846452	-9.6728	9.89863	0.112916	13.8391	2	0	1.17535e-34
ENSG00000137404.14	NRM	3.56511e-36	49	4	1.34655e-17	Pancreas	0.999123	Skin_Not_Sun_Exposed_Suprapubic	39.8369	9.2602e-16	1.48115	-8.53963	4.093	-1.20858	2.83388	4	0	4.77063e-34
ENSG00000204655.11	MOG	2.3185e-33	25	6	6.70493e-27	Adipose_Subcutaneous	0.903758	Brain_Substantia_nigra	13.1982	1.56411e-19	0.544659	-10.7386	6.21727	-4.48363	5.39708	6	0	3.08402e-31
ENSG00000112511.17	PHF1	3.41565e-33	10	3	1.14091e-16	Artery_Tibial	0.10512	Whole_Blood	8.11485	1.18656e-19	0.817376	-6.20443	8.28912	4.38952	4.55359	3	0	4.51654e-31
ENSG00000198315.10	ZKSCAN8	5.14625e-32	48	6	2.48794e-28	Pituitary	0.602012	Nerve_Tibial	24.3377	7.6193e-16	0.885585	-10.1396	11.0386	1.68609	5.59764	6	0	6.7649e-30
ENSG00000204613.10	TRIM10	3.19784e-30	13	5	1.07134e-14	Skin_Not_Sun_Exposed_Suprapubic	0.924245	Spleen	4.43654	5.7305e-18	0.19256	-6.58576	7.73049	-1.11772	4.96842	5	0	4.17907e-28
ENSG00000261839.1	RP1-265C24.8	1.09796e-29	43	5	1.112e-28	Brain_Cerebellar_Hemisphere	0.334599	Brain_Cortex	23.7921	1.00088e-15	0.833359	-11.1108	2.45769	1.03214	3.08333	5	0	1.42652e-27
ENSG00000204842.14	ATXN2	6.98429e-29	45	2	2.49283e-20	Muscle_Skeletal	0.69993	Brain_Frontal_Cortex_BA9	34.9069	1.26678e-15	9.18252	-9.2388	5.9336	0.652573	5.40272	2	0	9.02185e-27
ENSG00000196812.4	ZSCAN16	1.97049e-27	48	4	1.24311e-29	Brain_Caudate_basal_ganglia	0.482187	Esophagus_Mucosa	22.5592	5.87424e-16	2.1888	-11.3047	9.97037	-4.25782	5.00191	4	0	2.53072e-25
ENSG00000233822.4	HIST1H2BN	4.71605e-26	44	2	5.55132e-27	Artery_Coronary	0.989413	Adrenal_Gland	27.5133	1.65943e-15	16.3983	-10.756	-0.0132688	-6.16367	4.98113	2	0	6.02227e-24
ENSG00000124557.12	BTN1A1	1.4099e-24	11	5	2.1947e-11	Vagina	0.944251	Spleen	6.30504	3.68644e-17	0.233458	-6.69245	4.25443	-1.96353	3.26673	5	0	1.79017e-22
ENSG00000204564.11	C6orf136	1.92092e-24	48	3	8.30666e-41	Testis	0.232944	Colon_Sigmoid	32.55	6.79898e-16	3.47804	-11.1373	13.3764	-3.16925	3.67297	3	0	2.42524e-22
ENSG00000204386.10	NEU1	2.42882e-24	46	3	5.88044e-200	Whole_Blood	0.524562	Testis	38.7687	3.81915e-15	2.10282	-30.1699	21.3685	1.89887	6.10066	3	0	3.04926e-22
ENSG00000038532.14	CLEC16A	1.02808e-23	22	5	1.89977e-16	Pituitary	0.710243	Brain_Cerebellum	13.5566	6.34413e-19	0.565819	-8.22824	8.22824	-1.59047	6.66546	5	0	1.2835e-21
ENSG00000263033.2	RP11-396B14.2	1.98821e-22	43	7	1.52999e-08	Skin_Sun_Exposed_Lower_leg	0.83284	Lung	19.6602	1.51946e-15	0.953617	-4.61803	5.65817	0.251218	2.56794	7	0	2.46837e-20
ENSG00000171862.10	PTEN	9.21496e-22	9	4	5.06773e-24	Pancreas	0.820176	Esophagus_Mucosa	6.90709	5.74436e-20	0.243951	-10.1085	0.546256	-0.904752	3.497	4	0	1.13772e-19
ENSG00000267654.1	LINC01882	1.03752e-21	5	4	2.38503e-22	Small_Intestine_Terminal_Ileum	0.0602906	Testis	3.48882	0.101929	0.206174	1.87866	9.72389	5.79087	3.08812	4	0	1.27393e-19
ENSG00000184730.10	APOBR	1.69581e-21	47	4	2.06714e-17	Artery_Coronary	0.180117	Testis	25.6193	7.68495e-16	0.893435	-8.48996	7.50109	-1.6438	5.18776	4	0	2.07084e-19
ENSG00000160185.14	UBASH3A	4.39164e-21	32	4	4.80371e-20	Liver	0.0349841	Brain_Cerebellum	25.1484	5.61314e-16	1.249	-9.16834	2.10854	-6.9233	2.26053	4	0	5.33369e-19
ENSG00000103811.15	CTSH	1.1157e-20	47	4	3.3569e-23	Adrenal_Gland	0.413973	Brain_Hippocampus	30.1167	2.90653e-15	1.46006	-3.16306	9.9215	6.38859	3.15825	4	0	1.3477e-18
ENSG00000176476.8	SGF29	1.43747e-20	49	4	9.14727e-19	Cells_EBV-transformed_lymphocytes	0.866763	Heart_Left_Ventricle	30.1399	8.13659e-16	2.27126	-8.84507	5.92046	1.14168	3.69035	4	0	1.72706e-18
ENSG00000188603.18	CLN3	3.83627e-20	43	4	3.52045e-15	Artery_Aorta	0.994068	Thyroid	22.3804	5.91962e-16	1.81417	-7.87092	7.66207	-3.00259	6.05855	4	0	4.58444e-18
ENSG00000235863.3	B3GALT4	4.96234e-20	39	5	1.09106e-44	Brain_Substantia_nigra	0.417074	Cells_EBV-transformed_lymphocytes	23.2169	2.21785e-15	0.928022	-14.0253	8.85933	-4.82918	4.33605	5	0	5.89859e-18
ENSG00000160183.13	TMPRSS3	6.10018e-20	22	12	5.28561e-17	Minor_Salivary_Gland	0.950761	Brain_Nucleus_accumbens_basal_ganglia	5.10554	3.01683e-17	0.223579	-8.38016	3.90683	-0.683505	3.31657	12	0	7.21273e-18
ENSG00000176635.17	HORMAD2	1.37673e-19	14	2	1.74355e-17	Brain_Hypothalamus	0.875966	Adipose_Subcutaneous	13.1646	1.13261e-20	0.835419	-0.156085	8.50972	0.57439	2.28899	2	0	1.61925e-17
ENSG00000134453.15	RBM17	1.96669e-19	48	7	1.16414e-12	Brain_Frontal_Cortex_BA9	0.985898	Uterus	21.541	7.44629e-16	0.815638	-7.10956	3.63818	0.583287	2.38083	7	0	2.30103e-17
ENSG00000112182.14	BACH2	2.41148e-19	25	2	9.06211e-19	Artery_Tibial	0.180357	Artery_Aorta	23.164	4.14621e-17	1.36104	-8.84611	-1.33966	-8.46005	1.54411	2	0	2.80674e-17
ENSG00000105287.12	PRKD2	2.59121e-19	49	5	1.03077e-21	Lung	0.881558	Esophagus_Mucosa	25.0354	2.33553e-15	1.74194	-9.57377	6.16128	-5.71433	3.24746	5	0	3.0003e-17
ENSG00000197251.3	LINC00336	9.52867e-19	21	2	9.45512e-26	Testis	1.21215e-08	Brain_Hippocampus	19.2545	1.25061e-17	0.801053	5.69801	10.4915	7.59316	1.20893	2	0	1.09761e-16
ENSG00000237649.7	KIFC1	1.2872e-18	45	3	9.21876e-11	Lung	0.0537697	Brain_Cortex	35.6174	1.19175e-15	1.3354	-6.47924	6.3143	-1.37201	3.06957	3	0	1.47513e-16
ENSG00000158691.14	ZSCAN12	1.56751e-18	46	6	1.22905e-11	Brain_Amygdala	0.932385	Breast_Mammary_Tissue	27.0893	5.77918e-16	1.01941	-6.77676	2.21819	-1.31601	2.41115	6	0	1.7872e-16
ENSG00000272468.1	RP1-86C11.7	2.44118e-18	21	4	1.45073e-12	Brain_Hypothalamus	0.271902	Artery_Aorta	8.73211	1.25538e-18	1.34069	-5.80096	7.07912	0.887621	3.60063	4	0	2.76919e-16
ENSG00000204392.10	LSM2	2.84329e-18	48	1	2.72465e-25	Brain_Spinal_cord_cervical_c-1	0.0351702	Nerve_Tibial	46.2357	7.61331e-16	46.2357	2.10639	10.391	8.61993	1.53555	1	0	3.20904e-16
ENSG00000204599.14	TRIM39	3.92309e-18	48	6	4.50445e-15	Kidney_Cortex	0.575519	Brain_Hippocampus	30.2371	2.03226e-15	1.31885	-7.84003	4.15883	-2.03848	1.98575	6	0	4.40549e-16
ENSG00000197165.10	SULT1A2	4.07805e-18	48	3	5.63803e-20	Esophagus_Muscularis	0.562424	Brain_Nucleus_accumbens_basal_ganglia	38.1923	1.76334e-15	2.70115	-9.15105	0.579245	-6.47893	2.28085	3	0	4.55661e-16
ENSG00000111275.12	ALDH2	5.42133e-18	49	2	7.01556e-19	Whole_Blood	3.42351e-11	Cells_Cultured_fibroblasts	46.4472	5.58236e-16	1.77064	-8.87465	8.65281	7.06185	2.36675	2	0	6.02739e-16
ENSG00000204644.9	ZFP57	8.58561e-18	40	3	7.59353e-18	Brain_Hippocampus	0.70123	Minor_Salivary_Gland	35.2201	1.60098e-15	1.18838	-8.32301	8.60557	-3.42394	3.91354	3	0	9.49815e-16
ENSG00000176046.8	NUPR1	1.03506e-17	46	5	3.10769e-19	Colon_Sigmoid	0.232114	Heart_Atrial_Appendage	31.662	1.27883e-15	1.17026	-7.14498	8.96483	1.33243	5.72285	5	0	1.13943e-15
ENSG00000196787.3	HIST1H2AG	1.19062e-17	28	6	1.22936e-18	Muscle_Skeletal	0.376469	Brain_Cerebellar_Hemisphere	13.5009	5.40767e-16	0.842195	-8.812	7.08506	1.87784	4.31568	6	0	1.30425e-15
ENSG00000124635.8	HIST1H2BJ	1.2258e-17	44	2	1.93168e-12	Adrenal_Gland	0.97629	Artery_Coronary	36.5218	3.60206e-15	5.22121	-4.95132	7.03933	5.27779	3.38586	2	0	1.33624e-15
ENSG00000204022.9	LIPJ	2.18343e-17	13	3	7.02216e-19	Pancreas	0.55703	Esophagus_Gastroesophageal_Junction	11.0479	2.37786e-17	0.864702	-8.87454	-0.587258	-2.32281	2.00096	3	0	2.3686e-15
ENSG00000235570.1	LINC00533	2.69554e-17	4	3	0.000467207	Brain_Cerebellar_Hemisphere	0.523561	Brain_Cerebellum	2.19827	0.0375244	0.0746257	-3.49889	2.58805	-0.454228	2.63979	3	0	2.91001e-15
ENSG00000175643.8	RMI2	3.09194e-17	47	4	1.16296e-16	Adipose_Subcutaneous	0.699997	Small_Intestine_Terminal_Ileum	33.2323	3.22304e-15	1.98448	-8.28684	7.09186	-4.80096	3.46395	4	0	3.3219e-15
ENSG00000100330.15	MTMR3	6.05533e-17	40	4	2.54219e-17	Pituitary	0.748382	Adrenal_Gland	29.6669	2.90168e-15	1.75142	-2.82042	8.46588	5.41086	2.07372	4	0	6.47457e-15
ENSG00000134460.15	IL2RA	7.91336e-17	34	5	2.10121e-32	Lung	0.918129	Ovary	21.2152	2.06773e-15	0.897851	-3.01737	11.852	-0.536864	2.57619	5	0	8.42095e-15
ENSG00000168928.12	CTRB2	1.08004e-16	40	6	1.38953e-17	Heart_Atrial_Appendage	0.708895	Breast_Mammary_Tissue	18.1235	8.10755e-16	0.85294	-8.51788	8.536	1.61677	4.57525	6	0	1.14387e-14
ENSG00000111271.14	ACAD10	1.43531e-16	24	3	2.19141e-17	Testis	0.00307634	Skin_Not_Sun_Exposed_Suprapubic	18.6234	7.54301e-18	0.690777	-8.48317	-2.96	-6.88809	1.80899	3	0	1.51297e-14
ENSG00000100325.14	ASCC2	1.93067e-16	49	2	1.9782e-18	Cells_EBV-transformed_lymphocytes	0.633159	Brain_Cerebellar_Hemisphere	42.4661	5.72827e-16	5.3701	-8.75853	8.0192	-3.80498	2.54366	2	0	2.02558e-14
ENSG00000107249.21	GLIS3	1.97255e-16	8	8	2.95443e-18	Thyroid	0.867748	Kidney_Cortex	1.75456	0.39055	0.39055	-8.71319	1.66061	-1.54208	3.19672	8	0	2.05983e-14
ENSG00000137288.9	UQCC2	4.43866e-16	47	5	1.79153e-26	Brain_Frontal_Cortex_BA9	0.761948	Brain_Substantia_nigra	26.2124	2.17803e-15	0.951024	-10.6475	1.48329	-3.49766	2.25896	5	0	4.61352e-14
ENSG00000124564.17	SLC17A3	4.50921e-16	8	3	1.76764e-07	Lung	0.949897	Liver	6.01538	9.16898e-33	0.211271	-0.0628363	5.22225	3.22238	2.12101	3	0	4.66516e-14
ENSG00000124508.16	BTN2A2	1.1368e-15	49	5	6.89416e-18	Esophagus_Gastroesophageal_Junction	0.288304	Brain_Anterior_cingulate_cortex_BA24	26.9399	2.48998e-15	1.32563	-8.61665	5.63478	-3.72574	4.34294	5	0	1.17069e-13
ENSG00000100319.12	ZMAT5	1.53316e-15	34	4	6.73325e-16	Skin_Sun_Exposed_Lower_leg	0.630435	Small_Intestine_Terminal_Ileum	24.2303	1.25139e-15	1.21676	-6.66534	8.07526	-1.29076	5.7915	4	0	1.57163e-13
ENSG00000270604.5	HCG17	3.19732e-15	45	6	5.35926e-18	Nerve_Tibial	0.921391	Small_Intestine_Terminal_Ileum	25.2776	2.46863e-15	0.979385	-8.64545	6.05417	-3.62336	3.80202	6	0	3.26258e-13
ENSG00000184076.13	UQCR10	3.39866e-15	49	4	2.03045e-13	Skin_Sun_Exposed_Lower_leg	0.667131	Spleen	29.3688	9.96264e-16	2.77944	-4.99413	7.34678	0.669901	3.90775	4	0	3.45227e-13
ENSG00000183734.4	ASCL2	5.01047e-15	40	7	4.64875e-08	Brain_Caudate_basal_ganglia	0.901825	Adipose_Visceral_Omentum	15.8823	1.01293e-15	1.03214	-5.46425	4.75443	-0.696363	3.01579	7	0	5.06646e-13
ENSG00000204694.10	OR11A1	5.09545e-15	1	1	5.09545e-15	Testis	5.09545e-15	Testis	1	1	1	-7.82453	-7.82453	-7.82453	NA	1	0	5.12919e-13
ENSG00000128342.4	LIF	6.01638e-15	10	5	2.84358e-16	Artery_Tibial	0.572316	Testis	5.05083	5.54664e-18	0.519118	-8.17978	1.68462	-4.14463	4.37078	5	0	6.02906e-13
ENSG00000198270.12	TMEM116	1.03425e-14	49	2	1.49446e-14	Uterus	0.688003	Ovary	45.5326	5.64285e-16	1.95373	-7.68801	4.94404	-4.88576	1.85408	2	0	1.03181e-12
ENSG00000089234.15	BRAP	1.97356e-14	13	2	3.90422e-15	Heart_Left_Ventricle	6.66512e-13	Artery_Aorta	12.0788	1.86178e-17	0.92118	-7.85797	-7.18613	-7.54666	0.17646	2	0	1.96014e-12
ENSG00000185847.7	LINC01405	2.54775e-14	7	2	4.33432e-14	Esophagus_Mucosa	4.46006e-08	Testis	6.01398	2.63234e-18	0.753616	-5.47159	7.55055	5.60401	4.88653	2	0	2.51923e-12
ENSG00000233232.6	NPIPB7	3.21847e-14	23	2	2.58428e-15	Skin_Sun_Exposed_Lower_leg	0.159134	Testis	20.7697	2.67839e-18	0.979223	1.40799	7.9095	7.37811	1.40838	2	0	3.16842e-12
ENSG00000089022.13	MAPKAPK5	3.56109e-14	48	2	4.58942e-13	Muscle_Skeletal	0.566386	Pituitary	38.23	1.91121e-15	7.83866	-2.50021	7.23693	3.70695	2.99316	2	0	3.49034e-12
ENSG00000176920.11	FUT2	4.21318e-14	28	6	1.20071e-18	Vagina	0.261355	Skin_Sun_Exposed_Lower_leg	14.3449	6.98354e-16	0.563662	-8.81464	8.14956	-0.567955	6.17744	6	0	4.11144e-12
ENSG00000197272.2	IL27	5.73763e-14	32	3	3.89023e-12	Testis	0.414447	Brain_Amygdala	21.159	8.71199e-16	0.825829	-6.94111	6.71464	-2.29698	3.49923	3	0	5.57473e-12
ENSG00000142233.11	NTN5	5.80307e-14	47	5	3.71664e-18	Cells_Cultured_fibroblasts	0.55834	Artery_Coronary	29.1386	2.79454e-15	1.11123	-2.71423	8.68714	4.93356	3.48953	5	0	5.61391e-12
ENSG00000198156.10	NPIPB6	6.58046e-14	7	5	1.02792e-14	Brain_Caudate_basal_ganglia	0.95	Heart_Left_Ventricle	4.06488	9.71569e-18	0.165998	-7.73575	6.74102	1.99137	5.29535	5	0	6.31851e-12
ENSG00000001626.14	CFTR	6.58796e-14	28	3	2.08396e-15	Brain_Amygdala	0.00170186	Heart_Left_Ventricle	25.7028	1.86954e-15	1.02885	-7.93624	6.87739	-3.67488	5.92258	3	0	6.31851e-12
ENSG00000050820.16	BCAR1	7.33434e-14	43	5	8.46765e-14	Brain_Substantia_nigra	0.461013	Skin_Not_Sun_Exposed_Suprapubic	22.591	5.91248e-16	2.22258	-2.94117	7.46284	3.33807	4.25828	5	0	7.0043e-12
ENSG00000203760.8	CENPW	7.47032e-14	37	1	1.00158e-14	Adipose_Subcutaneous	6.20332e-06	Ovary	36.6321	3.61041e-15	36.6321	-7.73906	7.50476	-6.21342	4.16041	1	0	7.1038e-12
ENSG00000090372.14	STRN4	8.03346e-14	42	3	9.04468e-09	Vagina	0.881558	Lung	33.7524	4.59286e-16	2.26952	-2.81192	5.74774	1.72243	2.37911	3	0	7.60694e-12
ENSG00000224843.6	LINC00240	1.00829e-13	43	5	7.02976e-13	Brain_Amygdala	0.976733	Cells_Cultured_fibroblasts	22.7729	6.87041e-16	1.50227	-2.60258	7.17886	4.14145	2.68454	5	0	9.50725e-12
ENSG00000100314.3	CABP7	1.05541e-13	7	5	5.03315e-16	Skin_Sun_Exposed_Lower_leg	0.966156	Heart_Left_Ventricle	4.28934	2.47818e-16	0.203518	-7.05771	8.11069	0.788933	6.61039	5	0	9.90978e-12
ENSG00000188322.4	SBK1	1.12547e-13	15	5	4.60221e-15	Esophagus_Muscularis	0.13782	Artery_Coronary	7.51562	5.35364e-17	0.454525	-2.02133	7.83733	3.40699	3.5836	5	0	1.05234e-11
ENSG00000257595.2	RP3-473L9.4	2.14212e-13	36	2	2.88953e-18	Brain_Cerebellum	0.00213041	Vagina	33.6578	3.30738e-15	1.44787	-8.71571	3.07142	-7.11226	1.86224	2	0	1.99458e-11
ENSG00000258240.5	RP1-46F2.3	4.34316e-13	15	2	5.41665e-14	Brain_Hippocampus	0.900566	Brain_Caudate_basal_ganglia	10.3097	3.56072e-17	4.68558	-7.52146	0.124946	-2.76882	3.54559	2	0	4.02725e-11
ENSG00000096395.10	MLN	4.39123e-13	1	1	4.39123e-13	Testis	4.39123e-13	Testis	1	1	1	7.24292	7.24292	7.24292	NA	1	0	4.0433e-11
ENSG00000005020.12	SKAP2	4.39666e-13	34	5	4.47032e-13	Artery_Tibial	0.986368	Nerve_Tibial	20.5259	1.66846e-15	0.715703	-7.2405	7.21833	-0.190363	4.80587	5	0	4.0433e-11
ENSG00000111252.10	SH2B3	5.5828e-13	41	1	5.46988e-13	Artery_Tibial	0.00390712	Minor_Salivary_Gland	40.0012	1.11495e-15	40.0012	-7.21308	7.21308	-3.2371	6.44174	1	0	5.11306e-11
ENSG00000105989.8	WNT2	5.64602e-13	33	2	3.95396e-11	Uterus	0.0786605	Ovary	31.1793	9.18507e-16	1.2264	-6.60579	6.60579	1.70125	3.70923	2	0	5.14986e-11
ENSG00000111300.9	NAA25	5.69192e-13	37	4	3.66477e-14	Adipose_Subcutaneous	0.000196503	Heart_Left_Ventricle	28.153	6.7379e-16	1.24995	-7.57237	-3.72347	-5.3067	0.969296	4	0	5.17062e-11
ENSG00000112514.15	CUTA	5.98469e-13	48	2	2.64507e-22	Stomach	5.05374e-06	Brain_Amygdala	40.6358	7.98848e-16	5.77309	-9.71335	-4.56254	-6.80853	1.10946	2	0	5.41457e-11
ENSG00000234608.7	MAPKAPK5-AS1	6.63406e-13	48	2	2.26024e-15	Artery_Aorta	0.00194564	Brain_Cerebellum	45.2324	1.14336e-15	1.56597	-7.92616	-3.09841	-7.22209	0.653817	2	0	5.97788e-11
ENSG00000111249.13	CUX2	8.30857e-13	3	2	1.10445e-12	Muscle_Skeletal	0.000579305	Prostate	2.05769	4.93038e-32	0.942312	-7.11682	-3.44112	-4.66636	2.12216	2	0	7.45669e-11
ENSG00000106004.4	HOXA5	8.71364e-13	36	7	9.80328e-09	Skin_Sun_Exposed_Lower_leg	0.91053	Pituitary	14.7382	4.28214e-16	0.687518	-5.7341	1.82563	-0.464845	1.59382	7	0	7.78895e-11
ENSG00000272312.1	RP11-239L20.6	9.41824e-13	1	1	9.41824e-13	Artery_Coronary	9.41824e-13	Artery_Coronary	1	1	1	7.13875	7.13875	7.13875	NA	1	0	8.38524e-11
ENSG00000161904.11	LEMD2	1.00254e-12	48	3	2.04199e-15	Esophagus_Mucosa	0.111274	Whole_Blood	39.342	3.86801e-15	2.97332	-7.93877	7.41306	-5.41258	2.49662	3	0	8.86329e-11
ENSG00000105397.13	TYK2	1.00345e-12	47	6	4.49178e-17	Whole_Blood	0.972927	Cells_Cultured_fibroblasts	22.7433	5.15029e-16	0.802206	-8.39929	5.46714	-2.64432	3.13394	6	0	8.86329e-11
ENSG00000261272.1	MUC22	1.04437e-12	2	2	2.36644e-08	Esophagus_Mucosa	0.00729091	Testis	1.34359	0.656414	0.656414	-5.58282	-2.68326	-4.13304	2.0503	2	0	9.18837e-11
ENSG00000198324.13	FAM109A	1.1131e-12	48	3	3.67674e-14	Small_Intestine_Terminal_Ileum	0.500757	Esophagus_Muscularis	38.9445	8.73578e-16	4.19053	-5.87565	7.57195	0.489015	3.83132	3	0	9.75469e-11
ENSG00000276180.1	HIST1H4I	1.41632e-12	8	4	6.83698e-08	Whole_Blood	0.0505308	Adipose_Visceral_Omentum	4.8719	2.36517e-18	0.247759	-2.06622	5.3954	1.44893	3.05935	4	0	1.23635e-10
ENSG00000175646.3	PRM1	1.76862e-12	17	3	1.0695e-09	Pancreas	0.176826	Brain_Hippocampus	13.8628	7.9683e-18	0.660298	-6.09868	4.0028	0.0559986	3.02773	3	0	1.53787e-10
ENSG00000185338.4	SOCS1	3.64766e-12	33	6	1.13436e-06	Brain_Hypothalamus	0.720985	Adrenal_Gland	16.0544	6.84938e-16	0.972756	-4.86677	3.55191	-1.61092	2.99457	6	0	3.15947e-10
ENSG00000261584.1	RP11-457M11.5	3.93637e-12	9	3	2.8605e-10	Colon_Transverse	0.344445	Breast_Mammary_Tissue	7.18366	6.15926e-17	0.591626	-6.30616	-0.945419	-2.3359	1.83597	3	0	3.39637e-10
ENSG00000204610.12	TRIM15	4.57529e-12	11	4	2.58178e-12	Skin_Not_Sun_Exposed_Suprapubic	0.908439	Spleen	8.58142	2.35371e-18	0.296953	-4.61311	6.99879	0.340064	4.62006	4	0	3.93246e-10
ENSG00000135148.11	TRAFD1	4.82402e-12	26	3	1.31223e-11	Adipose_Visceral_Omentum	0.00411714	Brain_Cerebellar_Hemisphere	13.686	6.45948e-16	0.739224	2.86904	6.76728	5.00704	1.815	3	0	4.13036e-10
ENSG00000185650.9	ZFP36L1	7.76997e-12	36	3	2.40201e-14	Pancreas	0.872638	Whole_Blood	29.9448	2.9043e-15	1.27756	-0.904992	7.62704	6.40055	1.89078	3	0	6.62731e-10
ENSG00000150637.8	CD226	1.02146e-11	44	4	8.70854e-13	Whole_Blood	0.880042	Stomach	35.8657	2.14448e-15	1.48881	-7.14951	1.64141	0.639545	1.88286	4	0	8.67934e-10
ENSG00000105538.9	RASIP1	1.23183e-11	33	2	5.2635e-12	Testis	0.518388	Brain_Cerebellar_Hemisphere	27.6561	9.48824e-16	3.86901	-2.07987	6.89828	5.4352	2.31852	2	0	1.04272e-09
ENSG00000184110.14	EIF3C	1.26116e-11	24	4	4.60556e-11	Brain_Hypothalamus	0.866848	Brain_Anterior_cingulate_cortex_BA24	15.5749	2.35072e-18	0.738833	-6.58316	1.09677	-3.15065	1.81901	4	0	1.06352e-09
ENSG00000089012.14	SIRPG	1.45101e-11	44	8	9.38429e-09	Brain_Anterior_cingulate_cortex_BA24	0.820304	Whole_Blood	18.081	6.843e-16	0.679711	-3.03711	5.7415	2.10257	3.19154	8	0	1.21901e-09
ENSG00000187987.9	ZSCAN23	1.78471e-11	47	2	2.98354e-08	Testis	0.469537	Brain_Substantia_nigra	43.6029	1.77769e-15	2.36884	-2.10933	5.5424	2.66789	1.74336	2	0	1.49374e-09
ENSG00000176909.11	MAMSTR	2.0898e-11	45	6	3.59274e-15	Adrenal_Gland	0.812651	Brain_Cerebellar_Hemisphere	22.8642	7.86744e-16	0.849528	-7.04049	7.86838	2.69648	4.06052	6	0	1.74256e-09
ENSG00000182108.9	DEXI	2.38087e-11	13	4	6.4325e-07	Brain_Cortex	0.458075	Adrenal_Gland	9.26223	5.97946e-18	0.561417	-3.05243	4.97776	3.83084	2.39491	4	0	1.97789e-09
ENSG00000133466.13	C1QTNF6	3.90149e-11	48	3	1.9432e-08	Whole_Blood	0.94644	Brain_Amygdala	34.6486	3.33639e-15	2.05791	-4.14617	5.61698	0.962638	2.24021	3	0	3.22481e-09
ENSG00000154438.7	ASZ1	3.9107e-11	2	2	1.487e-10	Testis	2.35218e-09	Lung	1.60643	0.393566	0.393566	-6.4067	5.97141	-0.217649	8.75264	2	0	3.22481e-09
ENSG00000281706.2	LINC01012	4.36884e-11	7	4	2.07001e-09	Brain_Cerebellar_Hemisphere	0.919243	Ovary	5.21236	7.52141e-17	0.324158	-0.348054	5.99222	1.57775	2.1552	4	0	3.58936e-09
ENSG00000026950.16	BTN3A1	4.55242e-11	48	4	2.50937e-10	Brain_Cerebellar_Hemisphere	0.842896	Stomach	34.4875	6.18867e-16	1.4872	-5.67371	6.32641	-1.16907	2.52035	4	0	3.72648e-09
ENSG00000065989.15	PDE4A	7.1692e-11	48	7	6.7105e-10	Colon_Sigmoid	0.844185	Brain_Hippocampus	23.3111	2.27366e-15	0.788695	-4.86927	6.17277	1.97346	3.45527	7	0	5.84709e-09
ENSG00000231500.6	RPS18	7.43981e-11	49	2	2.76925e-12	Cells_Cultured_fibroblasts	0.000785444	Kidney_Cortex	47.1117	1.44179e-15	1.81732	3.35787	6.98896	6.49016	0.541637	2	0	6.04572e-09
ENSG00000205609.12	EIF3CL	8.10862e-11	5	5	8.55123e-12	Brain_Hypothalamus	0.611474	Nerve_Tibial	2.04512	0.258438	0.258438	-6.82899	3.97009	-1.73528	4.03769	5	0	6.56534e-09
ENSG00000146109.4	ABT1	8.84087e-11	49	4	3.20458e-12	Muscle_Skeletal	0.992936	Vagina	35.1179	1.46525e-15	2.18696	-6.96845	2.28608	-2.31516	2.82789	4	0	7.13238e-09
ENSG00000169344.15	UMOD	8.88832e-11	2	2	1.92917e-11	Pancreas	0.00707584	Stomach	1.23983	0.76017	0.76017	-6.71129	-2.69325	-4.70227	2.84118	2	0	7.14455e-09
ENSG00000112763.15	BTN2A1	8.91989e-11	47	3	3.79434e-09	Small_Intestine_Terminal_Ileum	0.275866	Brain_Cerebellar_Hemisphere	41.2611	1.24384e-15	1.40261	-5.89292	3.2859	-4.2705	1.93456	3	0	7.14455e-09
ENSG00000139641.12	ESYT1	9.84419e-11	37	2	8.18587e-30	Pancreas	0.483554	Cells_Cultured_fibroblasts	34.2734	6.22332e-16	1.1507	-1.79012	11.3414	-0.325163	2.0671	2	0	7.85672e-09
ENSG00000173064.12	HECTD4	1.42652e-10	49	5	1.37704e-12	Brain_Putamen_basal_ganglia	0.363787	Adrenal_Gland	30.8735	1.09365e-15	1.05808	-2.055	7.08634	4.50596	2.09743	5	0	1.13446e-08
ENSG00000174951.10	FUT1	1.52021e-10	27	3	3.61019e-06	Brain_Cerebellar_Hemisphere	0.206715	Lung	21.6999	5.91928e-16	1.34244	-4.63265	4.63265	-3.12006	2.75179	3	0	1.20469e-08
ENSG00000160190.13	SLC37A1	1.62416e-10	42	7	3.64811e-09	Brain_Nucleus_accumbens_basal_ganglia	0.791266	Skin_Not_Sun_Exposed_Suprapubic	20.5545	1.65454e-15	0.803622	-5.89941	2.94185	-0.566837	2.09202	7	0	1.28251e-08
ENSG00000137265.14	IRF4	2.05368e-10	33	3	6.36048e-09	Adipose_Subcutaneous	0.000558977	Stomach	24.0516	6.35252e-16	1.36182	-5.80699	5.80699	3.09178	3.28156	3	0	1.61597e-08
ENSG00000139187.9	KLRG1	3.12874e-10	44	4	7.43756e-11	Artery_Coronary	0.381014	Whole_Blood	25.9293	2.47835e-15	2.48757	-6.51156	0.87603	-3.63633	2.13365	4	0	2.45327e-08
ENSG00000182264.8	IZUMO1	3.34385e-10	43	3	3.7279e-12	Brain_Caudate_basal_ganglia	0.983086	Pancreas	32.4101	4.73938e-16	1.7431	-2.91098	6.94713	2.17674	2.52302	3	0	2.61276e-08
ENSG00000229117.8	RPL41	5.21986e-10	33	3	6.89218e-11	Adipose_Subcutaneous	0.93721	Brain_Hypothalamus	19.0986	1.37948e-15	1.12011	-6.52298	0.0787771	-1.74974	1.59495	3	0	4.0644e-08
ENSG00000197903.7	HIST1H2BK	5.63695e-10	37	5	2.88524e-12	Brain_Frontal_Cortex_BA9	0.229025	Lung	14.8015	5.70038e-16	0.654088	-6.75185	6.9832	2.33016	3.4363	5	0	4.37392e-08
ENSG00000204687.4	MAS1L	7.03265e-10	12	3	3.41173e-08	Prostate	0.580407	Adipose_Visceral_Omentum	8.86222	2.59075e-18	0.888042	-5.51888	-0.55279	-3.73906	1.35851	3	0	5.43802e-08
ENSG00000256582.1	RP11-75L1.1	8.3971e-10	6	2	1.98486e-10	Small_Intestine_Terminal_Ileum	9.15988e-09	Lung	5.74767	4.99254e-19	0.196157	-6.36251	-5.74559	-5.94195	0.304709	2	0	6.45242e-08
ENSG00000197153.4	HIST1H3J	8.40227e-10	2	1	8.40227e-10	Spleen	8.40227e-10	Spleen	2	0	2	6.13714	6.13714	6.13714	0	1	0	6.45242e-08
ENSG00000152495.10	CAMK4	8.99374e-10	18	7	5.11087e-09	Brain_Caudate_basal_ganglia	0.954852	Liver	7.33091	1.37943e-17	0.443243	-5.84352	2.38514	-1.21998	3.32475	7	0	6.88299e-08
ENSG00000235109.7	ZSCAN31	1.05126e-09	46	3	2.91395e-13	Whole_Blood	0.865468	Adrenal_Gland	37.6186	1.07078e-15	1.32893	-1.97927	7.29831	2.10245	1.34899	3	0	8.0179e-08
ENSG00000196993.8	NPIPB9	1.37864e-09	1	1	1.37864e-09	Artery_Tibial	1.37864e-09	Artery_Tibial	1	1	1	6.05795	6.05795	6.05795	NA	1	0	1.0479e-07
ENSG00000081237.18	PTPRC	1.4679e-09	41	5	4.85534e-11	Minor_Salivary_Gland	0.869348	Adrenal_Gland	21.8486	3.22183e-16	1.55332	-3.80707	6.57531	1.07087	2.16215	5	0	1.11197e-07
ENSG00000223501.8	VPS52	1.4785e-09	48	3	4.26488e-20	Breast_Mammary_Tissue	0.95706	Whole_Blood	31.8813	8.78112e-16	3.57778	-3.35787	9.18116	1.31142	3.26479	3	0	1.11622e-07
ENSG00000267198.1	RP11-798G7.6	1.55573e-09	3	2	8.18618e-10	Ovary	0.00246301	Spleen	2.09292	4.91534e-17	0.907084	-6.14127	3.02785	-3.0849	5.2938	2	0	1.17057e-07
ENSG00000196866.2	HIST1H2AD	1.6694e-09	18	3	6.94362e-07	Brain_Frontal_Cortex_BA9	0.993236	Artery_Aorta	15.4148	5.07971e-18	0.998612	-4.96293	0.00847715	-1.23121	1.50234	3	0	1.25188e-07
ENSG00000168071.21	CCDC88B	2.46299e-09	49	4	1.38587e-11	Brain_Spinal_cord_cervical_c-1	0.452714	Adrenal_Gland	36.2488	3.5644e-15	1.47549	-3.69097	6.75938	4.99476	2.23455	4	0	1.84082e-07
ENSG00000146039.10	SLC17A4	2.47809e-09	10	5	2.86836e-11	Pituitary	0.000124108	Colon_Sigmoid	5.67711	1.49617e-17	0.245289	-6.65318	5.12278	-3.98838	3.3516	5	0	1.84593e-07
ENSG00000112812.15	PRSS16	3.3412e-09	38	6	2.88814e-07	Brain_Substantia_nigra	0.900125	Whole_Blood	23.8309	2.33303e-15	0.960239	-2.50404	5.1306	-0.499268	1.67224	6	0	2.48059e-07
ENSG00000278195.1	SSTR3	4.30549e-09	20	6	1.3694e-05	Brain_Amygdala	0.989906	Kidney_Cortex	8.18844	2.469e-17	0.365232	-4.34871	4.34871	0.53048	3.0262	6	0	3.18592e-07
ENSG00000082641.15	NFE2L1	4.41276e-09	29	6	9.7728e-09	Thyroid	0.608579	Heart_Atrial_Appendage	14.2263	4.0708e-16	0.564489	-4.62862	5.73463	1.78904	2.74714	6	0	3.24414e-07
ENSG00000271755.1	RP1-153G14.4	4.41321e-09	45	4	2.89566e-09	Esophagus_Mucosa	0.915801	Brain_Hippocampus	27.5528	2.7011e-15	1.82194	0.105725	5.93741	3.40646	1.81372	4	0	3.24414e-07
ENSG00000160224.16	AIRE	5.17135e-09	37	6	1.08156e-06	Skin_Sun_Exposed_Lower_leg	0.859814	Esophagus_Muscularis	15.3318	1.41209e-15	0.759578	-3.89024	4.87619	0.046501	2.23616	6	0	3.78899e-07
ENSG00000111801.15	BTN3A3	5.25253e-09	45	6	5.23621e-11	Breast_Mammary_Tissue	0.89062	Heart_Atrial_Appendage	23.4816	2.28934e-15	0.953782	-1.5433	6.56406	2.41163	1.65842	6	0	3.83589e-07
ENSG00000267673.6	FDX2	5.88016e-09	48	5	6.24488e-11	Pancreas	0.505375	Cells_Cultured_fibroblasts	31.0845	6.99018e-16	1.25137	-1.27918	6.53776	3.27133	1.73158	5	0	4.28026e-07
ENSG00000123374.10	CDK2	6.00721e-09	49	5	1.27082e-07	Muscle_Skeletal	0.927215	Brain_Cerebellum	22.3828	5.73634e-16	1.00051	-0.847802	5.283	-0.0309705	1.55298	5	0	4.35854e-07
ENSG00000170525.19	PFKFB3	6.24541e-09	39	9	6.24151e-06	Adipose_Subcutaneous	0.942204	Adrenal_Gland	19.8915	5.26003e-16	0.673585	-4.51804	4.08353	-1.21465	2.49732	9	0	4.51671e-07
ENSG00000184293.7	CLECL1	6.3563e-09	43	3	1.26147e-10	Testis	0.115357	Brain_Amygdala	35.4503	7.49713e-16	1.88448	-5.97689	6.43174	5.15897	2.28293	3	0	4.58207e-07
ENSG00000090104.11	RGS1	6.71426e-09	47	2	5.93343e-10	Spleen	0.802658	Adrenal_Gland	34.9807	2.20736e-15	10.0755	-5.92003	6.19219	-3.52536	3.20431	2	0	4.82455e-07
ENSG00000220201.7	ZGLP1	7.39425e-09	47	4	5.73166e-07	Pituitary	0.565661	Artery_Tibial	35.849	3.43558e-15	1.29783	-3.48211	5.00005	3.39292	2.26069	4	0	5.29613e-07
ENSG00000122304.10	PRM2	9.38052e-09	20	2	1.44227e-09	Artery_Coronary	0.0383143	Adipose_Subcutaneous	14.1581	2.03623e-17	5.81897	-6.05069	6.05069	-2.92281	4.21191	2	0	6.69733e-07
ENSG00000139626.15	ITGB7	9.57901e-09	40	3	1.62489e-06	Colon_Transverse	0.962912	Skin_Sun_Exposed_Lower_leg	30.131	1.09821e-15	3.77118	-4.78692	4.79523	3.70992	2.43231	3	0	6.81726e-07
ENSG00000153774.8	CFDP1	1.06029e-08	38	3	3.55648e-10	Artery_Coronary	0.143188	Uterus	27.6811	1.19997e-15	3.49349	-5.61222	6.27235	3.79757	2.30787	3	0	7.52197e-07
ENSG00000178257.3	PRM3	1.13488e-08	1	1	1.13488e-08	Testis	1.13488e-08	Testis	1	1	1	-5.70923	-5.70923	-5.70923	NA	1	0	8.02565e-07
ENSG00000167183.2	PRR15L	1.31414e-08	49	5	3.75949e-09	Thyroid	0.152737	Ovary	30.6573	5.38493e-16	1.06241	-5.89444	5.79823	1.27455	4.2109	5	0	9.26407e-07
ENSG00000003056.7	M6PR	1.32764e-08	48	5	4.77538e-10	Brain_Cerebellar_Hemisphere	0.997034	Heart_Atrial_Appendage	28.842	1.0401e-15	0.987787	-3.78914	6.22631	-0.67141	2.87513	5	0	9.32983e-07
ENSG00000072818.11	ACAP1	1.56202e-08	44	5	1.81801e-10	Thyroid	0.855758	Esophagus_Gastroesophageal_Junction	18.5785	4.9591e-16	3.07851	-6.37598	2.20018	-2.15019	2.76117	5	0	1.09425e-06
ENSG00000215041.9	NEURL4	1.81917e-08	30	6	0.000102615	Adipose_Visceral_Omentum	0.740887	Artery_Aorta	18.3771	1.74801e-15	0.960406	-2.13201	3.88432	1.47816	2.34567	6	0	1.27041e-06
ENSG00000105996.6	HOXA2	1.83903e-08	7	4	6.43507e-10	Whole_Blood	0.921109	Colon_Sigmoid	5.11722	8.98005e-18	0.19044	-6.17939	-0.0990369	-1.73499	2.00352	4	0	1.28028e-06
ENSG00000126432.13	PRDX5	2.30841e-08	49	4	9.54555e-09	Brain_Cerebellar_Hemisphere	0.83149	Kidney_Cortex	28.4931	8.86181e-16	1.43808	-5.73861	2.55632	-0.572514	2.05588	4	0	1.60205e-06
ENSG00000159314.11	ARHGAP27	2.94545e-08	44	3	6.22517e-10	Brain_Frontal_Cortex_BA9	0.986392	Cells_Cultured_fibroblasts	26.6412	7.04886e-16	2.18268	-6.18462	6.18462	-0.17534	4.56939	3	0	2.03783e-06
ENSG00000111752.10	PHC1	3.26383e-08	47	5	8.45281e-10	Kidney_Cortex	0.681329	Skin_Not_Sun_Exposed_Suprapubic	34.2839	7.03321e-16	1.26878	-2.87711	6.13618	2.87789	1.78015	5	0	2.25113e-06
ENSG00000225190.10	PLEKHM1	3.42985e-08	7	4	7.09271e-10	Muscle_Skeletal	0.892083	Artery_Coronary	3.64516	1.19995e-17	0.154225	-6.16401	5.47988	-0.790664	3.95352	4	0	2.35837e-06
ENSG00000138688.15	KIAA1109	4.79207e-08	49	3	9.77905e-07	Brain_Cortex	0.933403	Skin_Sun_Exposed_Lower_leg	36.9988	2.01941e-15	3.31424	-4.89603	4.7062	-1.49911	2.26619	3	0	3.28492e-06
ENSG00000173457.10	PPP1R14B	5.10255e-08	41	2	4.93259e-09	Brain_Frontal_Cortex_BA9	0.0208866	Cells_Cultured_fibroblasts	34.2831	7.1129e-16	4.61963	2.31003	5.84943	5.21278	0.97705	2	0	3.48705e-06
ENSG00000168214.20	RBPJ	5.44892e-08	27	5	6.50596e-10	Artery_Aorta	0.675085	Brain_Anterior_cingulate_cortex_BA24	22.151	1.16468e-15	0.844015	-6.17766	0.41918	-0.862695	1.56452	5	0	3.71241e-06
ENSG00000189134.3	NKAPL	6.26901e-08	46	5	6.928e-07	Kidney_Cortex	0.946446	Artery_Coronary	19.3688	3.74076e-16	0.813182	-4.38872	4.96337	0.70593	3.22152	5	0	4.2489e-06
ENSG00000126351.12	THRA	6.27438e-08	36	2	0.00021673	Pituitary	0.822114	Esophagus_Muscularis	33.0311	1.7705e-15	1.86266	-3.69867	0.969612	-1.05826	1.37151	2	0	4.2489e-06
ENSG00000124568.10	SLC17A1	6.35668e-08	3	3	0.00230961	Liver	0.779541	Adrenal_Gland	2.4908	0.135019	0.135019	-3.04723	2.63804	-0.229702	2.84297	3	0	4.29162e-06
ENSG00000072682.18	P4HA2	7.53712e-08	45	4	3.07075e-08	Stomach	0.664894	Muscle_Skeletal	30.096	2.70794e-15	1.59057	-5.0906	5.53735	3.30777	2.26907	4	0	5.07325e-06
ENSG00000126067.11	PSMB2	8.12488e-08	48	2	2.52743e-08	Uterus	0.956272	Brain_Substantia_nigra	37.099	7.85076e-16	9.90196	-1.4127	5.57137	2.51105	2.09257	2	0	5.45246e-06
ENSG00000089248.6	ERP29	9.76407e-08	44	1	5.8249e-08	Small_Intestine_Terminal_Ileum	3.3818e-07	Thyroid	43.8159	6.92384e-16	43.8159	5.10082	5.42409	5.31991	0.0370943	1	0	6.53286e-06
ENSG00000251417.2	RP11-1348G14.4	1.0903e-07	38	2	9.49682e-09	Esophagus_Muscularis	1.05962e-05	Lung	32.4274	1.61438e-15	5.16225	4.40463	5.73948	5.20244	0.43225	2	0	7.27314e-06
ENSG00000105401.8	CDC37	1.09544e-07	27	2	4.04901e-08	Small_Intestine_Terminal_Ileum	0.0534572	Brain_Hippocampus	21.98	1.18333e-15	4.17176	-5.4887	-1.93121	-4.76118	0.579071	2	0	7.28568e-06
ENSG00000173264.14	GPR137	1.30894e-07	10	3	0.0105515	Brain_Cerebellar_Hemisphere	0.580728	Esophagus_Mucosa	6.23561	5.21452e-17	0.798135	-2.32517	2.55721	1.32571	2.01779	3	0	8.67978e-06
ENSG00000225746.9	SNHG23	1.3637e-07	18	9	2.55072e-10	Spleen	0.88161	Testis	8.46075	2.38181e-20	0.349849	-2.1443	6.32388	-0.00468927	1.70522	9	0	9.01619e-06
ENSG00000152611.11	CAPSL	1.40843e-07	13	3	3.67974e-06	Cells_Cultured_fibroblasts	0.0365618	Thyroid	10.4177	1.05425e-17	0.566089	-3.94966	4.6287	-1.4944	2.30333	3	0	9.28443e-06
ENSG00000173486.12	FKBP2	1.46151e-07	46	3	4.63546e-08	Artery_Tibial	0.632248	Esophagus_Mucosa	41.2433	1.11046e-15	1.46538	-2.46846	5.46476	1.77877	1.77666	3	0	9.606e-06
ENSG00000115694.14	STK25	1.47674e-07	39	9	6.85341e-06	Colon_Transverse	0.928968	Brain_Anterior_cingulate_cortex_BA24	14.9611	1.24238e-15	0.635764	-3.4283	4.49819	0.267814	1.79342	9	0	9.67764e-06
ENSG00000179295.17	PTPN11	1.50901e-07	49	1	1.21865e-11	Spleen	6.53403e-07	Small_Intestine_Terminal_Ileum	47.5124	1.34922e-15	47.5124	-6.77798	-4.97473	-5.20144	0.41602	1	0	9.86022e-06
ENSG00000168385.17	SEPT2	1.54547e-07	41	4	2.68008e-08	Cells_Cultured_fibroblasts	0.679175	Skin_Not_Sun_Exposed_Suprapubic	27.2718	1.26814e-15	3.17293	-5.56115	3.2619	-2.61961	2.12505	4	0	1.0069e-05
ENSG00000134207.14	SYT6	1.70336e-07	12	5	7.56694e-06	Muscle_Skeletal	0.900519	Nerve_Tibial	8.06492	4.78065e-17	0.496379	-4.47708	2.69365	-0.267876	2.14545	5	0	1.10654e-05
ENSG00000076662.9	ICAM3	1.71856e-07	34	3	0.000757597	Brain_Cortex	0.749425	Spleen	26.6476	9.86046e-16	1.45982	-3.36784	3.22983	2.55886	1.48424	3	0	1.11318e-05
ENSG00000206052.10	DOK6	1.85458e-07	14	10	5.37995e-11	Small_Intestine_Terminal_Ileum	0.969224	Brain_Hypothalamus	3.57705	7.72068e-17	0.137411	-1.00279	6.56002	0.549342	1.81878	10	0	1.19781e-05
ENSG00000177202.2	SPACA4	2.05876e-07	5	3	8.84065e-09	Breast_Mammary_Tissue	0.186897	Minor_Salivary_Gland	3.15357	5.70039e-17	0.747369	1.31981	5.75159	3.15724	1.61008	3	0	1.32585e-05
ENSG00000079739.15	PGM1	2.1231e-07	37	9	3.73497e-05	Testis	0.986472	Brain_Putamen_basal_ganglia	12.8504	9.84765e-16	0.487	-4.10098	4.12329	-0.610605	1.31414	9	0	1.36336e-05
ENSG00000261025.1	RP11-84D1.2	2.20253e-07	1	1	2.20253e-07	Testis	2.20253e-07	Testis	1	1	1	5.18138	5.18138	5.18138	NA	1	0	1.41032e-05
ENSG00000069493.14	CLEC2D	2.29124e-07	48	4	9.0292e-10	Liver	0.900684	Breast_Mammary_Tissue	35.9594	1.52275e-15	1.47896	-5.0359	6.12569	1.11678	1.44496	4	0	1.46293e-05
ENSG00000110848.8	CD69	2.64899e-07	12	3	7.44409e-07	Testis	0.105304	Brain_Hippocampus	10.6021	1.47872e-17	0.470138	-4.02936	4.9494	2.5621	3.17239	3	0	1.68653e-05
ENSG00000132388.12	UBE2G1	2.65902e-07	15	6	1.05726e-05	Brain_Caudate_basal_ganglia	0.92624	Liver	9.82495	2.52519e-17	0.426974	-4.40512	4.40512	0.290746	3.60119	6	0	1.6881e-05
ENSG00000146197.8	SCUBE3	2.75615e-07	36	4	0.000121138	Pituitary	0.715229	Cells_Cultured_fibroblasts	25.0209	1.25281e-15	0.920005	-3.46431	3.84381	-0.970491	2.95752	4	0	1.74481e-05
ENSG00000138031.14	ADCY3	3.37543e-07	33	4	2.4021e-08	Whole_Blood	0.454456	Colon_Sigmoid	21.0885	5.90642e-16	0.959197	-5.39492	5.58022	-0.955752	4.23936	4	0	2.13081e-05
ENSG00000110852.4	CLEC2B	3.62157e-07	46	5	2.64091e-10	Muscle_Skeletal	0.991655	Heart_Left_Ventricle	27.9236	2.50341e-15	1.03281	-2.14017	6.31851	0.641125	1.22869	5	0	2.27451e-05
ENSG00000130598.15	TNNI2	3.62343e-07	33	10	5.65187e-06	Brain_Amygdala	0.977192	Prostate	10.7629	7.14738e-16	0.369508	-4.53901	0.600824	-1.15745	1.51902	10	0	2.27451e-05
ENSG00000255384.1	RP11-770J1.4	3.77109e-07	3	1	3.77109e-07	Brain_Cerebellar_Hemisphere	3.77109e-07	Brain_Cerebellar_Hemisphere	3	5.47382e-48	3	-5.08016	-5.08016	-5.08016	0	1	0	2.36058e-05
ENSG00000089009.15	RPL6	3.9293e-07	46	1	3.9293e-07	Artery_Tibial	3.9293e-07	Adipose_Subcutaneous	46	8.59476e-16	46	-5.07235	5.07235	4.85181	1.49575	1	0	2.45274e-05
ENSG00000116819.6	TFAP2E	4.21345e-07	46	3	5.94359e-05	Stomach	0.1264	Brain_Cortex	41.5245	6.91545e-16	1.70857	-3.71281	4.01504	-3.15769	1.81057	3	0	2.62279e-05
ENSG00000108439.9	PNPO	4.2859e-07	44	5	2.95836e-09	Brain_Putamen_basal_ganglia	0.12753	Heart_Left_Ventricle	32.683	6.83365e-16	1.64236	-5.93389	-1.52391	-3.22929	0.968182	5	0	2.66047e-05
ENSG00000105281.12	SLC1A5	4.47386e-07	41	9	1.57243e-08	Artery_Aorta	0.978108	Brain_Putamen_basal_ganglia	15.8797	5.74229e-16	0.600571	-5.65347	2.91486	-0.490111	1.9604	9	0	2.76945e-05
ENSG00000150045.11	KLRF1	4.832e-07	5	4	6.0885e-07	Thyroid	0.985935	Skin_Not_Sun_Exposed_Suprapubic	2.19549	2.96743e-16	0.242465	-2.41911	4.98839	0.328107	3.09109	4	0	2.97861e-05
ENSG00000178188.14	SH2B1	4.83839e-07	42	1	1.01745e-07	Whole_Blood	4.76775e-05	Adipose_Visceral_Omentum	41.6915	4.11702e-15	41.6915	4.06673	5.32358	5.01442	0.161777	1	0	2.97861e-05
ENSG00000168488.18	ATXN2L	5.40708e-07	47	3	4.08581e-08	Testis	0.1048	Uterus	36.2749	8.08825e-16	2.11132	-5.4871	5.43171	-0.700008	2.65697	3	0	3.31956e-05
ENSG00000166822.12	TMEM170A	5.45628e-07	46	5	4.06244e-10	Lung	0.491713	Small_Intestine_Terminal_Ileum	24.8556	9.52463e-16	0.846384	-6.25161	6.02847	-0.574071	2.26646	5	0	3.34059e-05
ENSG00000105523.3	FAM83E	5.61168e-07	36	5	4.17103e-09	Brain_Anterior_cingulate_cortex_BA24	0.366237	Cells_Cultured_fibroblasts	22.9191	1.90763e-15	0.843242	-2.86825	5.87726	3.65014	2.09434	5	0	3.42634e-05
ENSG00000141293.15	SKAP1	5.9701e-07	46	7	3.96393e-07	Testis	0.842245	Thyroid	17.5711	4.9589e-16	0.690362	-3.69289	5.07068	-0.226326	2.43211	7	0	3.63526e-05
ENSG00000160654.9	CD3G	6.02908e-07	27	2	4.12908e-07	Adipose_Subcutaneous	0.00332929	Adipose_Visceral_Omentum	24.3408	4.1105e-16	2.65923	-5.06291	5.06291	-0.730351	4.92983	2	0	3.66119e-05
ENSG00000237248.4	LINC00987	6.14623e-07	43	8	3.55675e-11	Adipose_Subcutaneous	0.908556	Brain_Spinal_cord_cervical_c-1	15.6188	1.36847e-15	0.556462	-6.62146	0.840123	-1.15674	1.2493	8	0	3.72222e-05
ENSG00000130592.15	LSP1	6.76362e-07	36	5	5.65187e-06	Brain_Caudate_basal_ganglia	0.566295	Brain_Frontal_Cortex_BA9	26.9661	3.12388e-16	0.970952	-3.51333	4.53901	3.32783	2.20398	5	0	4.08505e-05
ENSG00000115677.16	HDLBP	6.93497e-07	48	3	1.14981e-06	Kidney_Cortex	0.831465	Brain_Nucleus_accumbens_basal_ganglia	42.3712	1.07432e-15	1.5479	-1.5161	4.8641	0.748922	1.30984	3	0	4.17725e-05
ENSG00000197102.10	DYNC1H1	7.02911e-07	22	4	1.64509e-05	Brain_Putamen_basal_ganglia	0.0678572	Adipose_Subcutaneous	13.3105	9.5868e-18	0.991493	-2.81816	4.30831	1.6636	2.89769	4	0	4.22257e-05
ENSG00000163362.10	C1orf106	7.34846e-07	25	10	1.30563e-05	Pancreas	0.913273	Whole_Blood	8.62847	3.4992e-17	0.301346	-4.30366	4.35916	-0.139678	2.27093	10	0	4.40257e-05
ENSG00000257086.1	RP11-783K16.13	7.55629e-07	41	4	1.0977e-08	Minor_Salivary_Gland	0.841598	Adipose_Subcutaneous	28.3427	2.71779e-15	1.57328	-2.47595	5.7149	2.66948	1.78378	4	0	4.51498e-05
ENSG00000172575.11	RASGRP1	7.65239e-07	39	3	4.37913e-08	Brain_Cortex	0.758186	Colon_Sigmoid	31.9124	1.00857e-15	1.17757	-5.10479	5.47484	2.26322	4.00917	3	0	4.56021e-05
ENSG00000178952.10	TUFM	7.7041e-07	46	2	2.77088e-08	Brain_Substantia_nigra	0.000141759	Heart_Left_Ventricle	42.6231	7.79928e-16	3.31987	-5.55533	-3.80508	-5.09337	0.245676	2	0	4.57882e-05
ENSG00000131042.14	LILRB2	7.88968e-07	13	11	0.00691409	Brain_Cerebellar_Hemisphere	0.815055	Small_Intestine_Terminal_Ileum	3.61041	2.88945e-17	0.171258	-2.70095	2.38493	-0.468184	1.48133	11	0	4.67668e-05
ENSG00000237441.9	RGL2	8.13359e-07	39	3	4.43995e-07	Artery_Aorta	0.786477	Skin_Sun_Exposed_Lower_leg	26.0312	7.02351e-16	3.742	-4.58685	5.04906	2.99444	2.83487	3	0	4.8085e-05
ENSG00000186075.12	ZPBP2	8.69076e-07	4	1	8.69076e-07	Testis	8.69076e-07	Small_Intestine_Terminal_Ileum	4	0	4	-4.91918	4.91918	2.45959	4.91918	1	0	5.12434e-05
ENSG00000189298.13	ZKSCAN3	1.00234e-06	49	6	5.14983e-05	Esophagus_Mucosa	0.95915	Adipose_Subcutaneous	29.7233	2.91579e-15	1.2853	-4.04872	2.48278	-0.480497	1.47769	6	0	5.89455e-05
ENSG00000147676.13	MAL2	1.0201e-06	29	5	4.35166e-08	Brain_Cerebellum	0.970141	Brain_Putamen_basal_ganglia	13.4845	5.81783e-16	1.98443	-5.47595	5.47595	-0.764699	2.65449	5	0	5.98324e-05
ENSG00000183508.4	FAM46C	1.03333e-06	44	4	4.16315e-07	Prostate	0.195335	Cells_Cultured_fibroblasts	32.9542	1.09998e-15	1.24146	-4.99639	5.06134	1.40981	2.87137	4	0	6.04495e-05
ENSG00000216937.13	CCDC7	1.0764e-06	49	3	1.95019e-06	Breast_Mammary_Tissue	0.523128	Colon_Sigmoid	33.5662	2.16968e-15	4.60021	-4.75852	4.1853	-0.0578853	2.27552	3	0	6.2805e-05
ENSG00000243716.10	NPIPB5	1.08642e-06	7	3	0.118292	Artery_Aorta	0.367083	Lung	5.65403	3.02161e-17	0.278792	-1.56198	0.925843	-0.819877	1.18773	3	0	6.32246e-05
ENSG00000197935.6	ZNF311	1.10843e-06	48	4	9.16144e-07	Ovary	0.846618	Spleen	33.0685	1.41509e-15	1.43137	-2.95879	4.90884	1.66498	1.5475	4	0	6.43382e-05
ENSG00000163600.12	ICOS	1.158e-06	19	2	1.71717e-07	Nerve_Tibial	0.000929675	Adipose_Visceral_Omentum	17.1176	1.00439e-17	1.8824	3.31099	5.22761	3.58489	0.658008	2	0	6.70412e-05
ENSG00000162302.12	RPS6KA4	1.20901e-06	26	5	3.50164e-11	Prostate	0.134074	Whole_Blood	16.8976	9.54541e-16	0.810494	-5.63446	6.62376	1.07669	4.70439	5	0	6.98135e-05
ENSG00000141959.16	PFKL	1.23433e-06	47	5	1.41414e-07	Colon_Transverse	0.708216	Brain_Caudate_basal_ganglia	22.1777	2.1655e-15	1.28784	-3.55481	5.2634	1.8156	2.46073	5	0	7.10917e-05
ENSG00000275713.2	HIST1H2BH	1.25054e-06	35	3	6.68452e-08	Adrenal_Gland	0.233348	Brain_Caudate_basal_ganglia	29.6396	1.10775e-15	0.990996	-1.19178	5.39945	1.07612	2.07011	3	0	7.17415e-05
ENSG00000134882.15	UBAC2	1.25203e-06	36	7	1.95592e-05	Whole_Blood	0.975229	Small_Intestine_Terminal_Ileum	20.9989	6.69936e-16	0.850433	-4.00613	4.26986	0.521801	2.3167	7	0	7.17415e-05
ENSG00000117461.14	PIK3R3	1.54347e-06	45	2	2.40898e-07	Adrenal_Gland	0.9609	Adipose_Visceral_Omentum	25.212	1.08982e-15	19.3797	-5.16464	3.83577	-2.84124	2.66018	2	0	8.82147e-05
ENSG00000228889.6	UBAC2-AS1	1.56558e-06	39	4	1.0126e-05	Skin_Not_Sun_Exposed_Suprapubic	0.79631	Small_Intestine_Terminal_Ileum	21.2484	3.8031e-16	3.09629	-4.41447	4.00613	-1.17795	2.46116	4	0	8.92502e-05
ENSG00000128340.14	RAC2	1.65799e-06	17	4	5.04442e-06	Liver	0.277906	Whole_Blood	11.7934	2.03336e-18	0.999844	-3.61712	4.56293	-0.959676	2.05789	4	0	9.42777e-05
ENSG00000125347.13	IRF1	1.67554e-06	39	2	2.93934e-07	Artery_Tibial	0.00247744	Pituitary	32.7303	1.47436e-15	5.29073	3.02608	5.1273	4.1676	0.878826	2	0	9.50336e-05
ENSG00000185090.14	MANEAL	1.80884e-06	19	3	3.46504e-05	Brain_Spinal_cord_cervical_c-1	0.0109315	Pituitary	9.8638	2.22741e-18	1.37755	-4.14053	4.14053	-1.54521	3.25705	3	0	0.000102335
ENSG00000080546.13	SESN1	1.88178e-06	42	1	1.83658e-06	Adipose_Subcutaneous	0.60951	Skin_Sun_Exposed_Lower_leg	39.7031	8.89171e-16	39.7031	-4.77062	0.510773	-4.5734	0.86437	1	0	0.000106192
ENSG00000118058.20	KMT2A	2.05065e-06	12	7	4.13381e-07	Artery_Coronary	0.936668	Skin_Sun_Exposed_Lower_leg	4.68033	6.63103e-18	0.238189	-3.0307	5.06269	0.551536	2.12879	7	0	0.000115431
ENSG00000280303.2	ERICD	2.1637e-06	27	2	1.99476e-07	Brain_Frontal_Cortex_BA9	0.58254	Small_Intestine_Terminal_Ileum	21.9665	7.13618e-16	3.24499	0.549678	5.19983	4.00601	0.878743	2	0	0.000121488
ENSG00000167283.7	ATP5L	2.22202e-06	19	2	5.57675e-07	Esophagus_Muscularis	0.0675715	Skin_Not_Sun_Exposed_Suprapubic	17.3713	1.58766e-17	1.46998	-3.07733	5.00533	1.90683	2.72498	2	0	0.00012445
ENSG00000105655.18	ISYNA1	2.53329e-06	42	2	1.44907e-07	Colon_Sigmoid	0.437185	Brain_Amygdala	36.6008	2.25203e-15	3.92177	-5.20284	5.25892	-1.87718	4.40223	2	0	0.000141528
ENSG00000189120.4	SP6	2.55562e-06	34	6	8.7252e-09	Small_Intestine_Terminal_Ileum	0.936932	Adrenal_Gland	13.8871	1.03756e-15	0.655583	-4.65233	5.75381	0.177203	2.19401	6	0	0.00014242
ENSG00000006607.13	FARP2	2.72749e-06	49	4	4.8378e-07	Brain_Cerebellum	0.998573	Brain_Hypothalamus	37.9831	6.04815e-16	1.29189	-1.75353	5.03264	1.17109	1.61309	4	0	0.00015162
ENSG00000154127.9	UBASH3B	2.79535e-06	41	4	0.000238514	Skin_Sun_Exposed_Lower_leg	0.947185	Skin_Not_Sun_Exposed_Suprapubic	26.5362	3.9327e-16	1.00094	-3.65423	3.67429	-1.28091	2.50807	4	0	0.000155007
ENSG00000139218.17	SCAF11	2.80437e-06	47	4	4.123e-05	Skin_Not_Sun_Exposed_Suprapubic	0.980045	Artery_Tibial	31.0299	8.88648e-16	1.52831	-3.09857	4.10048	1.65643	1.36672	4	0	0.000155122
ENSG00000159588.14	CCDC17	2.85138e-06	42	3	9.46199e-08	Brain_Caudate_basal_ganglia	0.998503	Artery_Tibial	34.2096	5.63573e-16	2.19482	-5.33676	5.20765	-3.74707	2.18903	3	0	0.000157333
ENSG00000184374.2	COLEC10	2.93419e-06	15	6	2.87631e-06	Heart_Left_Ventricle	0.871184	Brain_Substantia_nigra	6.43367	5.54933e-19	0.630709	-4.67946	4.67946	1.43974	2.89229	6	0	0.000161504
ENSG00000181027.10	FKRP	3.18024e-06	49	2	6.47701e-13	Cells_EBV-transformed_lymphocytes	0.526437	Brain_Spinal_cord_cervical_c-1	43.179	2.37976e-15	3.27412	-7.19004	-0.633454	-4.63724	0.9066	2	0	0.000174616
ENSG00000137338.5	PGBD1	3.19004e-06	39	5	5.52983e-08	Adipose_Visceral_Omentum	0.573059	Brain_Cerebellum	18.5143	4.22358e-16	1.33329	-5.43337	5.32759	-1.35391	2.7595	5	0	0.000174725
ENSG00000278765.1	RP5-890E16.5	3.46136e-06	46	4	1.28768e-05	Liver	0.884289	Brain_Hippocampus	38.2534	9.40692e-16	1.4711	-4.11446	4.36219	-0.60677	1.16091	4	0	0.000189122
ENSG00000105656.12	ELL	3.63428e-06	47	6	6.97427e-09	Cells_EBV-transformed_lymphocytes	0.947228	Skin_Sun_Exposed_Lower_leg	21.9114	9.0807e-16	0.746119	-5.79154	4.98959	-1.82359	3.41106	6	0	0.000198086
ENSG00000132780.16	NASP	3.73576e-06	43	3	3.22952e-07	Whole_Blood	0.335589	Brain_Anterior_cingulate_cortex_BA24	37.6861	1.74398e-15	2.17087	-5.10954	3.58687	-3.00918	1.75481	3	0	0.000203122
ENSG00000204713.10	TRIM27	3.85742e-06	49	5	0.0111439	Muscle_Skeletal	0.771573	Skin_Not_Sun_Exposed_Suprapubic	29.4578	3.94893e-16	1.10085	-2.53815	2.45231	-0.565989	1.68499	5	0	0.000209228
ENSG00000273038.2	RP11-479G22.8	3.95321e-06	49	2	2.46215e-07	Esophagus_Mucosa	0.0232227	Liver	42.4663	4.89643e-16	3.04473	-5.16056	-2.26975	-4.05066	0.785377	2	0	0.000213904
ENSG00000146463.11	ZMYM4	4.60007e-06	37	1	4.61276e-06	Adipose_Subcutaneous	0.480373	Spleen	35.6993	2.29979e-15	35.6993	-4.58167	-0.705702	-4.45908	0.643398	1	0	0.000248304
ENSG00000246465.1	RP11-57A19.2	4.77569e-06	2	1	4.36921e-06	Brain_Nucleus_accumbens_basal_ganglia	5.74996e-06	Pituitary	1.99108	0.00892479	1.99108	4.53538	4.593	4.56419	0.0407422	1	0	0.000257162
ENSG00000146047.6	HIST1H2BA	4.85849e-06	1	1	4.85849e-06	Testis	4.85849e-06	Testis	1	1	1	-4.57081	-4.57081	-4.57081	NA	1	0	0.000260992
ENSG00000110344.9	UBE4A	4.94471e-06	48	3	2.64925e-07	Brain_Frontal_Cortex_BA9	0.748444	Testis	26.651	1.34046e-15	9.12529	-5.14683	-0.320691	-2.6227	1.90384	3	0	0.000264986
ENSG00000123685.8	BATF3	4.97175e-06	48	6	1.72399e-08	Brain_Anterior_cingulate_cortex_BA24	0.989685	Muscle_Skeletal	24.382	4.20806e-16	0.941097	-5.63764	5.63764	1.13026	3.3227	6	0	0.000265799
ENSG00000086015.20	MAST2	5.28986e-06	44	3	9.11752e-08	Artery_Tibial	0.78886	Muscle_Skeletal	25.5871	9.0641e-16	1.42341	-5.34349	2.98287	-2.98989	2.52348	3	0	0.00028213
ENSG00000197375.12	SLC22A5	5.39056e-06	49	3	1.09804e-07	Adipose_Subcutaneous	0.640484	Brain_Amygdala	31.137	3.04855e-15	5.68703	-5.3097	4.48685	-3.30999	2.29796	3	0	0.000286513
ENSG00000132510.10	KDM6B	5.39768e-06	24	3	1.45378e-06	Adipose_Visceral_Omentum	0.846438	Skin_Not_Sun_Exposed_Suprapubic	18.1097	2.35382e-17	0.935966	-4.81749	2.33091	-1.32615	1.80729	3	0	0.000286513
ENSG00000197429.10	IPP	5.7965e-06	46	3	2.67506e-07	Uterus	0.445723	Liver	38.3032	6.202e-16	1.47024	-5.14501	5.14501	-3.68498	2.27046	3	0	0.000306954
ENSG00000138092.10	CENPO	6.0068e-06	26	6	6.59629e-07	Lung	0.630048	Adrenal_Gland	13.283	1.14185e-15	0.851395	-4.87968	4.97289	0.269954	2.62733	6	0	0.000317338
ENSG00000178562.17	CD28	6.05382e-06	16	3	1.81081e-06	Testis	0.00388822	Esophagus_Gastroesophageal_Junction	11.7715	9.95464e-18	0.429417	-4.77347	-2.88709	-4.2384	0.841903	3	0	0.000319068
ENSG00000225563.1	AC006076.1	6.1933e-06	1	1	6.1933e-06	Testis	6.1933e-06	Testis	1	1	1	-4.51968	-4.51968	-4.51968	NA	1	0	0.000325651
ENSG00000105855.9	ITGB8	6.32532e-06	15	10	1.67613e-06	Nerve_Tibial	0.705143	Ovary	5.36808	3.75512e-18	0.240171	-4.789	1.53826	-2.45545	2.04055	10	0	0.000331812
ENSG00000204695.3	OR14J1	6.69526e-06	1	1	6.69526e-06	Testis	6.69526e-06	Testis	1	1	1	4.50315	4.50315	4.50315	NA	1	0	0.000350396
ENSG00000139651.10	ZNF740	6.7608e-06	48	3	0.00668549	Testis	0.574432	Brain_Caudate_basal_ganglia	43.2698	1.28631e-15	1.71232	-2.71212	1.24435	-1.50319	1.27642	3	0	0.000352999
ENSG00000197208.5	SLC22A4	6.80518e-06	35	3	1.91717e-07	Colon_Transverse	0.640062	Brain_Spinal_cord_cervical_c-1	30.5512	1.03576e-15	1.12238	-5.20719	3.85878	-1.0332	3.5782	3	0	0.000354488
ENSG00000213886.3	UBD	7.15735e-06	24	1	4.97579e-07	Artery_Coronary	7.89783e-05	Vagina	23.4939	1.7799e-17	23.4939	-5.02724	-3.94748	-4.44237	0.549576	1	0	0.000371966
ENSG00000204084.12	INPP5B	7.23845e-06	49	3	1.20591e-08	Artery_Coronary	0.879277	Vagina	36.5013	3.59053e-15	3.26371	-2.62019	5.69889	2.57245	1.7296	3	0	0.000375308
ENSG00000164691.16	TAGAP	7.36045e-06	32	6	4.56192e-07	Cells_EBV-transformed_lymphocytes	0.421397	Brain_Putamen_basal_ganglia	20.8198	5.11181e-16	0.814826	-4.99867	5.04388	3.26697	2.67031	6	0	0.000379886
ENSG00000228031.2	AC078842.3	7.36076e-06	18	3	0.00856436	Thyroid	0.99224	Brain_Hippocampus	14.6699	8.49682e-18	1.17827	-2.62897	1.77698	0.42023	1.41241	3	0	0.000379886
ENSG00000144218.18	AFF3	7.57504e-06	32	5	1.29595e-07	Muscle_Skeletal	0.993101	Nerve_Tibial	20.1249	1.21794e-15	0.909502	-5.27942	5.25907	-1.85868	3.48427	5	0	0.000390045
ENSG00000197536.11	C5orf56	7.64145e-06	38	5	1.30622e-08	Skin_Sun_Exposed_Lower_leg	0.555326	Brain_Substantia_nigra	27.3259	2.67558e-15	1.06619	-1.89218	5.68525	2.783	1.39106	5	0	0.000391842
ENSG00000253368.3	TRNP1	7.64501e-06	45	4	0.000251717	Liver	0.988108	Uterus	32.2025	9.1676e-16	1.27276	-3.66051	3.5918	-2.21842	2.2452	4	0	0.000391842
ENSG00000159596.6	TMEM69	7.78544e-06	43	3	3.74292e-07	Brain_Hypothalamus	0.592949	Artery_Tibial	22.382	7.19935e-16	5.01494	-5.08159	5.08159	-0.662983	3.5992	3	0	0.000398126
ENSG00000176092.14	AIM1L	7.9743e-06	24	6	1.09781e-06	Kidney_Cortex	0.696477	Esophagus_Mucosa	9.25253	1.30889e-17	0.406904	-4.87324	4.87324	0.152942	3.21733	6	0	0.000406853
ENSG00000188786.9	MTF1	8.10762e-06	43	4	2.66459e-07	Artery_Aorta	0.701698	Colon_Sigmoid	21.5831	1.59498e-15	2.44449	-5.14575	0.38303	-1.82529	2.0397	4	0	0.000412713
ENSG00000273542.1	HIST1H4K	8.80619e-06	7	1	2.79077e-07	Whole_Blood	1.8311e-05	Spleen	6.97891	3.18299e-17	6.97891	-5.13706	-4.28455	-4.4383	0.309012	1	0	0.000447255
ENSG00000184281.14	TSSC4	9.47526e-06	48	4	2.20418e-05	Heart_Atrial_Appendage	0.912203	Brain_Amygdala	32.5112	6.08918e-16	1.12446	-3.08224	4.24314	1.26259	1.93971	4	0	0.000480144
ENSG00000159592.10	GPBP1L1	9.60805e-06	48	3	3.72683e-07	Minor_Salivary_Gland	0.588608	Artery_Aorta	29.1687	2.84935e-15	2.13608	-5.08241	0.540854	-2.22242	2.02935	3	0	0.000485772
ENSG00000166747.12	AP1G1	1.00127e-05	33	4	7.58195e-06	Artery_Tibial	0.943525	Lung	18.007	1.42891e-15	0.625951	-4.47666	1.23042	-2.46052	2.0449	4	0	0.000505087
ENSG00000161405.16	IKZF3	1.00377e-05	23	3	4.33746e-07	Adipose_Visceral_Omentum	0.242171	Pancreas	17.2168	7.4828e-18	1.1231	1.16958	5.05352	3.10007	1.30524	3	0	0.000505211
ENSG00000183137.14	CEP57L1	1.00917e-05	48	4	9.53717e-07	Breast_Mammary_Tissue	0.995641	Minor_Salivary_Gland	33.3027	8.88537e-16	1.26772	-4.90096	4.77062	-0.702988	2.16996	4	0	0.000506783
ENSG00000079999.13	KEAP1	1.02529e-05	42	4	2.72317e-07	Brain_Cerebellar_Hemisphere	0.935409	Adipose_Visceral_Omentum	29.8227	2.24163e-15	1.21033	-5.14166	2.15384	-1.84202	1.63	4	0	0.000513724
ENSG00000100316.15	RPL3	1.0307e-05	48	5	0.00308535	Cells_EBV-transformed_lymphocytes	0.70908	Kidney_Cortex	29.7224	6.18562e-16	1.14791	-2.9591	2.43459	0.706805	1.51145	5	0	0.000514853
ENSG00000020633.18	RUNX3	1.03215e-05	44	2	8.46111e-07	Minor_Salivary_Gland	0.841493	Testis	38.033	7.10648e-16	2.20565	-4.92442	3.32593	-1.03192	1.19905	2	0	0.000514853
ENSG00000273802.2	HIST1H2BG	1.03622e-05	48	4	2.69958e-06	Vagina	0.918815	Brain_Cortex	21.6061	6.11483e-16	1.63986	-4.69245	4.29047	-0.735546	2.35346	4	0	0.000515733
ENSG00000143294.14	PRCC	1.04722e-05	49	4	4.66053e-06	Brain_Cerebellum	0.935687	Brain_Caudate_basal_ganglia	29.5079	5.39045e-16	2.04681	-4.57952	3.21792	-0.490552	1.60284	4	0	0.000519048
ENSG00000203705.10	TATDN3	1.04753e-05	49	3	8.32004e-07	Ovary	0.663928	Esophagus_Mucosa	40.0119	6.8324e-16	2.19577	-4.92771	4.77307	-2.27523	1.9086	3	0	0.000519048
ENSG00000105991.7	HOXA1	1.09142e-05	32	4	5.32273e-07	Whole_Blood	0.989448	Adipose_Subcutaneous	22.1541	5.65132e-16	1.00686	-5.0143	0.816264	-0.0026536	1.54272	4	0	0.000538681
ENSG00000152518.7	ZFP36L2	1.09197e-05	47	5	0.000165437	Cells_EBV-transformed_lymphocytes	0.947635	Brain_Cerebellum	30.016	7.24215e-16	1.02467	-1.93293	3.76667	1.47658	1.7351	5	0	0.000538681
ENSG00000121210.15	KIAA0922	1.09672e-05	47	3	2.79295e-07	Heart_Left_Ventricle	0.896618	Liver	23.5408	5.01896e-16	10.2045	-5.13691	4.76369	-0.0209004	2.46531	3	0	0.000538782
ENSG00000132522.15	GPS2	1.097e-05	42	4	2.50166e-06	Brain_Cortex	0.705755	Colon_Sigmoid	29.4831	2.86966e-15	1.10635	-4.70799	1.56977	-0.714402	2.24693	4	0	0.000538782
ENSG00000171940.13	ZNF217	1.12683e-05	42	2	8.4812e-06	Colon_Sigmoid	0.0653274	Brain_Cerebellum	32.1437	5.4491e-16	9.00114	-1.84301	4.45266	3.09992	2.46032	2	0	0.00055222
ENSG00000259747.1	RP11-275I4.2	1.18132e-05	3	3	7.28727e-07	Esophagus_Mucosa	0.00193039	Skin_Sun_Exposed_Lower_leg	2.52078	0.0990718	0.0990718	-4.95355	-3.10074	-4.26595	1.01455	3	0	0.000577657
ENSG00000278740.1	RP11-147L13.14	1.18412e-05	48	2	3.65128e-07	Brain_Hypothalamus	0.52747	Kidney_Cortex	41.8752	4.11697e-15	2.9858	0.631873	5.08629	3.9541	0.88967	2	0	0.000577763
ENSG00000142686.7	C1orf216	1.27388e-05	48	2	3.7807e-06	Cells_EBV-transformed_lymphocytes	0.034749	Heart_Left_Ventricle	44.9103	6.96511e-16	2.01432	-4.62309	-2.11127	-3.88108	0.707208	2	0	0.000620205
ENSG00000155363.18	MOV10	1.30397e-05	47	3	6.09475e-06	Pancreas	0.289057	Cells_Cultured_fibroblasts	37.1646	1.1841e-15	2.10779	-3.21604	4.52308	2.332	2.10273	3	0	0.000633475
ENSG00000277157.1	HIST1H4D	1.33873e-05	7	1	1.33873e-05	Cells_EBV-transformed_lymphocytes	1.33873e-05	Spleen	7	1.68972e-32	7	-4.35368	4.35368	-3.10977	3.29107	1	0	0.00064895
ENSG00000183431.11	SF3A3	1.35526e-05	47	3	3.15545e-07	Cells_Cultured_fibroblasts	0.00958839	Muscle_Skeletal	42.4337	4.17051e-15	1.62781	-4.76738	5.11392	4.12824	2.07315	3	0	0.000655542
ENSG00000132436.11	FIGNL1	1.3702e-05	48	2	4.29995e-05	Brain_Caudate_basal_ganglia	0.840762	Brain_Spinal_cord_cervical_c-1	43.587	1.07679e-15	1.75921	-0.200919	4.09074	2.57994	0.848409	2	0	0.000661337
ENSG00000176953.12	NFATC2IP	1.38251e-05	31	3	8.58247e-15	Testis	0.493264	Brain_Putamen_basal_ganglia	26.4122	1.19587e-15	0.962491	-7.75867	0.685126	-2.74261	1.25909	3	0	0.000665839
ENSG00000165671.19	NSD1	1.40715e-05	39	4	7.67837e-07	Brain_Substantia_nigra	0.931098	Pancreas	27.6278	9.34742e-16	1.45457	-4.15834	4.94337	0.746768	1.22955	4	0	0.00067625
ENSG00000007341.18	ST7L	1.43491e-05	49	2	1.33156e-06	Brain_Cerebellum	0.0235571	Esophagus_Mucosa	45.2705	6.56872e-16	2.14294	2.26428	4.83498	4.32766	0.489508	2	0	0.000688113
ENSG00000100324.13	TAB1	1.46424e-05	48	3	1.22921e-06	Adipose_Subcutaneous	0.998869	Nerve_Tibial	30.2524	7.43265e-16	1.04455	-4.85087	4.85087	0.79802	3.23064	3	0	0.000700673
ENSG00000179044.15	EXOC3L1	1.47674e-05	48	1	1.49605e-05	Artery_Coronary	0.0808347	Stomach	47.0104	1.52857e-15	47.0104	-4.32927	4.32927	4.09506	1.29657	1	0	0.000705142
ENSG00000254810.1	RP11-672A2.4	1.48263e-05	38	3	7.73507e-05	Artery_Coronary	0.986818	Whole_Blood	27.6817	2.69807e-15	2.29654	-3.95246	1.80244	-0.978412	1.85886	3	0	0.000706444
ENSG00000134461.15	ANKRD16	1.58325e-05	46	5	4.53521e-07	Artery_Tibial	0.802843	Small_Intestine_Terminal_Ileum	29.3717	6.82412e-16	1.03276	-5.045	3.5147	-2.47168	1.57102	5	0	0.000752783
ENSG00000150093.18	ITGB1	1.60581e-05	44	8	3.29824e-06	Skin_Sun_Exposed_Lower_leg	0.964195	Brain_Hippocampus	13.7343	8.98476e-16	0.538378	-3.30536	4.65132	0.942328	2.35412	8	0	0.000761891
ENSG00000159714.10	ZDHHC1	1.60998e-05	7	2	0.0290861	Lung	0.111689	Thyroid	6.28718	9.17515e-18	0.565766	-1.91006	2.18232	-1.26975	1.52653	2	0	0.000762251
ENSG00000168685.14	IL7R	1.65622e-05	37	4	2.33794e-07	Nerve_Tibial	0.873868	Skin_Not_Sun_Exposed_Suprapubic	20.0623	1.09392e-15	1.1593	-2.22825	5.17024	1.77986	3.11568	4	0	0.000782484
ENSG00000100321.14	SYNGR1	1.70748e-05	47	5	2.26653e-07	Minor_Salivary_Gland	0.924995	Thyroid	23.7313	2.13923e-15	0.923682	-5.17603	5.17603	-0.368773	2.34861	5	0	0.000804999
ENSG00000183520.11	UTP11	1.83165e-05	35	8	5.86163e-07	Nerve_Tibial	0.802814	Brain_Hypothalamus	20.0142	1.9305e-15	0.683133	-2.20039	4.99572	2.10417	2.4673	8	0	0.000861725
ENSG00000253217.1	KB-1991G8.1	1.8458e-05	9	2	0.000348439	Thyroid	0.913215	Minor_Salivary_Gland	8.11142	8.93735e-18	0.620582	-0.863541	3.57634	0.201588	1.28934	2	0	0.000866556
ENSG00000152670.18	DDX4	1.88633e-05	13	3	0.000988182	Brain_Spinal_cord_cervical_c-1	0.722733	Testis	9.71666	6.43826e-17	0.534814	-2.17867	3.29387	0.532477	1.48	3	0	0.000883725
ENSG00000118200.14	CAMSAP2	2.05479e-05	46	7	2.38692e-06	Nerve_Tibial	0.669139	Artery_Aorta	18.0235	1.58187e-15	0.606253	-4.66448	4.71756	1.63022	2.23353	7	0	0.000960636
ENSG00000084093.16	REST	2.06218e-05	43	5	1.47421e-06	Esophagus_Gastroesophageal_Junction	0.799573	Esophagus_Mucosa	19.5925	6.00219e-16	2.81018	-3.76467	4.8147	1.92959	2.34149	5	0	0.000962079
ENSG00000255363.2	RP11-672A2.5	2.10346e-05	9	4	0.00134116	Cells_Cultured_fibroblasts	0.691595	Whole_Blood	5.84913	9.59783e-18	0.463305	-3.20702	3.20702	0.420838	2.73706	4	0	0.000979291
ENSG00000160584.15	SIK3	2.12143e-05	36	5	4.99516e-07	Skin_Not_Sun_Exposed_Suprapubic	0.562149	Artery_Coronary	18.5377	1.52509e-15	0.964134	-5.0265	5.0265	1.6008	2.9586	5	0	0.000985603
ENSG00000102984.14	ZNF821	2.16609e-05	48	4	0.0130175	Colon_Sigmoid	0.807794	Adipose_Visceral_Omentum	21.1222	9.1643e-16	1.57243	-2.48329	2.48137	-0.132681	1.10621	4	0	0.00100427
ENSG00000122484.8	RPAP2	2.18409e-05	39	4	0.0104594	Testis	0.957884	Cells_Cultured_fibroblasts	26.9889	8.70398e-16	1.67529	-2.56026	2.43318	0.264562	1.75615	4	0	0.00101052
ENSG00000169194.9	IL13	2.26325e-05	26	6	7.33329e-07	Brain_Nucleus_accumbens_basal_ganglia	0.505079	Esophagus_Muscularis	16.4533	6.84247e-16	0.940995	-3.17171	4.95232	0.969803	1.53262	6	0	0.00104498
ENSG00000126070.19	AGO3	2.30097e-05	2	1	2.30097e-05	Breast_Mammary_Tissue	2.30097e-05	Cells_EBV-transformed_lymphocytes	2	0	2	-4.23349	-4.23349	-4.23349	8.88178e-16	1	0	0.0010602
ENSG00000131910.4	NR0B2	2.34172e-05	21	6	0.000342329	Testis	0.346648	Pituitary	11.1462	1.31756e-17	0.3986	-3.58096	2.97759	-1.78132	2.08608	6	0	0.00107676
ENSG00000228559.1	RP3-340B19.3	2.41678e-05	15	5	1.07935e-06	Esophagus_Gastroesophageal_Junction	0.812986	Skin_Not_Sun_Exposed_Suprapubic	5.89045	6.16294e-19	0.217323	-4.87659	4.87659	-0.429256	1.98387	5	0	0.00110899
ENSG00000196296.13	ATP2A1	2.5967e-05	43	1	8.28558e-08	Brain_Nucleus_accumbens_basal_ganglia	0.375344	Stomach	40.6653	8.58283e-16	40.6653	-5.3608	-0.886507	-4.07047	1.65738	1	0	0.00118911
ENSG00000249096.6	RP11-290F5.1	2.82236e-05	47	5	2.44458e-08	Skin_Sun_Exposed_Lower_leg	0.88475	Pancreas	28.3008	2.63824e-15	1.28902	-5.57717	0.387192	-3.15744	1.27507	5	0	0.0012898
ENSG00000135722.8	FBXL8	2.88087e-05	6	1	2.88087e-05	Brain_Hippocampus	2.88087e-05	Brain_Hippocampus	6	2.6302e-17	6	4.18268	4.18268	4.18268	0	1	0	0.00131385
ENSG00000161847.13	RAVER1	3.11998e-05	45	5	3.20822e-06	Whole_Blood	0.889784	Liver	30.1784	5.51377e-16	1.24449	-4.65702	3.12442	0.202963	1.75657	5	0	0.00141844
ENSG00000106070.17	GRB10	3.1229e-05	17	9	3.76754e-07	Pancreas	0.911492	Esophagus_Mucosa	7.34342	3.256e-17	0.346087	-5.08034	1.84729	-0.193674	1.57917	9	0	0.00141844
ENSG00000005243.9	COPZ2	3.21009e-05	47	6	1.15174e-07	Colon_Sigmoid	0.783862	Brain_Putamen_basal_ganglia	21.0915	8.96118e-16	1.45977	-5.30099	2.78243	-1.78431	1.69448	6	0	0.00145509
ENSG00000011454.16	RABGAP1	3.24296e-05	45	5	0.000668504	Brain_Cerebellar_Hemisphere	0.855338	Brain_Cerebellum	31.1381	5.65887e-16	1.72768	-3.40218	2.78808	-1.9632	1.69267	5	0	0.00146701
ENSG00000259439.2	LINC01833	3.29138e-05	8	4	0.000138256	Brain_Anterior_cingulate_cortex_BA24	0.303583	Kidney_Cortex	6.41419	1.29886e-17	0.21414	-3.81127	-1.02878	-2.56553	0.960151	4	0	0.00148591
ENSG00000132507.17	EIF5A	3.30445e-05	48	2	6.55141e-07	Brain_Caudate_basal_ganglia	0.481817	Ovary	43.2728	1.12628e-15	2.34556	-4.97421	-0.703384	-3.87397	0.709432	2	0	0.0014888
ENSG00000163818.16	LZTFL1	3.31833e-05	45	5	1.24095e-05	Whole_Blood	0.840832	Brain_Spinal_cord_cervical_c-1	22.0018	9.40576e-16	0.786369	-2.83123	4.37027	-0.283226	1.18024	5	0	0.00149205
ENSG00000132702.12	HAPLN2	3.36349e-05	33	1	2.35023e-05	Brain_Hypothalamus	0.421376	Brain_Anterior_cingulate_cortex_BA24	31.6626	1.77186e-15	31.6626	-4.22872	4.12904	-3.77173	1.53326	1	0	0.00150932
ENSG00000143314.12	MRPL24	3.4159e-05	44	3	1.86547e-05	Stomach	0.572258	Spleen	28.1291	8.51166e-16	3.32998	-4.28041	1.45959	-2.22242	1.48851	3	0	0.00152976
ENSG00000125107.17	CNOT1	3.6074e-05	45	6	0.00145673	Adrenal_Gland	0.887098	Artery_Aorta	18.8871	4.20525e-16	1.30571	-3.18317	2.92565	-0.354314	2.18462	6	0	0.00161229
ENSG00000112033.13	PPARD	3.6701e-05	47	3	4.1526e-06	Brain_Amygdala	0.924172	Esophagus_Mucosa	33.2527	1.00227e-15	3.628	-4.49073	4.60359	1.16691	3.71837	3	0	0.00163704
ENSG00000130511.15	SSBP4	3.70464e-05	47	3	3.45477e-07	Pancreas	0.97131	Heart_Atrial_Appendage	35.0307	6.46741e-16	3.17344	-1.0081	5.09678	3.4644	1.95673	3	0	0.0016464
ENSG00000075568.16	TMEM131	3.70581e-05	49	4	3.41511e-07	Cells_Cultured_fibroblasts	0.755574	Pancreas	24.4124	1.88298e-15	0.907165	-5.09897	1.28774	-2.59268	1.83325	4	0	0.0016464
ENSG00000128250.5	RFPL1	3.73062e-05	2	2	9.45299e-06	Liver	0.917025	Prostate	1.21737	0.782628	0.782628	-4.42932	-0.104181	-2.26675	3.05834	2	0	0.00165413
ENSG00000254647.6	INS	3.77039e-05	1	1	3.77039e-05	Pituitary	3.77039e-05	Pituitary	1	1	1	4.12112	4.12112	4.12112	NA	1	0	0.00166845
ENSG00000107485.15	GATA3	3.78416e-05	6	6	1.53542e-05	Artery_Coronary	0.704059	Esophagus_Gastroesophageal_Junction	1.77308	0.246714	0.246714	-4.32354	2.33791	-0.184292	2.43682	6	0	0.00167124
ENSG00000111231.8	GPN3	3.81259e-05	41	2	1.33823e-05	Spleen	0.101769	Colon_Transverse	29.7713	6.70537e-16	10.1665	-2.93424	4.35376	1.40957	2.86305	2	0	0.00167912
ENSG00000140939.14	NOL3	3.81702e-05	21	4	2.88087e-05	Artery_Tibial	0.995947	Colon_Transverse	11.9302	8.23403e-19	0.924193	-4.18268	4.18268	-0.538593	2.19758	4	0	0.00167912
ENSG00000081059.19	TCF7	3.90956e-05	30	8	6.10353e-06	Adrenal_Gland	0.857095	Skin_Not_Sun_Exposed_Suprapubic	14.1975	6.12961e-16	0.475028	-4.52277	4.52277	0.953396	1.75844	8	0	0.00171644
ENSG00000168610.14	STAT3	3.95854e-05	33	5	6.66882e-06	Brain_Spinal_cord_cervical_c-1	0.958442	Nerve_Tibial	14.7598	4.6943e-16	0.595404	-3.11212	4.50399	2.06352	1.8758	5	0	0.00173454
ENSG00000143061.17	IGSF3	4.01203e-05	12	6	0.00228383	Esophagus_Mucosa	0.717495	Brain_Frontal_Cortex_BA9	5.67476	1.50959e-18	0.232761	-1.81211	3.0506	1.15922	1.40202	6	0	0.00175454
ENSG00000105516.10	DBP	4.14304e-05	15	6	3.71552e-07	Stomach	0.790134	Cells_Cultured_fibroblasts	9.1123	5.791e-17	0.558518	-0.416491	5.08298	0.517462	1.56975	6	0	0.00180829
ENSG00000092853.13	CLSPN	4.17319e-05	3	2	7.2302e-06	Testis	0.994953	Heart_Atrial_Appendage	2.00343	5.33114e-19	0.996566	-4.4868	0.00632531	-1.4956	2.59046	2	0	0.0018179
ENSG00000117697.14	NSL1	4.23439e-05	49	4	7.10963e-07	Brain_Frontal_Cortex_BA9	0.953827	Brain_Putamen_basal_ganglia	35.6026	8.6877e-16	2.24925	-4.08843	4.95834	2.7799	2.05114	4	0	0.00183748
ENSG00000189079.15	ARID2	4.23458e-05	22	6	5.43231e-07	Colon_Sigmoid	0.962557	Nerve_Tibial	9.54884	2.81158e-18	0.438846	-5.01038	1.10841	-1.72244	2.29062	6	0	0.00183748
ENSG00000196449.3	YRDC	4.46947e-05	16	6	0.00123051	Testis	0.741427	Cells_Cultured_fibroblasts	7.0435	1.97322e-32	0.487545	-2.85848	3.23171	-1.13515	2.26563	6	0	0.00193564
ENSG00000172057.9	ORMDL3	4.50794e-05	41	4	2.17418e-07	Cells_EBV-transformed_lymphocytes	0.966642	Stomach	25.3918	2.42723e-15	1.09902	-5.18379	4.41727	-2.43048	2.75405	4	0	0.00194853
ENSG00000148516.21	ZEB1	4.52006e-05	23	3	1.2125e-05	Cells_Cultured_fibroblasts	0.444007	Pituitary	20.7071	2.26365e-18	0.82951	-2.96693	4.37533	-2.46459	1.58304	3	0	0.00194999
ENSG00000204978.2	ERICH4	4.63424e-05	37	5	0.000664265	Vagina	0.918221	Esophagus_Gastroesophageal_Junction	17.3151	6.52931e-16	0.677579	-1.56247	3.40392	-0.0321039	1.38075	5	0	0.0019954
ENSG00000164619.8	BMPER	4.64775e-05	15	8	0.000132118	Cells_Cultured_fibroblasts	0.623789	Brain_Cerebellum	5.80118	3.18146e-17	0.209622	-3.82248	2.69225	-1.25722	2.25152	8	0	0.00199737
ENSG00000116489.12	CAPZA1	4.6942e-05	43	2	1.33156e-06	Cells_EBV-transformed_lymphocytes	0.073054	Brain_Cortex	34.4784	1.08159e-15	7.10376	1.79249	4.83498	3.11336	1.1027	2	0	0.00201346
ENSG00000236423.5	LINC01134	4.72875e-05	47	4	0.000341008	Brain_Putamen_basal_ganglia	0.925428	Artery_Aorta	33.551	4.25128e-16	1.26557	-3.58197	2.44667	-0.176579	1.80744	4	0	0.00202439
ENSG00000158517.13	NCF1	4.80648e-05	11	6	0.0151067	Esophagus_Muscularis	0.882861	Colon_Transverse	3.20095	3.44254e-17	0.248701	-0.877991	2.42981	0.203887	1.2061	6	0	0.00205374
ENSG00000115221.10	ITGB6	4.82951e-05	32	5	5.3931e-05	Heart_Atrial_Appendage	0.960178	Liver	20.3341	3.50233e-16	1.33006	-4.0379	1.51033	-0.936649	1.36625	5	0	0.00205964
ENSG00000115415.18	STAT1	4.86491e-05	21	6	0.0148752	Brain_Cortex	0.873792	Breast_Mammary_Tissue	11.8879	1.31888e-17	0.431564	-2.00492	2.4354	0.486991	1.62423	6	0	0.00207078
ENSG00000156858.11	PRR14	4.91891e-05	19	4	3.5113e-05	Brain_Hypothalamus	0.269192	Testis	15.4748	6.26244e-18	0.706868	-3.51056	4.13749	-2.3104	1.81651	4	0	0.00208979
ENSG00000063180.8	CA11	4.97154e-05	46	5	5.4464e-05	Artery_Tibial	0.620644	Spleen	21.7876	5.31385e-16	0.844048	-4.0356	3.78159	-0.530306	2.0142	5	0	0.00210509
ENSG00000176083.17	ZNF683	4.97377e-05	32	4	6.53683e-06	Colon_Transverse	0.257773	Esophagus_Gastroesophageal_Junction	22.4718	4.33116e-16	0.949722	1.13167	4.50824	3.17114	0.889676	4	0	0.00210509
ENSG00000142751.14	GPN2	5.15807e-05	47	2	0.000563531	Nerve_Tibial	0.53533	Brain_Nucleus_accumbens_basal_ganglia	42.7156	4.07991e-15	1.91966	-2.50228	3.44859	1.91846	1.69253	2	0	0.00217572
ENSG00000225526.4	MKRN2OS	5.16012e-05	46	5	1.09467e-05	Brain_Nucleus_accumbens_basal_ganglia	0.52367	Brain_Spinal_cord_cervical_c-1	19.5825	5.24941e-16	0.968213	-4.14844	4.39757	2.11433	2.12533	5	0	0.00217572
ENSG00000170430.9	MGMT	5.18806e-05	49	2	0.00186149	Uterus	0.971665	Brain_Caudate_basal_ganglia	43.5574	4.30129e-15	1.90241	-3.11148	2.44937	-0.307384	0.912569	2	0	0.00218108
ENSG00000248174.5	RP11-148L24.1	5.19236e-05	40	2	1.0306e-05	Liver	0.418173	Esophagus_Mucosa	35.2697	3.47406e-15	3.09727	0.809594	4.41065	2.09325	1.04634	2	0	0.00218108
ENSG00000184357.4	HIST1H1B	5.22446e-05	8	2	0.0339564	Skin_Not_Sun_Exposed_Suprapubic	0.913499	Colon_Transverse	7.46666	7.02116e-33	0.533345	-2.12059	2.12059	0.0543131	1.60407	2	0	0.00218799
ENSG00000172673.10	THEMIS	5.22839e-05	8	4	2.15379e-06	Breast_Mammary_Tissue	0.393275	Cells_Cultured_fibroblasts	5.54736	2.58057e-18	0.493392	-4.73843	4.73843	2.25697	3.32532	4	0	0.00218799
ENSG00000164733.20	CTSB	5.31778e-05	46	6	1.00771e-05	Heart_Left_Ventricle	0.987461	Lung	23.054	1.82279e-15	1.15202	-4.41551	3.19983	-1.20874	2.13961	6	0	0.00221713
ENSG00000141627.13	DYM	5.31787e-05	47	6	0.00505849	Cells_Cultured_fibroblasts	0.985678	Brain_Cerebellum	24.4237	1.11601e-15	0.883372	-2.80329	1.95215	0.456836	1.20613	6	0	0.00221713
ENSG00000151164.18	RAD9B	5.38382e-05	44	2	4.94595e-06	Artery_Tibial	0.398581	Brain_Spinal_cord_cervical_c-1	22.7132	3.71368e-16	20.2349	-4.56707	2.89989	-2.2096	2.21121	2	0	0.00223638
ENSG00000082512.14	TRAF5	5.38405e-05	49	6	3.26859e-06	Kidney_Cortex	0.941473	Cells_EBV-transformed_lymphocytes	22.5404	1.82482e-15	1.17988	-4.65318	2.07651	-1.17348	1.84087	6	0	0.00223638
ENSG00000110665.11	C11orf21	5.47478e-05	47	4	2.02082e-07	Thyroid	0.850014	Cells_EBV-transformed_lymphocytes	25.8163	1.3757e-15	1.92093	-2.70969	5.19741	2.49193	1.96357	4	0	0.00226985
ENSG00000111229.15	ARPC3	5.528e-05	40	4	1.33823e-05	Lung	0.635564	Brain_Caudate_basal_ganglia	26.442	5.60872e-16	1.33192	-4.18938	4.35376	1.04075	1.888	4	0	0.00228767
ENSG00000277075.2	HIST1H2AE	5.78211e-05	29	3	1.78298e-05	Brain_Anterior_cingulate_cortex_BA24	0.655471	Brain_Cerebellum	21.2532	4.5567e-16	1.0853	-4.29047	-0.446175	-2.68494	1.4121	3	0	0.00238805
ENSG00000155868.7	MED7	5.79193e-05	30	3	0.000266726	Artery_Aorta	0.0913479	Brain_Cerebellum	21.5408	5.28951e-16	0.980186	-3.64564	3.64564	1.09406	3.10459	3	0	0.00238805
ENSG00000100296.13	THOC5	5.84962e-05	39	4	0.000271897	Spleen	0.862827	Pancreas	29.4947	2.89434e-15	0.986343	-3.6407	2.08477	-1.73072	1.60303	4	0	0.00240739
ENSG00000040199.18	PHLPP2	5.87966e-05	49	4	8.79076e-06	Testis	0.962308	Esophagus_Mucosa	36.0842	9.76971e-16	1.45078	-4.30709	4.44496	-0.840743	1.69049	4	0	0.00241531
ENSG00000139631.18	CSAD	6.00646e-05	49	2	2.07308e-05	Testis	0.712925	Adrenal_Gland	36.8104	1.05886e-15	10.6563	-4.25687	3.01326	-1.94683	1.98793	2	0	0.00246287
ENSG00000169220.17	RGS14	6.17533e-05	43	2	5.683e-06	Artery_Aorta	0.270332	Whole_Blood	39.7754	6.59679e-16	2.06211	-3.82014	4.53785	4.00627	1.32006	2	0	0.00252747
ENSG00000125245.12	GPR18	6.38245e-05	43	7	0.00018872	Heart_Left_Ventricle	0.67979	Brain_Spinal_cord_cervical_c-1	16.0394	1.08563e-15	0.871871	-3.54124	3.73366	0.951841	1.80926	7	0	0.00260747
ENSG00000159753.13	CARMIL2	6.3981e-05	11	3	6.10392e-06	Skin_Sun_Exposed_Lower_leg	0.00166509	Nerve_Tibial	9.97561	3.71921e-18	0.431933	-4.52276	3.41015	-2.373	2.81507	3	0	0.00260909
ENSG00000122970.15	IFT81	6.44258e-05	49	4	1.71309e-05	Skin_Sun_Exposed_Lower_leg	0.967841	Ovary	21.869	5.10501e-16	2.14192	-4.29934	3.5837	-1.28096	2.2977	4	0	0.00262245
ENSG00000197283.14	SYNGAP1	6.6416e-05	9	1	1.46646e-06	Artery_Tibial	0.000104255	Minor_Salivary_Gland	8.97565	3.52216e-18	8.97565	3.88047	4.81575	3.98439	0.311761	1	0	0.00269854
ENSG00000169508.6	GPR183	6.68578e-05	47	5	6.62732e-05	Ovary	0.946545	Nerve_Tibial	22.2932	7.67265e-16	1.37547	-3.98928	3.66369	1.03982	1.9843	5	0	0.00271156
ENSG00000197982.13	C1orf122	6.73153e-05	38	2	1.28182e-08	Whole_Blood	0.205405	Brain_Substantia_nigra	30.2936	2.91743e-15	6.58175	-5.68847	4.00221	-2.14685	2.91023	2	0	0.00272517
ENSG00000135317.12	SNX14	6.75603e-05	44	8	0.00150604	Artery_Tibial	0.691014	Esophagus_Mucosa	21.4684	5.24057e-16	0.851738	-3.17352	2.34618	-0.34281	1.8051	8	0	0.00273015
ENSG00000180573.9	HIST1H2AC	6.89147e-05	40	4	0.000112609	Brain_Caudate_basal_ganglia	0.812671	Heart_Left_Ventricle	22.4257	1.7192e-15	0.858551	-2.09658	3.86168	1.38965	1.44655	4	0	0.00277985
ENSG00000205250.8	E2F4	7.09415e-05	49	3	1.58296e-05	Spleen	0.966322	Colon_Sigmoid	38.8984	1.08818e-15	1.56114	-4.31682	0.255495	-1.61124	1.17967	3	0	0.00285414
ENSG00000198720.12	ANKRD13B	7.10117e-05	35	4	5.99332e-06	Thyroid	0.724347	Cells_Cultured_fibroblasts	24.5501	5.36008e-16	1.22596	-4.52662	4.14567	-0.206824	2.65119	4	0	0.00285414
ENSG00000278259.4	MYO19	7.16247e-05	48	4	0.00653338	Artery_Coronary	0.92072	Colon_Sigmoid	34.8194	9.62496e-16	1.63146	-2.71974	0.908195	-0.416005	1.05686	4	0	0.00287361
ENSG00000155366.16	RHOC	7.2371e-05	28	7	7.15619e-05	Vagina	0.854965	Thyroid	12.5403	3.88018e-16	0.452224	-3.97103	2.93042	-0.433273	2.26047	7	0	0.00289834
ENSG00000274363.1	RP11-104O19.4	7.39834e-05	27	2	1.56642e-05	Brain_Anterior_cingulate_cortex_BA24	0.708719	Artery_Aorta	23.8319	5.9823e-16	1.97244	-4.31914	0.373577	-3.93867	1.15191	2	0	0.00295761
ENSG00000167914.11	GSDMA	7.46769e-05	38	3	1.7837e-05	Breast_Mammary_Tissue	0.573976	Brain_Spinal_cord_cervical_c-1	30.4522	7.47526e-16	1.422	-4.29038	4.29038	2.19895	2.02482	3	0	0.00298001
ENSG00000249859.9	PVT1	7.89115e-05	23	11	0.00153259	Heart_Atrial_Appendage	0.79048	Brain_Frontal_Cortex_BA9	7.87699	9.17172e-18	0.271852	-2.49014	3.16844	0.810356	1.62093	11	0	0.00314338
ENSG00000246223.8	LINC01550	7.91006e-05	42	6	0.00150319	Adrenal_Gland	0.982918	Adipose_Visceral_Omentum	25.6856	4.41533e-16	0.935102	-2.60777	3.17407	-0.351446	1.38979	6	0	0.0031453
ENSG00000132155.11	RAF1	8.01349e-05	37	3	2.22421e-06	Nerve_Tibial	0.993691	Brain_Caudate_basal_ganglia	23.5219	9.14575e-16	1.01979	-4.73191	4.30301	-0.217653	2.87599	3	0	0.00318077
ENSG00000065357.19	DGKA	8.03602e-05	32	5	4.12763e-05	Lung	0.950915	Artery_Tibial	14.0308	2.99249e-16	0.97789	-1.17812	4.10022	0.961478	1.1804	5	0	0.00318406
ENSG00000160226.15	C21orf2	8.3271e-05	48	2	5.49727e-05	Testis	0.927357	Esophagus_Gastroesophageal_Junction	42.8846	5.49172e-16	2.98648	-3.05684	4.03341	-1.32339	1.19066	2	0	0.00328936
ENSG00000283787.1	PRR33	8.33121e-05	42	3	9.80873e-06	Brain_Hypothalamus	0.878131	Brain_Nucleus_accumbens_basal_ganglia	28.528	2.02075e-15	1.87811	-0.774681	4.42135	0.78086	1.245	3	0	0.00328936
ENSG00000180596.7	HIST1H2BC	8.35473e-05	44	3	0.000112609	Kidney_Cortex	0.526061	Adipose_Visceral_Omentum	26.3937	9.11777e-16	2.55201	-3.86168	3.86168	-0.586212	1.89671	3	0	0.00329283
ENSG00000204856.11	FAM216A	8.44114e-05	35	2	1.33823e-05	Liver	0.216302	Adipose_Subcutaneous	31.5911	3.11214e-15	2.0114	1.23642	4.35376	2.92879	0.535965	2	0	0.00332103
ENSG00000126581.12	BECN1	8.46593e-05	24	2	0.000169654	Adipose_Subcutaneous	0.0134475	Artery_Coronary	23.0082	3.24343e-17	0.991842	-2.47169	3.76038	3.50071	1.27212	2	0	0.00332492
ENSG00000265799.1	RP11-387H17.6	8.84426e-05	5	3	0.00793867	Muscle_Skeletal	0.450511	Testis	3.16126	1.67259e-16	0.649994	-2.65467	2.13806	0.812886	2.01904	3	0	0.00346741
ENSG00000107738.19	VSIR	8.90096e-05	38	8	1.31617e-05	Adipose_Subcutaneous	0.836336	Brain_Hippocampus	16.9102	8.67283e-16	0.779825	-4.3574	2.95839	-0.986158	2.01215	8	0	0.00348353
ENSG00000162769.12	FLVCR1	9.13073e-05	49	5	6.51533e-07	Vagina	0.812058	Stomach	34.8025	1.19989e-15	1.19102	-4.97528	0.237772	-2.49469	1.09395	5	0	0.00356721
ENSG00000134698.10	AGO4	9.16753e-05	48	3	5.60162e-06	Skin_Not_Sun_Exposed_Suprapubic	0.938316	Brain_Substantia_nigra	20.931	5.75821e-16	8.48462	-4.54089	3.05109	-0.360367	2.59287	3	0	0.00357534
ENSG00000110651.11	CD81	9.36363e-05	34	5	0.000776128	Brain_Cerebellar_Hemisphere	0.825383	Brain_Cortex	16.4587	9.17974e-16	0.894556	-3.07044	3.36117	-0.428874	2.03497	5	0	0.00364545
ENSG00000158711.13	ELK4	9.47681e-05	44	6	4.12748e-06	Artery_Coronary	0.779934	Brain_Frontal_Cortex_BA9	25.4735	1.09162e-15	1.23532	-4.60486	4.01384	-1.80187	2.215	6	0	0.0036831
ENSG00000225595.2	LINC01623	9.51322e-05	2	2	0.00785052	Testis	0.63065	Brain_Hypothalamus	1.85048	0.149518	0.149518	0.480812	2.65843	1.56962	1.53981	2	0	0.00369083
ENSG00000175489.9	LRRC25	9.63744e-05	38	2	1.30962e-05	Whole_Blood	0.000697977	Adipose_Visceral_Omentum	35.1701	1.78458e-15	1.46365	3.39037	4.35849	4.02606	0.32483	2	0	0.00373254
ENSG00000168701.18	TMEM208	9.87407e-05	6	2	2.41554e-05	Brain_Cortex	0.167656	Small_Intestine_Terminal_Ileum	5.02532	1.71597e-33	0.974678	-1.37977	4.22255	3.28883	2.28714	2	0	0.00381758
ENSG00000272506.1	RP4-535B20.4	0.000101454	4	3	0.000873024	Brain_Cerebellar_Hemisphere	0.0436652	Brain_Anterior_cingulate_cortex_BA24	2.40054	1.4937e-16	0.636992	2.01729	3.32854	2.93545	0.624359	3	0	0.00391501
ENSG00000134352.19	IL6ST	0.000101611	36	2	5.80861e-07	Brain_Anterior_cingulate_cortex_BA24	0.287105	Adrenal_Gland	34.017	1.31126e-15	1.34239	-1.91641	4.99747	-0.328385	1.34475	2	0	0.00391501
ENSG00000177548.12	RABEP2	0.000110094	10	2	1.2432e-05	Nerve_Tibial	0.154991	Lung	7.54101	1.21592e-18	2.11691	-4.30353	4.36987	-1.62926	3.3654	2	0	0.00423453
ENSG00000159723.4	AGRP	0.000111187	5	3	0.0164753	Minor_Salivary_Gland	0.91815	Testis	3.48107	5.67216e-17	0.526531	-1.69112	2.39821	-0.279615	1.6724	3	0	0.00426924
ENSG00000085998.13	POMGNT1	0.000111601	32	8	1.4648e-06	Small_Intestine_Terminal_Ileum	0.988973	Heart_Left_Ventricle	14.9761	1.44045e-15	0.80209	-1.3337	4.81598	1.39398	1.22176	8	0	0.00427779
ENSG00000105220.14	GPI	0.000113768	29	3	0.000890145	Brain_Cerebellar_Hemisphere	0.626521	Thyroid	22.7282	1.47476e-15	2.00749	-3.29954	3.32313	-1.69682	1.97317	3	0	0.00435336
ENSG00000278619.4	MRM1	0.000117195	32	5	2.60592e-05	Ovary	0.947136	Brain_Cortex	15.4378	1.73321e-16	0.687479	-4.20542	4.20542	-1.32948	2.30022	5	0	0.00447686
ENSG00000052795.12	FNIP2	0.000123276	47	2	2.07703e-05	Colon_Transverse	0.347379	Adipose_Subcutaneous	38.0296	8.4246e-16	8.66772	0.939685	4.25644	3.67861	0.987324	2	0	0.0047011
ENSG00000105376.4	ICAM5	0.000125504	47	5	0.000273782	Stomach	0.975681	Brain_Putamen_basal_ganglia	30.5575	7.28899e-16	1.56937	-2.51816	3.63892	1.72579	1.69496	5	0	0.00477791
ENSG00000100599.15	RIN3	0.000126282	42	9	3.18476e-06	Esophagus_Muscularis	0.854761	Brain_Cortex	17.4224	9.99627e-16	0.590726	-3.55677	4.65853	0.217047	1.784	9	0	0.00479935
ENSG00000171044.10	XKR6	0.000129603	13	4	6.87967e-06	Brain_Substantia_nigra	0.546546	Adipose_Visceral_Omentum	6.72468	1.70373e-17	0.475392	-4.49738	4.14467	-1.46903	2.94896	4	0	0.00491722
ENSG00000196502.11	SULT1A1	0.000133706	40	7	9.65815e-13	Brain_Amygdala	0.820564	Adrenal_Gland	22.537	7.51321e-16	0.95517	-0.566548	7.13529	2.37834	2.0487	7	0	0.00506429
ENSG00000100311.16	PDGFB	0.000134112	10	4	1.20618e-05	Cells_EBV-transformed_lymphocytes	0.831093	Skin_Sun_Exposed_Lower_leg	7.40685	5.07299e-18	0.514943	-4.37647	1.52725	-0.593259	1.86658	4	0	0.00507105
ENSG00000123358.19	NR4A1	0.000135839	2	2	3.20198e-05	Nerve_Tibial	0.474105	Liver	1.00029	0.999714	0.999714	-4.1586	0.715816	-1.72139	3.44674	2	0	0.00512768
ENSG00000169925.16	BRD3	0.000141375	47	4	4.28595e-06	Ovary	0.575339	Pituitary	34.7121	3.38066e-15	1.28067	-2.77037	4.59701	3.38208	1.23565	4	0	0.00532766
ENSG00000084676.15	NCOA1	0.000141854	49	4	0.013988	Esophagus_Gastroesophageal_Junction	0.986373	Pituitary	37.5479	7.91151e-16	1.3128	-2.36826	2.45757	0.306513	1.01475	4	0	0.00533672
ENSG00000087086.14	FTL	0.000144976	12	5	0.0350799	Artery_Aorta	0.880345	Thyroid	6.31555	1.27309e-18	0.363113	-2.10743	0.638394	-0.743537	1.10309	5	0	0.00544501
ENSG00000187045.16	TMPRSS6	0.000146478	37	4	1.71763e-10	Skin_Not_Sun_Exposed_Suprapubic	0.787406	Brain_Caudate_basal_ganglia	29.3103	3.8123e-16	1.08772	-6.38467	4.45327	-0.477035	4.1929	4	0	0.00549219
ENSG00000143479.15	DYRK3	0.000149196	27	5	0.000169636	Brain_Anterior_cingulate_cortex_BA24	0.990214	Artery_Aorta	17.7664	3.43488e-16	0.766763	-3.76041	1.35654	-0.871698	1.45683	5	0	0.00558471
ENSG00000102890.14	ELMO3	0.000154538	49	3	1.22632e-05	Pituitary	0.912799	Thyroid	35.5845	1.09535e-15	5.94521	-3.13745	4.37286	3.49677	1.56443	3	0	0.00577501
ENSG00000257543.1	RP11-321F8.4	0.000155216	4	3	6.11287e-05	Small_Intestine_Terminal_Ileum	0.32226	Heart_Atrial_Appendage	2.40126	0.0717598	0.5807	-3.88142	4.00841	-0.589965	3.77746	3	0	0.00579067
ENSG00000136636.12	KCTD3	0.000157712	39	1	3.85416e-06	Vagina	0.000210908	Brain_Anterior_cingulate_cortex_BA24	38.0164	1.82294e-15	38.0164	-3.70558	4.6191	-1.76062	3.36022	1	0	0.005874
ENSG00000139433.9	GLTP	0.000161786	49	4	0.000284487	Kidney_Cortex	0.984832	Prostate	36.0563	9.80895e-16	2.04183	-0.827031	3.62903	1.80858	1.09764	4	0	0.00600802
ENSG00000173585.15	CCR9	0.000161848	7	6	0.00449321	Whole_Blood	0.612418	Skin_Not_Sun_Exposed_Suprapubic	3.35472	0.00147328	0.112854	-0.950326	2.84129	1.09861	1.41745	6	0	0.00600802
ENSG00000159915.12	ZNF233	0.000164969	48	2	1.29426e-05	Kidney_Cortex	0.707372	Spleen	37.6661	8.77596e-16	9.51462	-3.63586	4.36107	3.3102	1.44516	2	0	0.00611369
ENSG00000149782.11	PLCB3	0.000166533	47	5	1.79416e-07	Adipose_Visceral_Omentum	0.57707	Pituitary	32.3815	4.98536e-16	1.27305	-5.21949	3.89046	-0.265712	2.15438	5	0	0.00615898
ENSG00000108379.9	WNT3	0.000166742	47	3	2.56255e-05	Artery_Coronary	0.321048	Minor_Salivary_Gland	27.8234	2.65989e-15	2.02484	-4.20922	0.992306	-2.87883	1.04761	3	0	0.00615898
ENSG00000168925.10	CTRB1	0.000169221	37	5	3.80258e-05	Cells_EBV-transformed_lymphocytes	0.159912	Brain_Frontal_Cortex_BA9	19.9426	4.90528e-16	1.17896	-4.11916	3.94688	0.64063	3.18481	5	0	0.00624023
ENSG00000026103.21	FAS	0.000172247	38	5	2.7161e-05	Brain_Cerebellum	0.967819	Brain_Nucleus_accumbens_basal_ganglia	22.4646	3.03931e-16	1.34336	-1.90484	4.19605	0.741082	1.5253	5	0	0.00634137
ENSG00000137252.9	HCRTR2	0.000172865	9	4	0.00020237	Brain_Spinal_cord_cervical_c-1	0.0676319	Artery_Coronary	4.7576	1.17147e-16	0.587065	-2.93032	3.71604	0.303031	3.0108	4	0	0.00635365
ENSG00000135482.6	ZC3H10	0.000173394	45	3	5.93198e-05	Skin_Sun_Exposed_Lower_leg	0.451126	Skin_Not_Sun_Exposed_Suprapubic	34.383	6.89592e-16	2.60746	-4.0155	3.62103	-1.94677	1.48588	3	0	0.00636263
ENSG00000123908.11	AGO2	0.000174693	12	7	5.73011e-06	Brain_Substantia_nigra	0.905866	Breast_Mammary_Tissue	4.8276	1.34543e-18	0.405619	-3.51501	4.53611	0.000139194	2.96116	7	0	0.00639979
ENSG00000196123.12	KIAA0895L	0.000175525	46	3	7.73678e-06	Brain_Frontal_Cortex_BA9	0.453881	Brain_Spinal_cord_cervical_c-1	23.5266	1.79551e-15	3.36786	-4.19445	4.47234	1.22031	2.88612	3	0	0.00641974
ENSG00000132170.19	PPARG	0.000176739	43	4	2.28929e-05	Minor_Salivary_Gland	0.936925	Esophagus_Mucosa	30.2238	9.35171e-16	1.08435	-4.23463	1.57524	0.508454	1.48242	4	0	0.00645357
ENSG00000164398.12	ACSL6	0.000177867	46	4	3.65636e-05	Brain_Frontal_Cortex_BA9	0.887393	Artery_Aorta	30.7387	1.07885e-15	2.75468	-4.12819	3.04052	-0.107697	1.64303	4	0	0.00648416
ENSG00000132692.18	BCAN	0.000178856	29	5	2.56756e-05	Colon_Sigmoid	0.727487	Ovary	16.459	4.56727e-16	0.798871	-4.20878	2.10607	-1.42332	1.61482	5	0	0.0065096
ENSG00000272971.1	RP11-284F21.11	0.000180589	13	2	3.35981e-05	Adipose_Subcutaneous	0.996534	Muscle_Skeletal	11.8933	1.39169e-18	0.98256	-4.1476	-0.00434413	-3.78113	1.14768	2	0	0.00655342
ENSG00000111237.18	VPS29	0.000180647	47	3	1.33823e-05	Lung	0.817197	Pituitary	37.7225	6.81734e-16	1.51606	-4.35376	-0.231151	-3.71415	0.810952	3	0	0.00655342
ENSG00000143319.16	ISG20L2	0.000183532	45	6	0.00107165	Breast_Mammary_Tissue	0.723911	Brain_Spinal_cord_cervical_c-1	25.7764	6.19755e-16	1.20835	-3.27101	1.17571	-1.1613	0.876837	6	0	0.00663814
ENSG00000161682.14	FAM171A2	0.000183576	48	3	2.19724e-05	Brain_Frontal_Cortex_BA9	0.588689	Brain_Caudate_basal_ganglia	30.6012	9.29677e-16	1.26882	0.540736	4.24384	2.46387	1.49236	3	0	0.00663814
ENSG00000108342.12	CSF3	0.000184026	38	3	9.90112e-06	Skin_Sun_Exposed_Lower_leg	0.09133	Adrenal_Gland	29.4479	3.10897e-16	1.42627	-4.41932	4.10046	-3.08591	1.80402	3	0	0.00664366
ENSG00000134013.15	LOXL2	0.000185373	42	6	7.06103e-05	Colon_Sigmoid	0.944213	Prostate	25.9949	4.78374e-16	0.930295	-3.31112	3.97422	-0.245183	1.48931	6	0	0.00668149
ENSG00000174123.10	TLR10	0.000186606	36	4	0.00127623	Brain_Spinal_cord_cervical_c-1	0.86521	Thyroid	24.7854	6.2697e-16	0.878212	-3.22127	3.22127	0.944128	2.53843	4	0	0.00671513
ENSG00000160714.9	UBE2Q1	0.00018761	38	3	6.02871e-05	Brain_Amygdala	0.749613	Whole_Blood	33.8655	1.77698e-15	1.4722	-0.724628	4.01168	0.38953	0.867441	3	0	0.0067404
ENSG00000163239.12	TDRD10	0.00018885	44	2	2.28396e-06	Brain_Cerebellar_Hemisphere	0.839161	Cells_EBV-transformed_lymphocytes	36.8861	5.22018e-16	6.80514	-4.72652	3.08696	-3.56768	1.30284	2	0	0.00677405
ENSG00000077092.18	RARB	0.000193558	35	2	0.000764941	Pancreas	0.761816	Esophagus_Mucosa	31.1444	2.41814e-15	2.36528	-3.36518	2.86202	-2.19972	1.33433	2	0	0.00693181
ENSG00000020129.15	NCDN	0.000197212	49	2	3.13168e-05	Adipose_Subcutaneous	0.867427	Skin_Not_Sun_Exposed_Suprapubic	39.0938	6.9757e-16	9.203	-3.75918	4.16367	-0.543266	2.36525	2	0	0.00705135
ENSG00000239628.1	RP11-543D10.2	0.000198399	1	1	0.000198399	Testis	0.000198399	Testis	1	1	1	-3.72105	-3.72105	-3.72105	NA	1	0	0.00708246
ENSG00000136286.14	MYO1G	0.000204089	35	4	0.000143889	Adrenal_Gland	0.84318	Esophagus_Gastroesophageal_Junction	24.6889	7.00702e-16	0.852151	-3.80139	2.36579	-0.0112386	1.04251	4	0	0.00727398
ENSG00000109320.11	NFKB1	0.000204952	48	4	1.66124e-05	Uterus	0.946507	Artery_Tibial	28.4105	1.26383e-15	0.976842	-4.2094	4.30614	1.17242	3.09095	4	0	0.00729308
ENSG00000135535.15	CD164	0.000206096	48	7	3.23158e-05	Brain_Anterior_cingulate_cortex_BA24	0.936752	Colon_Sigmoid	19.1105	8.00131e-16	0.686143	-4.1565	2.48407	-1.19397	1.61126	7	0	0.00732215
ENSG00000267731.1	RP11-147L13.8	0.000208141	48	5	1.75018e-05	Brain_Frontal_Cortex_BA9	0.798666	Uterus	29.7437	2.9197e-15	1.26076	-3.5281	4.29459	1.36096	2.14844	5	0	0.00737404
ENSG00000174437.16	ATP2A2	0.000208217	28	4	0.00130615	Cells_Cultured_fibroblasts	0.879628	Brain_Cerebellum	16.262	4.00368e-16	0.91027	-3.21463	2.90683	-0.778907	2.43609	4	0	0.00737404
ENSG00000023892.10	DEF6	0.000210029	48	3	9.00989e-06	Colon_Transverse	0.521855	Brain_Frontal_Cortex_BA9	31.7224	8.52662e-16	5.87789	-1.31343	4.43967	2.07351	1.39053	3	0	0.00741485
ENSG00000180210.14	F2	0.000210086	23	2	0.0019034	Brain_Cortex	0.961426	Testis	18.7548	2.99701e-17	3.13804	-0.686372	3.10491	1.25569	1.45815	2	0	0.00741485
ENSG00000214595.11	EML6	0.000210482	48	7	0.00084359	Brain_Hypothalamus	0.913866	Stomach	19.3558	1.40807e-15	0.950449	-0.750411	3.33808	1.61386	1.41006	7	0	0.00741485
ENSG00000069275.12	NUCKS1	0.000210696	49	6	3.51501e-06	Skin_Not_Sun_Exposed_Suprapubic	0.964686	Brain_Putamen_basal_ganglia	33.9838	1.39089e-15	1.26375	-4.63817	-0.0442745	-2.85882	1.0666	6	0	0.00741485
ENSG00000187867.8	PALM3	0.000214869	44	4	0.000221159	Heart_Atrial_Appendage	0.498629	Brain_Anterior_cingulate_cortex_BA24	28.1259	4.63591e-16	1.19178	-3.69353	3.12759	0.620269	1.81971	4	0	0.0075498
ENSG00000198055.10	GRK6	0.000217465	5	4	0.000132874	Esophagus_Mucosa	0.810674	Cells_Cultured_fibroblasts	2.01794	1.57369e-16	0.910358	-1.2179	3.82107	1.67292	2.08528	4	0	0.00762902
ENSG00000172985.10	SH3RF3	0.000221613	24	8	0.00211978	Adrenal_Gland	0.803617	Brain_Cerebellar_Hemisphere	14.0418	4.9294e-18	0.632573	-3.07292	2.31146	-0.0743967	1.61044	8	0	0.00776238
ENSG00000264451.1	RP11-433M22.2	0.000222841	3	2	0.000316795	Testis	0.00242609	Adrenal_Gland	2.17946	0.0038923	0.816644	-3.04397	3.60116	-0.825073	3.83324	2	0	0.00779317
ENSG00000169291.9	SHE	0.000224307	45	2	0.00451525	Adipose_Subcutaneous	0.647098	Cells_EBV-transformed_lymphocytes	38.8951	7.98073e-16	4.70749	-2.52659	2.83972	0.713444	1.33322	2	0	0.00783218
ENSG00000056586.15	RC3H2	0.000225406	8	3	0.000385507	Esophagus_Muscularis	0.013444	Stomach	5.43596	4.85686e-20	0.857999	-3.54981	2.47179	-2.57442	2.04532	3	0	0.00785198
ENSG00000261701.6	HPR	0.000225577	44	6	5.19319e-06	Heart_Left_Ventricle	0.903307	Cells_Cultured_fibroblasts	22.8204	4.60255e-16	0.860261	-1.9384	4.55683	1.85169	1.22084	6	0	0.00785198
ENSG00000140107.10	SLC25A47	0.000231873	3	2	7.06224e-05	Colon_Transverse	0.345889	Testis	2.31484	1.65165e-16	0.68516	-3.97418	-0.942594	-2.96365	1.75029	2	0	0.00805859
ENSG00000185483.11	ROR1	0.000233508	8	7	2.22021e-05	Minor_Salivary_Gland	0.960638	Uterus	2.62708	7.14795e-17	0.208649	-1.93544	4.24151	0.141155	2.14265	7	0	0.00809355
ENSG00000277224.2	HIST1H2BF	0.000233604	34	4	1.38171e-05	Brain_Frontal_Cortex_BA9	0.8712	Adipose_Visceral_Omentum	21.7696	1.54097e-15	1.16972	-1.0254	4.34675	2.67755	1.83884	4	0	0.00809355
ENSG00000167414.4	GNG8	0.000235691	28	5	0.00115578	Brain_Spinal_cord_cervical_c-1	0.798697	Lung	13.4033	2.82811e-16	0.57686	-3.24958	1.06227	-0.330077	1.08841	5	0	0.00815323
ENSG00000003402.19	CFLAR	0.000243325	47	4	0.000245287	Brain_Putamen_basal_ganglia	0.979277	Brain_Cerebellum	33.8976	6.34998e-16	2.84051	-3.64233	3.66713	0.447111	1.6722	4	0	0.0084043
ENSG00000159917.15	ZNF235	0.000245531	46	3	0.000195078	Brain_Cerebellar_Hemisphere	0.84758	Ovary	29.7918	1.91904e-15	1.18049	-3.72531	3.64753	0.612941	2.51717	3	0	0.00846742
ENSG00000108262.15	GIT1	0.000246184	31	3	3.38816e-05	Testis	0.754481	Brain_Putamen_basal_ganglia	26.709	1.32465e-15	1.39899	-3.79467	4.14567	0.289712	1.406	3	0	0.00847423
ENSG00000183386.9	FHL3	0.000247	40	2	8.32981e-07	Brain_Frontal_Cortex_BA9	0.394368	Minor_Salivary_Gland	34.7448	9.65402e-16	2.27474	-0.851723	4.92748	3.70622	0.860351	2	0	0.00847423
ENSG00000120800.4	UTP20	0.000247062	38	5	0.000103184	Brain_Spinal_cord_cervical_c-1	0.60886	Artery_Aorta	29.924	5.5183e-16	1.1096	-3.78242	3.88298	0.088976	2.57645	5	0	0.00847423
ENSG00000168676.10	KCTD19	0.000247246	14	2	0.0463456	Esophagus_Gastroesophageal_Junction	0.644114	Testis	13.3621	1.49066e-17	0.637942	-1.99223	1.99223	-0.894571	1.50066	2	0	0.00847423
ENSG00000271086.5	NAMA	0.000248713	23	4	2.01983e-05	Thyroid	0.810543	Brain_Cerebellar_Hemisphere	16.786	5.36301e-18	0.943954	-4.26269	1.94009	-1.23443	1.50464	4	0	0.00851147
ENSG00000163508.12	EOMES	0.000249346	36	3	1.41427e-05	Vagina	0.463375	Artery_Coronary	22.7497	1.15896e-15	1.56539	-4.34163	0.733301	-2.06995	1.99955	3	0	0.0085201
ENSG00000074370.17	ATP2A3	0.000257745	42	9	2.51032e-06	Thyroid	0.900326	Esophagus_Muscularis	16.5245	1.10479e-15	0.716326	-4.70729	4.66753	-0.0771424	2.38331	9	0	0.00879362
ENSG00000187837.3	HIST1H1C	0.000259395	49	5	0.000372969	Liver	0.970056	Brain_Nucleus_accumbens_basal_ganglia	22.7371	7.38454e-16	1.92677	-2.11218	3.55851	0.853487	1.59513	5	0	0.00883644
ENSG00000186575.17	NF2	0.000266366	48	4	1.45946e-05	Minor_Salivary_Gland	0.653161	Adrenal_Gland	31.9754	1.2665e-15	2.29486	-4.33472	-0.449375	-2.3845	0.988431	4	0	0.00906008
ENSG00000027869.11	SH2D2A	0.00026866	34	4	4.44529e-05	Adrenal_Gland	0.655326	Kidney_Cortex	18.1524	5.72486e-16	0.750718	-4.08303	1.21028	-1.77647	2.02973	4	0	0.00912424
ENSG00000141741.11	MIEN1	0.000274251	14	3	0.00212449	Whole_Blood	0.183036	Artery_Aorta	10.0427	1.2491e-17	0.797202	-1.81395	3.07225	-1.12148	1.22392	3	0	0.00929997
ENSG00000187862.11	TTC24	0.000276136	32	4	2.28443e-05	Artery_Aorta	0.922984	Brain_Frontal_Cortex_BA9	20.7103	9.13231e-16	1.67951	-4.20766	4.23511	1.82932	2.64273	4	0	0.00934971
ENSG00000140368.12	PSTPIP1	0.000278002	29	6	8.18637e-05	Nerve_Tibial	0.881351	Skin_Sun_Exposed_Lower_leg	17.0663	1.65482e-15	1.07124	-2.54004	3.93888	-0.979085	1.45579	6	0	0.00939866
ENSG00000102977.13	ACD	0.000280507	49	2	1.1258e-05	Whole_Blood	0.270495	Adipose_Subcutaneous	44.3735	4.1226e-15	2.84875	-4.39148	1.6281	-0.462052	1.7371	2	0	0.00946902
ENSG00000108424.9	KPNB1	0.000281041	47	4	1.13984e-05	Esophagus_Muscularis	0.44389	Small_Intestine_Terminal_Ileum	29.1953	9.0784e-16	1.03578	-4.38879	1.20642	-1.37619	1.4124	4	0	0.00947272
ENSG00000109684.14	CLNK	0.000285224	11	6	3.76632e-05	Small_Intestine_Terminal_Ileum	0.636516	Cells_EBV-transformed_lymphocytes	4.88358	1.4558e-18	0.20239	-3.6837	4.12137	-0.642697	2.26711	6	0	0.00959924
ENSG00000142669.14	SH3BGRL3	0.00029011	48	5	9.30301e-06	Testis	0.868193	Esophagus_Mucosa	27.9401	3.61502e-16	1.16346	-4.43277	1.1355	-1.6947	1.28436	5	0	0.00974899
ENSG00000160818.16	GPATCH4	0.000294372	49	3	2.06471e-05	Whole_Blood	0.871301	Brain_Frontal_Cortex_BA9	36.2915	1.70579e-15	3.50304	-4.25778	-0.162006	-1.40015	1.36663	3	0	0.00986645
ENSG00000140403.12	DNAJA4	0.000294488	40	7	0.000356454	Adrenal_Gland	0.924336	Thyroid	16.2108	2.67858e-16	0.653223	-3.57039	1.82536	-0.63858	1.4822	7	0	0.00986645
ENSG00000125304.8	TM9SF2	0.000295719	36	3	3.82046e-05	Prostate	0.719529	Brain_Hypothalamus	28.0994	1.62374e-15	1.87222	-3.44217	4.11808	-0.431574	2.01804	3	0	0.00989286
ENSG00000127540.11	UQCR11	0.000297756	36	1	0.000288649	Heart_Left_Ventricle	0.865893	Brain_Frontal_Cortex_BA9	33.7737	6.81842e-16	33.7737	-3.62528	3.61792	0.0168878	3.55689	1	0	0.00994611
ENSG00000075975.15	MKRN2	0.000298704	49	3	3.57262e-05	Uterus	0.638274	Brain_Cerebellum	36.4063	3.54788e-15	4.76706	-1.70697	4.13351	1.96891	1.24486	3	0	0.0099629
ENSG00000185722.16	ANKFY1	0.000302485	38	2	2.27532e-05	Pancreas	0.783276	Artery_Coronary	33.7244	2.40807e-15	1.84502	-3.68342	4.236	2.12819	2.8814	2	0	0.010074
ENSG00000174842.16	GLMN	0.00030324	8	3	0.00339486	Cells_Cultured_fibroblasts	0.0149667	Kidney_Cortex	6.68815	1.03841e-19	0.370137	-2.92952	2.56026	-1.26275	2.32696	3	0	0.0100841
ENSG00000092847.11	AGO1	0.000308942	49	3	1.13651e-05	Esophagus_Mucosa	0.679136	Adipose_Visceral_Omentum	39.7455	1.55824e-15	4.09416	-0.413642	4.38942	3.02937	1.24265	3	0	0.0102584
ENSG00000170613.4	FAM71B	0.000309712	1	1	0.000309712	Testis	0.000309712	Testis	1	1	1	3.60704	3.60704	3.60704	NA	1	0	0.0102688
ENSG00000167074.14	TEF	0.000312658	15	1	6.15173e-05	Cells_EBV-transformed_lymphocytes	0.00357337	Artery_Aorta	14.0895	2.56379e-17	14.0895	-4.00691	3.4265	-3.04318	1.80916	1	0	0.010351
ENSG00000204659.4	CBY3	0.000315205	8	6	0.0158006	Brain_Cerebellum	0.518968	Thyroid	3.08039	1.39092e-18	0.193662	-0.644937	2.41349	1.65251	1.0706	6	0	0.01042
ENSG00000163382.11	NAXE	0.000317995	49	3	4.44532e-06	Heart_Atrial_Appendage	0.828903	Brain_Cortex	32.3322	3.18329e-15	7.81057	-4.5894	0.240864	-3.08463	1.39462	3	0	0.0104966
ENSG00000172757.12	CFL1	0.00031942	3	2	0.0266608	Brain_Caudate_basal_ganglia	0.554463	Artery_Aorta	2.63267	0.0170137	0.350319	-2.21645	-0.591086	-1.17623	0.903198	2	0	0.0105281
ENSG00000117280.12	RAB29	0.000323684	49	3	1.82314e-06	Brain_Frontal_Cortex_BA9	0.0535254	Kidney_Cortex	41.893	1.13053e-15	1.74513	1.93066	4.7721	3.50012	0.636458	3	0	0.010653
ENSG00000122592.7	HOXA7	0.000324949	28	5	5.46342e-05	Esophagus_Muscularis	0.818391	Kidney_Cortex	19.0874	3.23994e-16	0.813894	-2.06059	4.03486	-0.317403	1.41514	5	0	0.0106789
ENSG00000108773.10	KAT2A	0.00033077	12	4	0.0021201	Brain_Cerebellar_Hemisphere	0.854476	Esophagus_Gastroesophageal_Junction	7.58403	3.07237e-18	0.631297	-3.07287	1.127	-1.31065	1.86781	4	0	0.0108542
ENSG00000135503.12	ACVR1B	0.000333503	23	9	4.04292e-06	Ovary	0.765919	Artery_Tibial	11.6686	5.57495e-18	0.411764	-4.49419	4.60916	0.171515	3.29009	9	0	0.0109279
ENSG00000135723.13	FHOD1	0.00033432	49	3	1.40901e-05	Ovary	0.999772	Skin_Not_Sun_Exposed_Suprapubic	27.7304	4.8345e-16	7.49619	-1.79534	4.34245	2.48233	1.39941	3	0	0.0109386
ENSG00000181722.16	ZBTB20	0.000340547	26	5	0.00155894	Artery_Coronary	0.730354	Artery_Aorta	14.3436	3.02664e-16	0.577942	-1.97506	3.16348	0.424483	1.75918	5	0	0.011126
ENSG00000085382.11	HACE1	0.000342196	49	2	0.000481103	Esophagus_Mucosa	0.979411	Testis	44.3441	2.06346e-15	3.23595	-0.423841	3.49106	1.14531	0.921209	2	0	0.0111543
ENSG00000131044.16	TTLL9	0.00034241	37	6	0.00014208	Brain_Spinal_cord_cervical_c-1	0.946275	Testis	17.5019	5.06041e-16	0.745654	-2.32344	3.80452	1.01532	1.97258	6	0	0.0111543
ENSG00000128228.4	SDF2L1	0.000344219	7	4	0.000340644	Adrenal_Gland	0.569727	Brain_Nucleus_accumbens_basal_ganglia	3.22816	1.32243e-16	0.728811	-3.58225	3.58225	0.088743	3.11927	4	0	0.0111969
ENSG00000065029.14	ZNF76	0.000344999	18	2	0.000898794	Adipose_Subcutaneous	0.493648	Colon_Transverse	16.6604	6.16927e-18	0.939376	-2.18438	3.32043	2.48701	1.41677	2	0	0.0112059
ENSG00000185787.14	MORF4L1	0.000346391	13	7	3.84575e-06	Brain_Nucleus_accumbens_basal_ganglia	0.740861	Adrenal_Gland	6.3369	2.50763e-16	0.248796	-4.61955	4.59271	0.167516	3.09857	7	0	0.0112348
ENSG00000129993.14	CBFA2T3	0.000347182	33	8	1.04532e-06	Pancreas	0.654126	Nerve_Tibial	14.0502	3.73133e-16	0.582032	-4.88291	1.72171	-1.5848	1.23151	8	0	0.0112442
ENSG00000118096.7	IFT46	0.000349753	49	2	0.000763383	Adrenal_Gland	0.72499	Thyroid	39.3624	1.04208e-15	6.92758	-3.36574	2.78075	-1.92749	1.62788	2	0	0.011311
ENSG00000095139.13	ARCN1	0.000350727	26	4	0.000763383	Colon_Sigmoid	0.599592	Brain_Nucleus_accumbens_basal_ganglia	17.5982	4.01654e-16	0.984822	-3.36574	2.22403	-1.5663	2.42582	4	0	0.0113262
ENSG00000078043.15	PIAS2	0.000354978	46	4	9.72862e-05	Pancreas	0.954217	Brain_Substantia_nigra	32.5752	9.14077e-16	1.69148	0.0574119	3.89726	2.99726	0.826571	4	0	0.0114469
ENSG00000084092.6	NOA1	0.000359752	41	4	6.29746e-07	Skin_Sun_Exposed_Lower_leg	0.277167	Cells_Cultured_fibroblasts	28.9282	2.8348e-15	1.26054	1.0867	4.98186	2.30844	0.824898	4	0	0.0115841
ENSG00000268318.5	LINC01872	0.000375592	1	1	0.000375592	Testis	0.000375592	Testis	1	1	1	-3.55667	-3.55667	-3.55667	NA	1	0	0.0120768
ENSG00000158062.20	UBXN11	0.000378662	49	5	0.000654016	Muscle_Skeletal	0.998423	Brain_Caudate_basal_ganglia	31.489	1.41656e-15	1.87325	-3.40816	2.99183	-1.48666	1.34634	5	0	0.012158
ENSG00000276600.4	RAB7B	0.000382839	43	4	0.000846938	Brain_Putamen_basal_ganglia	0.924545	Liver	33.7039	5.44867e-16	1.7789	-2.74093	3.33698	-1.84257	1.80113	4	0	0.0122745
ENSG00000272068.1	RP11-284F21.9	0.000391478	30	6	0.00419031	Brain_Cerebellum	0.719481	Minor_Salivary_Gland	18.2906	9.74032e-16	0.679287	-1.7249	2.86347	1.67844	1.12223	6	0	0.0125335
ENSG00000121933.18	TMIGD3	0.000392087	44	5	6.73425e-05	Esophagus_Gastroesophageal_Junction	0.730378	Brain_Cerebellar_Hemisphere	30.0813	8.1901e-16	1.5664	-2.00804	3.98548	2.14739	1.53938	5	0	0.012535
ENSG00000127955.15	GNAI1	0.000399256	43	10	0.00307753	Thyroid	0.765983	Skin_Sun_Exposed_Lower_leg	14.4576	3.91781e-16	0.631941	-2.69571	2.95989	-0.169176	1.81301	10	0	0.012746
ENSG00000003400.14	CASP10	0.000400116	47	2	2.94763e-05	Cells_Cultured_fibroblasts	0.954103	Skin_Sun_Exposed_Lower_leg	33.5633	8.9997e-16	12.7382	0.0575551	4.17748	3.09867	1.11748	2	0	0.0127552
ENSG00000140832.9	MARVELD3	0.000403389	41	3	2.05029e-05	Breast_Mammary_Tissue	0.902151	Minor_Salivary_Gland	25.708	7.67264e-16	2.37883	-4.25934	3.8671	-2.26943	2.44619	3	0	0.0128412
ENSG00000231028.8	LINC00271	0.000405813	35	1	0.00030745	Adipose_Visceral_Omentum	0.483962	Brain_Cerebellum	32.9328	1.25486e-15	32.9328	-3.60894	-0.699945	-3.36868	0.66339	1	0	0.0129
ENSG00000146755.10	TRIM50	0.00040779	14	4	0.027361	Brain_Caudate_basal_ganglia	0.868502	Brain_Cerebellum	9.31949	1.69124e-17	0.659277	-1.54131	2.20633	0.624118	1.4215	4	0	0.0129445
ENSG00000074266.19	EED	0.000412226	41	4	1.95335e-05	Brain_Cerebellum	0.136908	Artery_Aorta	24.8002	1.20985e-15	2.41689	-4.23866	4.27016	-1.76484	1.63138	4	0	0.0130667
ENSG00000158406.4	HIST1H4H	0.000416259	46	4	5.31738e-06	Esophagus_Gastroesophageal_Junction	0.984379	Adipose_Visceral_Omentum	19.5889	9.05915e-16	4.97711	-1.88262	4.55186	0.949335	1.94442	4	0	0.0131737
ENSG00000179088.14	C12orf42	0.000416781	3	3	0.0691293	Testis	0.665166	Lung	1.91827	0.146027	0.146027	-0.639643	1.81757	0.248379	1.36289	3	0	0.0131737
ENSG00000184702.17	SEPT5	0.00041787	19	12	0.00117558	Esophagus_Mucosa	0.88659	Lung	5.77763	5.78658e-18	0.198022	-3.00851	3.24474	0.999151	1.92636	12	0	0.0131895
ENSG00000121966.6	CXCR4	0.000426518	17	5	4.29427e-06	Lung	0.882629	Brain_Cortex	6.53289	2.86477e-33	0.60613	-4.59661	2.32581	-0.67847	1.52085	5	0	0.0134434
ENSG00000183186.7	C2CD4C	0.000431218	41	11	3.91122e-05	Esophagus_Mucosa	0.968756	Cells_Cultured_fibroblasts	18.8799	1.82856e-15	0.667258	-0.0391681	4.11266	1.9252	1.04996	11	0	0.0135724
ENSG00000100403.11	ZC3H7B	0.000433643	49	3	6.19205e-05	Whole_Blood	0.902587	Heart_Left_Ventricle	27.8916	7.36863e-16	2.66325	-2.77752	4.00537	0.717085	2.05001	3	0	0.0136296
ENSG00000271234.1	RP5-894D12.4	0.000436883	14	4	4.22172e-05	Brain_Anterior_cingulate_cortex_BA24	0.532697	Kidney_Cortex	9.69992	7.41904e-18	0.745204	-4.095	1.01619	-2.69629	2.09515	4	0	0.0137121
ENSG00000124493.13	GRM4	0.00045816	10	6	0.00163469	Brain_Putamen_basal_ganglia	0.386585	Pancreas	4.71702	1.10878e-16	0.27774	-2.97091	3.14965	0.969669	1.99475	6	0	0.0143597
ENSG00000189319.13	FAM53B	0.000461241	21	5	4.28641e-05	Brain_Caudate_basal_ganglia	0.523709	Stomach	11.0283	1.92157e-17	0.378003	-4.09147	4.09147	-1.48992	2.51212	5	0	0.0144361
ENSG00000136514.2	RTP4	0.000462071	48	5	0.0046131	Uterus	0.988892	Stomach	34.1668	3.33766e-15	1.19879	-2.83288	2.06134	-0.419583	0.943956	5	0	0.0144418
ENSG00000166997.7	CNPY4	0.000477818	43	5	5.39426e-05	Brain_Spinal_cord_cervical_c-1	0.600778	Ovary	26.5915	2.59689e-15	2.07927	-4.03785	0.5586	-2.56727	0.990709	5	0	0.0149131
ENSG00000117472.9	TSPAN1	0.000480541	44	4	2.28142e-05	Breast_Mammary_Tissue	0.841781	Artery_Aorta	28.2005	2.06864e-15	2.01305	-4.2354	2.69233	-1.67819	1.63552	4	0	0.0149772
ENSG00000125122.15	LRRC29	0.000483914	28	3	2.41554e-05	Muscle_Skeletal	0.471455	Nerve_Tibial	20.1243	1.35548e-15	1.89623	-4.22255	3.13439	-1.36484	3.3408	3	0	0.0150486
ENSG00000182544.8	MFSD5	0.00048418	49	3	3.11074e-05	Heart_Atrial_Appendage	0.99709	Brain_Nucleus_accumbens_basal_ganglia	37.763	5.03236e-16	3.3106	-4.1652	0.777028	-0.891056	1.47752	3	0	0.0150486
ENSG00000140830.8	TXNL4B	0.000486641	43	7	0.00440896	Whole_Blood	0.911761	Testis	26.0332	4.76216e-16	0.88096	-1.94492	2.84732	1.53833	1.18459	7	0	0.0151041
ENSG00000006015.17	C19orf60	0.000487795	41	3	0.00231935	Adrenal_Gland	0.641985	Breast_Mammary_Tissue	32.437	4.23369e-16	3.38442	-2.38957	3.04597	-0.128751	1.90712	3	0	0.015119
ENSG00000135740.16	SLC9A5	0.000503519	48	3	3.19845e-05	Heart_Atrial_Appendage	0.721791	Skin_Not_Sun_Exposed_Suprapubic	36.2445	7.03953e-16	4.87399	-4.15886	4.10133	1.49607	2.97795	3	0	0.0155847
ENSG00000196510.12	ANAPC7	0.00050668	48	4	4.7955e-05	Brain_Substantia_nigra	0.766545	Brain_Cerebellum	28.4462	2.43443e-15	1.39591	-4.06538	3.0665	1.03082	1.72811	4	0	0.0156608
ENSG00000205078.5	SYCE1L	0.000511822	48	2	0.00114109	Brain_Cerebellar_Hemisphere	0.700713	Skin_Not_Sun_Exposed_Suprapubic	43.3601	1.58174e-15	1.70154	0.384358	3.25321	1.70884	0.602153	2	0	0.015785
ENSG00000175213.2	ZNF408	0.000512112	47	3	0.00136389	Brain_Caudate_basal_ganglia	0.971531	Brain_Putamen_basal_ganglia	38.03	8.60958e-16	1.81589	-0.396154	3.20219	1.38958	1.47206	3	0	0.015785
ENSG00000101000.5	PROCR	0.000513236	29	5	0.00428708	Esophagus_Mucosa	0.897975	Pancreas	15.6821	1.47546e-15	0.564931	-2.85623	1.66106	-0.167516	1.25697	5	0	0.0157979
ENSG00000164091.11	WDR82	0.000514767	34	4	0.000225494	Esophagus_Muscularis	0.519912	Thyroid	19.7617	7.92701e-16	0.716836	-3.6886	2.54975	0.612464	1.91832	4	0	0.0158232
ENSG00000119820.10	YIPF4	0.000515807	46	5	0.00115701	Artery_Aorta	0.960128	Brain_Cerebellar_Hemisphere	21.4127	9.78861e-16	2.27418	-3.24927	2.41204	-1.52899	1.59222	5	0	0.0158334
ENSG00000164761.8	TNFRSF11B	0.000517975	46	7	3.66286e-07	Brain_Frontal_Cortex_BA9	0.971517	Brain_Nucleus_accumbens_basal_ganglia	24.3702	8.45399e-16	1.18303	-5.08569	5.08569	0.956266	3.17907	7	0	0.0158615
ENSG00000109501.13	WFS1	0.000518142	42	4	4.37445e-05	Esophagus_Muscularis	0.489634	Vagina	23.6051	2.21175e-15	0.818269	-3.69963	4.08676	1.29727	2.54044	4	0	0.0158615
ENSG00000135437.9	RDH5	0.000525643	49	2	5.71735e-05	Brain_Hypothalamus	0.123309	Testis	44.4452	3.08657e-15	2.12832	1.54103	4.02418	2.39821	0.604381	2	0	0.0160691
ENSG00000063177.12	RPL18	0.000527921	16	5	5.80517e-06	Brain_Frontal_Cortex_BA9	0.429711	Small_Intestine_Terminal_Ileum	9.89097	3.04924e-17	0.510969	-2.65538	4.53336	1.77885	1.5767	5	0	0.0161146
ENSG00000125149.11	C16orf70	0.000528571	48	4	1.73598e-05	Breast_Mammary_Tissue	0.973042	Adipose_Subcutaneous	33.1754	4.83463e-16	1.99894	-4.2964	0.0337929	-2.86824	1.35067	4	0	0.0161146
ENSG00000166342.18	NETO1	0.000534522	9	5	0.00209551	Stomach	0.94343	Breast_Mammary_Tissue	3.46748	4.56618e-17	0.712754	-3.07635	0.564104	-1.67134	1.39938	5	0	0.0162738
ENSG00000168826.15	ZBTB49	0.000536052	48	3	1.37124e-05	Muscle_Skeletal	0.958676	Skin_Sun_Exposed_Lower_leg	35.3926	3.4834e-15	3.10926	-2.50575	4.34842	0.953725	1.50643	3	0	0.0162982
ENSG00000069712.12	KIAA1107	0.000539014	29	3	0.000102142	Brain_Cerebellar_Hemisphere	0.584266	Brain_Frontal_Cortex_BA9	23.6302	1.0356e-15	0.856822	-1.69243	3.88545	1.67173	1.36681	3	0	0.016366
ENSG00000173085.13	COQ2	0.000540678	47	3	0.000112304	Cells_EBV-transformed_lymphocytes	0.877116	Brain_Nucleus_accumbens_basal_ganglia	30.3499	6.1266e-16	5.17485	-3.86235	3.81785	0.227417	1.45975	3	0	0.0163942
ENSG00000064012.21	CASP8	0.000541961	46	7	0.000223888	Thyroid	0.988429	Colon_Transverse	23.6704	2.31263e-15	0.873529	-3.69042	2.15488	-1.19948	1.55536	7	0	0.0164108
ENSG00000124784.8	RIOK1	0.000551352	47	2	6.09782e-05	Testis	0.82073	Cells_EBV-transformed_lymphocytes	42.1734	8.67457e-16	2.42493	-4.00899	3.99074	3.42096	1.35562	2	0	0.0166726
ENSG00000198400.11	NTRK1	0.000560326	48	3	6.43576e-06	Testis	0.594702	Muscle_Skeletal	29.5347	6.0382e-16	1.35752	-4.51154	3.75491	1.35479	2.48563	3	0	0.0169063
ENSG00000232300.1	FAM215B	0.000560593	7	3	0.000116668	Brain_Cerebellum	0.550542	Breast_Mammary_Tissue	4.01127	5.30948e-19	0.597711	-3.85302	1.68162	-0.437771	2.31223	3	0	0.0169063
ENSG00000155792.9	DEPTOR	0.000569342	45	6	0.000187113	Skin_Not_Sun_Exposed_Suprapubic	0.950585	Esophagus_Mucosa	19.2217	4.32956e-16	0.834082	-3.61125	3.73581	0.75018	2.11944	6	0	0.0171115
ENSG00000149582.15	TMEM25	0.000569681	25	4	0.00250771	Prostate	0.106369	Esophagus_Mucosa	18.0392	6.0214e-18	0.991604	-3.02241	-1.61473	-2.56452	0.463293	4	0	0.0171115
ENSG00000173511.9	VEGFB	0.000569693	25	5	0.0116762	Prostate	0.646676	Cells_Cultured_fibroblasts	16.293	1.29507e-17	0.584752	-2.52178	2.18351	-1.52772	1.34152	5	0	0.0171115
ENSG00000121211.7	MND1	0.000573236	44	3	0.00265085	Lung	0.917996	Thyroid	27.7964	6.4636e-16	3.91461	-3.00557	1.97639	-0.227211	1.48443	3	0	0.0171948
ENSG00000010810.17	FYN	0.000580024	23	5	0.00171597	Brain_Putamen_basal_ganglia	0.904434	Ovary	15.12	3.18185e-17	0.827022	-2.65663	3.13544	1.58408	2.09533	5	0	0.0173751
ENSG00000170128.4	GPR25	0.000583405	13	4	0.00178289	Spleen	0.233263	Whole_Blood	9.05067	6.23327e-18	0.350882	-3.1242	-1.192	-2.48163	0.57447	4	0	0.0174529
ENSG00000259863.1	SH3RF3-AS1	0.000601381	47	5	0.000507022	Adipose_Visceral_Omentum	0.896003	Muscle_Skeletal	30.8325	1.24179e-15	1.59019	0.130712	3.47702	1.89323	0.701845	5	0	0.0179667
ENSG00000129354.11	AP1M2	0.00060708	43	5	0.00143235	Adrenal_Gland	0.885391	Brain_Caudate_basal_ganglia	22.8544	6.36906e-16	1.25905	-2.92481	3.18805	0.128936	2.14876	5	0	0.0180968
ENSG00000141098.12	GFOD2	0.000607357	49	4	2.10264e-05	Prostate	0.979417	Artery_Aorta	33.3889	1.19094e-15	1.16956	-4.2537	2.01704	-0.783408	1.01807	4	0	0.0180968
ENSG00000174514.12	MFSD4A	0.000614751	39	10	2.35681e-05	Brain_Frontal_Cortex_BA9	0.947526	Colon_Transverse	12.9274	1.0007e-15	0.488778	-4.22809	3.80419	-1.56179	2.00671	10	0	0.0182927
ENSG00000124532.14	MRS2	0.00061559	47	4	0.00189394	Ovary	0.987097	Brain_Frontal_Cortex_BA9	34.3724	3.35151e-15	1.82079	-3.10638	2.61994	0.419603	1.56561	4	0	0.0182933
ENSG00000257808.1	RP11-1136G11.8	0.000617597	12	2	0.000173468	Adipose_Visceral_Omentum	0.508868	Brain_Cerebellar_Hemisphere	10.4358	1.19954e-17	1.56417	-3.75482	3.75482	1.10859	3.40841	2	0	0.0183286
ENSG00000006025.11	OSBPL7	0.00061897	47	4	0.00186636	Artery_Aorta	0.980838	Whole_Blood	29.9328	7.50971e-16	1.47255	-0.410977	3.11071	1.42561	0.752605	4	0	0.018345
ENSG00000214026.10	MRPL23	0.000626312	49	1	0.000479359	Testis	0.000686228	Brain_Caudate_basal_ganglia	48.9892	1.16858e-15	48.9892	3.39502	3.49203	3.41958	0.0376574	1	0	0.018538
ENSG00000142687.17	KIAA0319L	0.00062734	23	2	0.00027237	Adrenal_Gland	0.402456	Esophagus_Mucosa	21.9463	1.71243e-18	1.05371	-3.64025	3.64025	-2.82207	2.13825	2	0	0.0185439
ENSG00000273415.1	RP11-702B10.2	0.000628557	5	3	0.000219356	Colon_Transverse	0.0479858	Artery_Aorta	2.49416	2.13568e-17	0.806207	1.97749	3.69561	2.64765	0.787051	3	0	0.0185553
ENSG00000129151.8	BBOX1	0.000630162	21	6	0.00467007	Minor_Salivary_Gland	0.860121	Skin_Not_Sun_Exposed_Suprapubic	10.116	3.22683e-17	0.56649	-2.36668	2.82895	1.13601	1.56795	6	0	0.0185781
ENSG00000164181.13	ELOVL7	0.000631783	49	5	0.000179736	Whole_Blood	0.971178	Skin_Sun_Exposed_Lower_leg	27.6319	1.33929e-15	1.67325	-3.15731	3.74592	-0.551995	1.58035	5	0	0.0186014
ENSG00000196118.11	CCDC189	0.000644045	30	1	0.000525723	Brain_Cortex	0.000665665	Adrenal_Gland	29.9448	1.20805e-15	29.9448	-3.4673	3.40334	-3.18238	1.24395	1	0	0.0189375
ENSG00000128915.11	ICE2	0.000651735	49	5	6.30538e-05	Liver	0.95507	Brain_Substantia_nigra	26.7591	8.24987e-16	1.64411	-4.00108	2.26232	-0.449979	1.3515	5	0	0.0191172
ENSG00000233056.2	ERVH48-1	0.000651867	46	5	3.49971e-05	Prostate	0.96688	Brain_Hippocampus	22.9505	4.3991e-16	2.38071	-3.05076	4.13825	1.13066	1.4625	5	0	0.0191172
ENSG00000169313.9	P2RY12	0.000655778	47	3	3.29162e-05	Small_Intestine_Terminal_Ileum	0.390548	Brain_Amygdala	39.4757	1.51051e-15	1.93477	0.858624	4.15229	3.42124	0.779701	3	0	0.0192066
ENSG00000183914.14	DNAH2	0.000657762	34	7	1.40588e-05	Artery_Aorta	0.796069	Skin_Not_Sun_Exposed_Suprapubic	17.0098	1.29883e-15	0.643724	-2.43163	4.34294	0.940422	2.11352	7	0	0.0192395
ENSG00000162434.11	JAK1	0.000659926	47	6	0.000395342	Brain_Substantia_nigra	0.90191	Brain_Cerebellum	21.0786	1.33519e-15	0.896362	-3.54317	2.33806	-0.127441	1.6474	6	0	0.0192776
ENSG00000134245.17	WNT2B	0.000679319	25	6	0.000144847	Brain_Cerebellum	0.920525	Pituitary	14.3824	1.66009e-17	0.657017	-3.79974	3.17789	1.44676	1.91166	6	0	0.0198182
ENSG00000185869.14	ZNF829	0.000691655	39	2	5.51198e-05	Esophagus_Gastroesophageal_Junction	0.128096	Brain_Frontal_Cortex_BA9	34.2078	5.10558e-16	3.4835	1.52165	4.03278	3.16411	0.419645	2	0	0.0201518
ENSG00000197409.7	HIST1H3D	0.000695453	27	2	5.47376e-05	Heart_Left_Ventricle	0.143543	Esophagus_Muscularis	24.798	2.3239e-15	1.37317	-2.75962	4.03442	1.74029	2.21509	2	0	0.0202216
ENSG00000115760.13	BIRC6	0.000695861	49	3	0.00537192	Spleen	0.734638	Artery_Tibial	37.3106	5.55843e-16	3.24526	-2.24813	2.78384	2.06811	1.21806	3	0	0.0202216
ENSG00000132471.11	WBP2	0.000698686	49	4	3.27917e-05	Brain_Cortex	0.381388	Thyroid	29.9465	1.16377e-15	1.1052	-4.15316	2.39634	-2.47079	0.979006	4	0	0.0202773
ENSG00000033627.16	ATP6V0A1	0.000702801	46	3	4.95453e-05	Brain_Hypothalamus	0.854328	Skin_Sun_Exposed_Lower_leg	32.3174	7.52213e-16	1.81656	-0.183598	4.05776	3.00167	1.12275	3	0	0.0203703
ENSG00000141569.10	TRIM65	0.000705985	48	4	0.000398284	Muscle_Skeletal	0.976473	Brain_Frontal_Cortex_BA9	27.9521	4.00506e-16	0.990424	-1.71117	3.54122	1.52111	1.03932	4	0	0.0204361
ENSG00000134874.17	DZIP1	0.000713562	46	2	0.00014195	Colon_Transverse	0.387868	Brain_Amygdala	29.3261	1.1619e-15	15.3127	-3.80475	0.86349	-2.28111	1.83418	2	0	0.0206287
ENSG00000177576.11	C18orf32	0.000721318	49	3	4.80465e-05	Brain_Hypothalamus	0.957417	Whole_Blood	39.803	1.68558e-15	2.86738	-0.835188	4.06493	3.33268	1.24139	3	0	0.020826
ENSG00000198178.10	CLEC4C	0.000740263	3	2	0.000272358	Testis	0.00224783	Spleen	2.48814	0	0.511859	3.05537	3.64026	3.25033	0.337689	2	0	0.0213454
ENSG00000126259.19	KIRREL2	0.000742766	7	2	0.0026006	Brain_Cerebellum	0.0162457	Brain_Cortex	6.00115	3.33048e-17	0.99885	-3.01138	2.40335	-1.11687	2.41499	2	0	0.0213899
ENSG00000010292.12	NCAPD2	0.000749936	45	3	0.000353917	Pancreas	0.902685	Colon_Transverse	35.2607	2.39056e-15	1.4757	-3.53528	3.57226	-0.927233	1.90006	3	0	0.0215686
ENSG00000265055.1	AC145343.2	0.000756407	42	3	1.02934e-05	Artery_Coronary	0.836312	Prostate	31.4994	3.57797e-16	2.76737	-0.508459	4.41092	3.08592	1.21317	3	0	0.0217268
ENSG00000113583.7	C5orf15	0.000759795	48	4	0.000185114	Testis	0.945256	Brain_Hippocampus	25.772	1.33609e-15	3.54435	-3.73851	1.06493	0.0343911	1.5436	4	0	0.0217961
ENSG00000152192.7	POU4F1	0.000762106	19	4	0.000107628	Brain_Spinal_cord_cervical_c-1	0.793223	Artery_Aorta	9.33597	2.30353e-17	0.942831	-3.87272	3.39893	-2.0634	1.79421	4	0	0.0218343
ENSG00000107036.11	RIC1	0.000776767	38	5	4.78492e-05	Thyroid	0.812027	Brain_Cerebellum	17.977	6.34973e-16	1.49682	-2.92615	4.06589	1.05831	2.40608	5	0	0.0222259
ENSG00000104450.12	SPAG1	0.000786635	47	2	0.000708909	Nerve_Tibial	0.887128	Artery_Tibial	41.8354	1.73049e-15	3.10176	-2.20462	3.38611	1.88433	1.19485	2	0	0.0224794
ENSG00000100036.12	SLC35E4	0.000795381	44	9	0.00618291	Prostate	0.974265	Brain_Frontal_Cortex_BA9	15.6295	1.46219e-15	0.854183	-2.73792	2.3151	0.0697107	1.26224	9	0	0.0227004
ENSG00000094975.13	SUCO	0.0007975	49	3	8.38843e-05	Lung	0.840994	Spleen	35.8765	1.08356e-15	3.69217	-3.93302	3.21767	-2.05958	1.71837	3	0	0.0227129
ENSG00000120057.4	SFRP5	0.000797854	48	3	1.77067e-05	Testis	0.861573	Pancreas	26.686	1.19389e-15	0.97136	-4.292	3.43558	-2.53528	1.65221	3	0	0.0227129
ENSG00000277142.1	LINC00235	0.00079959	47	4	0.0127602	Colon_Transverse	0.965491	Cells_Cultured_fibroblasts	31.02	9.55498e-16	1.87676	-2.49039	2.32946	0.595491	1.30244	4	0	0.0227334
ENSG00000231842.1	RP11-527F13.1	0.000801642	3	3	5.59337e-05	Breast_Mammary_Tissue	0.511187	Thyroid	1.34515	0.651553	0.651553	-1.14019	4.02934	0.744052	2.85538	3	0	0.0227628
ENSG00000176946.11	THAP4	0.000807116	15	8	0.00176592	Adipose_Subcutaneous	0.948981	Esophagus_Muscularis	7.39596	1.36594e-17	0.260374	-3.12701	1.15541	-0.785308	1.15729	8	0	0.0228891
ENSG00000213347.10	MXD3	0.000808351	49	3	0.000184814	Ovary	0.727552	Cells_EBV-transformed_lymphocytes	41.2678	4.06516e-15	1.71414	0.348384	3.73892	1.99958	1.04328	3	0	0.0228951
ENSG00000116863.10	ADPRHL2	0.000810517	46	2	0.000160716	Artery_Aorta	0.654843	Colon_Sigmoid	37.6931	9.66691e-16	8.30687	-3.7739	3.7739	-2.36716	2.47782	2	0	0.0229274
ENSG00000224470.7	ATXN1L	0.000818097	43	5	0.00348422	Heart_Atrial_Appendage	0.960187	Nerve_Tibial	21.4218	1.72195e-15	0.731579	-2.92144	2.58389	-1.37427	1.23191	5	0	0.0231125
ENSG00000071655.17	MBD3	0.000821393	43	1	0.0002606	Brain_Putamen_basal_ganglia	0.55427	Brain_Amygdala	40.2782	1.18082e-15	40.2782	-0.591373	3.65161	3.18137	0.70474	1	0	0.0231763
ENSG00000232448.1	RP11-416N4.1	0.000823971	6	4	0.00565526	Brain_Cerebellar_Hemisphere	0.596613	Brain_Cerebellum	3.4909	4.33785e-17	0.418868	-2.76713	-0.529278	-1.4944	0.885644	4	0	0.0232198
ENSG00000057019.15	DCBLD2	0.000828794	49	5	9.07027e-05	Thyroid	0.97949	Brain_Caudate_basal_ganglia	24.3563	5.9573e-16	1.31952	-3.25182	3.9142	1.11283	1.96331	5	0	0.0233175
ENSG00000101752.11	MIB1	0.000829525	30	4	0.0423811	Adipose_Visceral_Omentum	0.982627	Brain_Nucleus_accumbens_basal_ganglia	14.7026	1.36988e-15	0.683473	-2.02976	1.48355	-0.336886	1.10327	4	0	0.0233175
ENSG00000164512.17	ANKRD55	0.000838726	43	6	2.37266e-06	Colon_Transverse	0.753455	Adrenal_Gland	27.777	1.13059e-15	0.959745	-0.635725	4.71878	1.11351	1.21628	6	0	0.0235465
ENSG00000184117.11	NIPSNAP1	0.000850651	48	4	0.000355911	Pancreas	0.985135	Kidney_Cortex	40.5517	1.69512e-15	1.45245	-1.40297	3.57079	1.56677	1.07598	4	0	0.0238458
ENSG00000136750.11	GAD2	0.000851523	10	2	0.000172979	Brain_Anterior_cingulate_cortex_BA24	0.0326717	Testis	9.05588	1.7225e-18	0.840525	-3.75552	-2.13609	-3.52671	0.531893	2	0	0.0238458
ENSG00000154743.17	TSEN2	0.000854827	47	4	4.44874e-05	Artery_Aorta	0.954785	Brain_Substantia_nigra	28.3428	2.78315e-15	1.07412	-4.08285	1.04336	-1.20498	1.63114	4	0	0.0239084
ENSG00000233534.1	RP1-38C16.2	0.000858505	2	1	0.000818641	Testis	0.00091663	Kidney_Cortex	1.99696	0.0030374	1.99696	-3.34641	-3.31494	-3.33068	0.0222557	1	0	0.0239813
ENSG00000272602.5	ZNF595	0.000870664	17	7	0.010667	Colon_Transverse	0.767441	Thyroid	8.70124	1.47451e-17	0.372704	-2.55342	1.90703	-0.143288	1.33729	7	0	0.0242739
ENSG00000062370.16	ZNF112	0.000871152	44	5	1.24484e-05	Brain_Nucleus_accumbens_basal_ganglia	0.452302	Minor_Salivary_Gland	29.4458	2.88658e-15	1.07745	-4.36958	1.59561	-2.21124	1.58583	5	0	0.0242739
ENSG00000130816.14	DNMT1	0.000876363	8	6	0.000310929	Artery_Tibial	0.973427	Skin_Sun_Exposed_Lower_leg	3.0109	2.57749e-16	0.620692	-3.60602	0.794864	-1.16444	1.73082	6	0	0.0243886
ENSG00000039523.19	FAM65A	0.000879754	5	1	0.000879754	Brain_Cerebellum	0.000879754	Brain_Cerebellar_Hemisphere	5	9.25105e-17	5	3.3264	3.3264	3.3264	3.84593e-16	1	0	0.0244328
ENSG00000139990.17	DCAF5	0.000880135	3	2	0.00164648	Esophagus_Gastroesophageal_Junction	0.146223	Breast_Mammary_Tissue	2.77135	2.15888e-16	0.228645	-3.14754	-1.453	-2.5827	0.978344	2	0	0.0244328
ENSG00000088298.12	EDEM2	0.00088541	47	2	0.000126124	Lung	0.998811	Ovary	35.2963	3.4768e-15	9.76996	-2.30997	3.83391	1.11141	1.40595	2	0	0.0245487
ENSG00000166526.16	ZNF3	0.000892544	33	5	0.00159892	Brain_Anterior_cingulate_cortex_BA24	0.963537	Liver	20.4197	5.91239e-16	1.49761	-2.99575	3.1561	-0.0336746	1.50379	5	0	0.0247158
ENSG00000123342.15	MMP19	0.000901655	17	5	0.0378347	Adrenal_Gland	0.965286	Cells_Cultured_fibroblasts	8.85486	1.27997e-17	0.504812	-2.07664	2.07664	0.502799	1.35428	5	0	0.0249372
ENSG00000203498.2	RP11-556O15.1	0.000903063	1	1	0.000903063	Testis	0.000903063	Testis	1	1	1	3.31911	3.31911	3.31911	NA	1	0	0.0249453
ENSG00000148154.9	UGCG	0.000910547	28	8	6.816e-05	Adipose_Visceral_Omentum	0.810008	Whole_Blood	9.42717	8.50342e-16	0.555821	-3.98262	1.60147	-1.88756	1.67869	8	0	0.025121
ENSG00000101003.9	GINS1	0.000915372	48	4	0.000211291	Prostate	0.568512	Brain_Cerebellum	27.1618	1.35703e-15	1.19783	-3.70512	0.570244	-2.3283	0.746947	4	0	0.025223
ENSG00000138316.10	ADAMTS14	0.000921503	39	5	8.62778e-06	Adipose_Subcutaneous	0.964529	Heart_Left_Ventricle	23.0095	9.53653e-16	0.963729	-4.44898	3.03628	-1.35004	1.955	5	0	0.0253034
ENSG00000257017.8	HP	0.00092155	41	4	0.0406902	Brain_Caudate_basal_ganglia	0.992301	Brain_Substantia_nigra	20.559	7.39807e-16	3.4624	-2.0322	2.04667	0.621745	1.18828	4	0	0.0253034
ENSG00000176387.6	HSD11B2	0.000922052	7	3	0.0056022	Prostate	0.938165	Thyroid	4.72023	1.12097e-32	0.307847	-2.7702	2.7702	-0.100847	2.47384	3	0	0.0253034
ENSG00000110492.15	MDK	0.000922822	38	1	0.000854867	Kidney_Cortex	0.0652736	Cells_Cultured_fibroblasts	36.6547	8.48304e-16	36.6547	-3.33439	-1.84338	-3.23956	0.325221	1	0	0.0253034
ENSG00000106638.15	TBL2	0.000930656	49	2	0.000666479	Pancreas	0.232413	Cells_Cultured_fibroblasts	45.689	1.99049e-15	2.77443	-3.35079	3.40301	2.90117	1.24381	2	0	0.025487
ENSG00000109066.13	TMEM104	0.000933281	49	4	0.00132398	Skin_Sun_Exposed_Lower_leg	0.894722	Cells_Cultured_fibroblasts	33.473	7.56561e-16	1.9869	-2.20344	3.21073	1.13046	1.4231	4	0	0.0255074
ENSG00000154380.17	ENAH	0.000933685	26	11	0.000281136	Cells_Cultured_fibroblasts	0.850505	Ovary	6.71754	4.45141e-16	0.273266	-3.63209	2.60544	-0.590864	1.56287	11	0	0.0255074
ENSG00000254237.5	RP11-115J16.2	0.000937812	3	3	0.00019446	Liver	0.505234	Small_Intestine_Terminal_Ileum	1.17561	0.805574	0.805574	-3.72611	2.04415	-0.782744	2.88689	3	0	0.0255889
ENSG00000233493.3	TMEM238	0.000956798	42	7	0.000165329	Vagina	0.650944	Colon_Transverse	19.1133	8.24244e-16	0.708686	-3.76684	2.55126	-0.864581	1.80447	7	0	0.0260751
ENSG00000186591.11	UBE2H	0.000958134	38	7	0.00482312	Cells_Cultured_fibroblasts	0.999212	Muscle_Skeletal	15.9452	4.3562e-16	0.711211	-1.91119	2.81862	0.165503	1.38977	7	0	0.0260797
ENSG00000113504.20	SLC12A7	0.000970709	48	8	0.00349589	Colon_Transverse	0.99484	Cells_Cultured_fibroblasts	18.3501	1.24878e-15	0.639484	-1.26215	2.92039	0.576906	0.83873	8	0	0.0263898
ENSG00000166689.15	PLEKHA7	0.000973552	32	5	0.000651763	Pancreas	0.945794	Testis	21.393	5.43878e-16	0.860113	-3.40911	3.40911	0.990927	2.43204	5	0	0.0264349
ENSG00000139567.12	ACVRL1	0.000981973	28	7	5.89003e-05	Breast_Mammary_Tissue	0.845246	Colon_Sigmoid	9.73081	9.01581e-16	0.511731	-4.01717	1.12505	-1.56246	1.75537	7	0	0.0266313
ENSG00000174106.2	LEMD3	0.00098343	49	3	0.000111835	Kidney_Cortex	0.557345	Brain_Caudate_basal_ganglia	37.9077	7.16643e-16	2.29508	-3.86337	1.27663	-2.34142	1.70353	3	0	0.0266384
ENSG00000108239.8	TBC1D12	0.000986744	45	4	0.000258404	Spleen	0.774693	Nerve_Tibial	35.8375	1.43275e-15	1.97869	-1.92732	3.65378	2.86097	1.06845	4	0	0.0266959
ENSG00000117091.9	CD48	0.000990649	42	6	0.000825604	Colon_Transverse	0.991576	Uterus	23.3508	1.17437e-15	0.906692	-3.34407	1.97974	-1.75492	1.15527	6	0	0.0267563
ENSG00000163083.5	INHBB	0.000991604	20	10	0.000240233	Artery_Aorta	0.870849	Brain_Spinal_cord_cervical_c-1	7.74148	1.68688e-17	0.281929	-3.67245	1.02573	-0.388307	1.52645	10	0	0.0267563
ENSG00000271820.1	RP5-894D12.5	0.000992572	10	3	0.000114607	Spleen	0.986438	Adipose_Subcutaneous	7.38398	1.33695e-16	0.920202	-2.03487	3.85738	0.315034	1.57395	3	0	0.0267563
ENSG00000119392.14	GLE1	0.00100153	49	1	0.000377357	Nerve_Tibial	0.619022	Testis	47.5132	7.58948e-16	47.5132	-3.55543	-0.497237	-3.21316	0.481536	1	0	0.0269653
ENSG00000035499.12	DEPDC1B	0.00100436	46	5	0.00897743	Brain_Caudate_basal_ganglia	0.767795	Artery_Tibial	17.2879	5.68075e-16	1.73601	-2.28386	2.61291	-0.033905	1.44575	5	0	0.0269975
ENSG00000073605.18	GSDMB	0.00100514	48	3	2.20532e-07	Spleen	0.950323	Muscle_Skeletal	34.4832	1.38557e-15	2.85539	-5.18114	3.0487	-1.51887	1.92364	3	0	0.0269975
ENSG00000135541.20	AHI1	0.00100966	49	2	0.000163728	Brain_Spinal_cord_cervical_c-1	0.397781	Brain_Cerebellum	42.9311	7.14628e-16	4.61728	-3.76927	-0.845591	-2.34084	0.775578	2	0	0.0270862
ENSG00000177710.5	SLC35G5	0.0010144	41	2	5.5991e-05	Adipose_Subcutaneous	0.778434	Brain_Caudate_basal_ganglia	30.0453	1.21151e-15	8.46793	-4.0291	1.72438	-1.40124	1.5196	2	0	0.0271809
ENSG00000120063.9	GNA13	0.00101692	25	4	0.00122402	Pancreas	0.821784	Artery_Tibial	21.296	1.40802e-17	0.79407	-3.23322	0.436623	-1.16849	0.866792	4	0	0.0271848
ENSG00000177042.14	TMEM80	0.00101698	49	2	9.8164e-05	Vagina	0.142494	Kidney_Cortex	44.6389	4.40962e-15	2.23835	-3.89509	-1.46657	-3.1406	0.512953	2	0	0.0271848
ENSG00000109689.15	STIM2	0.00102379	47	6	0.000295385	Skin_Not_Sun_Exposed_Suprapubic	0.928566	Kidney_Cortex	27.2079	6.66777e-16	1.18839	-3.61931	2.50248	-1.0233	1.78199	6	0	0.0273341
ENSG00000257582.5	LINC01475	0.00102751	5	2	0.000450308	Minor_Salivary_Gland	0.00593388	Colon_Sigmoid	4.16868	2.62811e-17	0.766656	2.75141	3.5087	3.33847	0.329019	2	0	0.0274007
ENSG00000111639.7	MRPL51	0.00103017	39	3	9.51987e-05	Esophagus_Gastroesophageal_Junction	0.757602	Brain_Putamen_basal_ganglia	28.5717	7.10085e-16	1.53748	-3.90251	3.89188	-1.14068	2.41154	3	0	0.0274157
ENSG00000176125.4	UFSP1	0.00103053	47	3	0.000782143	Brain_Substantia_nigra	0.909644	Esophagus_Muscularis	37.6671	5.47042e-16	3.3136	0.113488	3.35904	1.59305	0.882742	3	0	0.0274157
ENSG00000249709.7	ZNF564	0.00103448	43	4	0.00321973	Brain_Hypothalamus	0.999307	Minor_Salivary_Gland	21.3437	1.01047e-15	0.976165	-2.8746	2.94594	0.609189	1.51726	4	0	0.0274826
ENSG00000150977.10	RILPL2	0.0010355	49	4	0.000255938	Lung	0.998133	Skin_Sun_Exposed_Lower_leg	25.2485	9.12434e-16	2.01167	-3.65624	2.39195	-0.931939	1.13184	4	0	0.0274826
ENSG00000131748.15	STARD3	0.00104884	49	3	4.02813e-06	Minor_Salivary_Gland	0.917606	Brain_Putamen_basal_ganglia	30.7738	6.88389e-16	5.73529	-4.60993	2.91094	-0.874854	2.21413	3	0	0.0277932
ENSG00000102870.5	ZNF629	0.00104969	42	1	0.00104969	Artery_Aorta	0.00104969	Adipose_Visceral_Omentum	42	2.46783e-15	42	-3.27686	3.27686	-3.12082	1.01126	1	0	0.0277932
ENSG00000166337.9	TAF10	0.00105267	23	4	0.000395351	Small_Intestine_Terminal_Ileum	0.640758	Artery_Coronary	14.3535	2.1511e-18	0.654082	-2.84375	3.54317	0.434067	1.76084	4	0	0.027839
ENSG00000124575.6	HIST1H1D	0.00105895	24	1	3.44954e-06	Lung	0.00164161	Esophagus_Gastroesophageal_Junction	23.242	1.35576e-17	23.242	3.14841	4.64206	3.25609	0.354163	1	0	0.0279721
ENSG00000230487.7	PSMG3-AS1	0.00107917	49	5	0.000597664	Brain_Nucleus_accumbens_basal_ganglia	0.911747	Brain_Anterior_cingulate_cortex_BA24	34.1733	3.29569e-15	1.28189	-3.04639	3.43267	-0.974053	1.35886	5	0	0.0284724
ENSG00000176927.15	EFCAB5	0.00109243	37	1	0.000308584	Brain_Cerebellum	0.00326515	Nerve_Tibial	36.4924	2.73442e-15	36.4924	-3.60799	3.30945	-3.06455	1.08078	1	0	0.0287884
ENSG00000056558.10	TRAF1	0.00109555	49	3	9.45513e-05	Cells_Cultured_fibroblasts	0.826001	Colon_Transverse	28.3836	2.16512e-15	2.95722	-3.90417	3.78997	-1.34398	2.7104	3	0	0.0288366
ENSG00000147669.10	POLR2K	0.00109787	31	4	0.00588018	Esophagus_Muscularis	0.93097	Liver	20.072	3.76968e-16	0.848511	-2.19437	2.75439	0.4676	1.65157	4	0	0.0288439
ENSG00000264968.1	RP11-387H17.4	0.00109841	42	2	1.51317e-05	Spleen	0.107375	Liver	38.2828	3.77545e-15	1.44406	1.6101	4.32676	3.10989	0.520206	2	0	0.0288439
ENSG00000137513.9	NARS2	0.0010997	49	1	0.000849769	Testis	0.00193542	Brain_Caudate_basal_ganglia	48.2056	4.76781e-15	48.2056	3.09997	3.33605	3.23716	0.0454432	1	0	0.0288439
ENSG00000094916.15	CBX5	0.00112354	40	3	0.0002358	Cells_Cultured_fibroblasts	0.744101	Artery_Aorta	30.7486	1.59782e-15	1.62954	-1.73171	3.67721	-0.0346478	1.6346	3	0	0.0294347
ENSG00000151474.21	FRMD4A	0.0011327	18	10	0.00109497	Artery_Aorta	0.927924	Nerve_Tibial	9.04898	4.59569e-17	0.516308	-2.67314	3.26491	0.400594	1.46646	10	0	0.0296397
ENSG00000272933.1	RP11-47A8.5	0.00114136	20	3	0.000271629	Brain_Spinal_cord_cervical_c-1	0.52909	Brain_Anterior_cingulate_cortex_BA24	14.1158	2.84534e-17	0.685781	-3.36574	3.64095	2.09482	1.93763	3	0	0.0298316
ENSG00000173153.13	ESRRA	0.00114582	5	3	0.0140979	Colon_Sigmoid	0.297706	Kidney_Cortex	3.15343	4.88097e-18	0.657973	-2.05518	2.45476	0.821252	2.19356	3	0	0.029913
ENSG00000174502.18	SLC26A9	0.00114953	30	3	0.000809536	Heart_Atrial_Appendage	0.405677	Minor_Salivary_Gland	24.4118	1.24046e-15	1.18164	-3.34951	2.74482	-2.14515	1.36742	3	0	0.029975
ENSG00000280710.2	RP11-214F16.8	0.00115121	5	4	0.00673237	Cells_Cultured_fibroblasts	0.719364	Testis	2.05359	2.844e-17	0.725925	-2.7098	0.359309	-1.61731	1.48828	4	0	0.0299838
ENSG00000182952.4	HMGN4	0.00115298	45	3	3.3132e-09	Artery_Tibial	0.934713	Brain_Hypothalamus	32.391	9.17287e-16	1.8621	-5.91528	2.5303	-2.15175	1.64783	3	0	0.0299951
ENSG00000160111.12	CPAMD8	0.00115957	41	5	0.000345793	Thyroid	0.815399	Testis	30.8656	3.27017e-16	1.17191	-1.84642	3.57833	1.16107	0.92428	5	0	0.0301314
ENSG00000123395.14	ATG101	0.00116209	19	2	0.000233874	Esophagus_Muscularis	0.0767381	Skin_Not_Sun_Exposed_Suprapubic	17.1224	1.04631e-17	1.19551	-3.6793	2.37288	-2.74397	1.29522	2	0	0.0301578
ENSG00000180423.4	HARBI1	0.00116329	44	1	0.00118322	Artery_Aorta	0.0113418	Brain_Frontal_Cortex_BA9	43.4719	1.95992e-15	43.4719	2.53199	3.24289	3.22674	0.107173	1	0	0.0301578
ENSG00000169347.16	GP2	0.00116465	11	2	0.000517605	Testis	0.0460118	Kidney_Cortex	9.15937	1.03138e-17	1.77971	-3.47148	-1.99529	-2.42604	0.521144	2	0	0.0301581
ENSG00000170312.15	CDK1	0.00117058	13	3	0.000385015	Colon_Sigmoid	0.88013	Esophagus_Mucosa	7.52182	4.76213e-17	1.14321	-3.55015	2.77469	-0.564619	1.99147	3	0	0.0302471
ENSG00000007866.19	TEAD3	0.00117112	24	5	0.0388572	Breast_Mammary_Tissue	0.946747	Cells_EBV-transformed_lymphocytes	10.346	3.43472e-17	0.631018	-2.0657	1.33496	0.224174	0.860193	5	0	0.0302471
ENSG00000180644.7	PRF1	0.00117224	9	3	8.1e-05	Brain_Cortex	0.946897	Minor_Salivary_Gland	7.00087	1.61737e-17	0.993094	-0.65693	3.94142	2.98516	1.90326	3	0	0.0302471
ENSG00000166896.7	ATP23	0.0011735	49	1	0.000627997	Brain_Spinal_cord_cervical_c-1	0.00280383	Liver	48.1605	7.80819e-16	48.1605	2.98846	3.41923	3.21771	0.129453	1	0	0.0302471
ENSG00000273611.4	ZNHIT3	0.00117991	44	2	0.0505173	Vagina	0.977324	Esophagus_Gastroesophageal_Junction	39.847	6.47872e-16	2.30575	-1.95556	1.80684	-0.559525	0.884307	2	0	0.0303367
ENSG00000168754.14	FAM178B	0.00118035	18	4	8.42856e-05	Testis	0.0944415	Stomach	13.5524	1.09328e-17	0.650786	-3.93188	3.63712	0.534574	2.67497	4	0	0.0303367
ENSG00000167377.17	ZNF23	0.00118207	49	3	0.00373455	Muscle_Skeletal	0.958043	Brain_Caudate_basal_ganglia	38.5127	3.74473e-15	3.0629	-2.89975	1.77695	-0.799949	1.20747	3	0	0.0303367
ENSG00000121807.5	CCR2	0.00118241	35	3	0.000109975	Heart_Atrial_Appendage	0.273577	Artery_Tibial	17.9134	3.26806e-16	0.735314	-1.28217	3.86746	2.38035	1.45908	3	0	0.0303367
ENSG00000259884.1	RP11-1100L3.8	0.00118978	2	1	0.00118978	Kidney_Cortex	0.00118978	Kidney_Cortex	2	3.14018e-16	2	-3.24132	-3.24132	-3.24132	0	1	0	0.0304908
ENSG00000256980.4	KHDC1L	0.00119812	27	3	8.11922e-05	Artery_Coronary	0.527406	Artery_Tibial	19.8355	5.6144e-16	2.42529	-3.94085	-0.631971	-2.82304	0.902008	3	0	0.0306694
ENSG00000168092.13	PAFAH1B2	0.00120948	42	4	5.01302e-05	Cells_Cultured_fibroblasts	0.805218	Ovary	20.9943	6.08486e-16	4.00073	-3.74359	4.05502	-0.111163	2.14564	4	0	0.0309247
ENSG00000139200.13	PIANP	0.001213	47	2	0.000404757	Brain_Anterior_cingulate_cortex_BA24	0.70347	Spleen	38.6561	8.11174e-16	7.46489	-3.53696	1.52834	0.328562	1.59139	2	0	0.0309577
ENSG00000140105.17	WARS	0.00121354	43	3	0.00010801	Brain_Cerebellar_Hemisphere	0.881516	Skin_Sun_Exposed_Lower_leg	20.932	4.45742e-16	4.58882	-3.87186	3.73465	-0.356968	2.54992	3	0	0.0309577
ENSG00000230368.2	FAM41C	0.00122014	2	2	0.12875	Brain_Hippocampus	0.265067	Brain_Cerebellar_Hemisphere	1.74064	0.259359	0.259359	-1.51905	1.11449	-0.202277	1.8622	2	0	0.0310905
ENSG00000124782.19	RREB1	0.00122268	27	5	0.00158513	Artery_Aorta	0.794832	Cells_Cultured_fibroblasts	16.7168	6.21597e-16	0.924985	-3.15863	3.07634	1.86177	1.68987	5	0	0.0311199
ENSG00000160588.9	MPZL3	0.00122623	47	2	0.00345411	Brain_Hypothalamus	0.810988	Brain_Caudate_basal_ganglia	43.4388	6.2504e-16	3.37837	-1.17827	2.92414	1.08659	0.938669	2	0	0.0311746
ENSG00000158270.11	COLEC12	0.00124873	28	9	0.00025462	Cells_Cultured_fibroblasts	0.479204	Testis	16.7073	6.69591e-16	0.70688	-2.15778	3.65757	-1.2105	1.20018	9	0	0.0317107
ENSG00000198553.8	KCNRG	0.00125329	40	1	0.000350487	Brain_Cortex	0.447039	Lung	36.078	5.84547e-16	36.078	-3.57481	-0.760361	-3.054	0.508799	1	0	0.0317791
ENSG00000176971.3	FIBIN	0.00125427	19	4	0.00078189	Muscle_Skeletal	0.310308	Small_Intestine_Terminal_Ileum	15.0639	4.24357e-19	0.752431	-2.46625	3.35913	1.23995	2.13621	4	0	0.0317791
ENSG00000112294.12	ALDH5A1	0.00126293	49	5	3.10918e-05	Brain_Cerebellum	0.940656	Cells_Cultured_fibroblasts	29.6959	9.37136e-16	2.01612	-4.16532	1.97476	-1.87724	1.09558	5	0	0.0319624
ENSG00000054116.11	TRAPPC3	0.00126912	42	3	0.00331289	Brain_Cerebellum	0.624589	Adipose_Visceral_Omentum	29.7561	1.15829e-15	1.21811	-2.93711	2.15336	-0.416968	1.22637	3	0	0.0320637
ENSG00000255479.1	RP11-672A2.6	0.00126981	3	3	0.00134116	Cells_Cultured_fibroblasts	0.778423	Lung	1.26113	0.719922	0.719922	-0.281375	3.20702	1.76472	1.82089	3	0	0.0320637
ENSG00000170542.5	SERPINB9	0.00127234	48	8	3.48179e-05	Cells_EBV-transformed_lymphocytes	0.992242	Brain_Hippocampus	24.1571	1.87157e-15	0.933182	-4.13942	1.58403	-1.50274	1.43255	8	0	0.0320913
ENSG00000149599.15	DUSP15	0.00127797	48	5	0.000180794	Adrenal_Gland	0.97168	Brain_Substantia_nigra	28.7542	9.54079e-16	1.82487	-1.77955	3.74444	1.01891	1.35248	5	0	0.0321971
ENSG00000102882.11	MAPK3	0.00128589	43	4	0.0368927	Pancreas	0.723247	Nerve_Tibial	34.6813	3.29058e-15	1.23935	-2.03108	2.08695	0.989624	0.998734	4	0	0.0323601
ENSG00000241962.9	RP11-111H13.1	0.00129028	24	4	4.31815e-05	Brain_Cortex	0.932703	Brain_Cerebellar_Hemisphere	20.736	1.82688e-17	0.742586	-4.08976	0.714635	-0.198066	0.85624	4	0	0.0324341
ENSG00000128951.13	DUT	0.00130377	34	3	0.00190473	Artery_Tibial	0.502776	Adrenal_Gland	24.175	5.84265e-16	0.83039	-1.9	3.1047	1.2957	1.08422	3	0	0.0327281
ENSG00000135974.9	C2orf49	0.00130491	43	5	0.000338184	Uterus	0.90137	Artery_Coronary	27.2162	1.21525e-15	1.09241	-3.58415	3.50606	-0.845334	1.93346	5	0	0.0327281
ENSG00000121594.11	CD80	0.0013079	28	2	0.00013233	Heart_Atrial_Appendage	0.832187	Thyroid	26.4111	1.47783e-15	1.00134	0.211897	3.82208	3.44874	0.683673	2	0	0.0327629
ENSG00000136213.9	CHST12	0.00130923	35	10	0.00022916	Artery_Tibial	0.760911	Brain_Putamen_basal_ganglia	14.8841	1.43099e-15	0.581488	-1.75	3.68449	2.01652	1.59897	10	0	0.0327629
ENSG00000166426.7	CRABP1	0.0013121	32	7	0.000177504	Adrenal_Gland	0.628844	Brain_Hypothalamus	17.1868	4.10454e-16	0.72429	-3.74905	1.85997	-1.41409	1.60808	7	0	0.0327981
ENSG00000108465.14	CDK5RAP3	0.00131539	49	3	3.19244e-07	Muscle_Skeletal	0.0321136	Pancreas	40.3606	3.96302e-15	1.64208	2.14299	5.11172	3.25298	0.623478	3	0	0.0328436
ENSG00000229656.6	RP11-462L8.1	0.00132216	13	2	0.00123493	Adipose_Subcutaneous	0.0169575	Artery_Tibial	10.2267	8.51736e-18	2.77332	-2.38763	3.23069	-0.723766	2.60624	2	0	0.0329758
ENSG00000112337.10	SLC17A2	0.00132555	2	2	0.000278963	Liver	0.00110214	Testis	1.86894	0.131062	0.131062	-3.63409	3.26307	-0.185512	4.87703	2	0	0.0330236
ENSG00000156097.12	GPR61	0.00132856	33	2	0.000536851	Nerve_Tibial	0.382732	Adrenal_Gland	26.9042	5.21372e-16	5.26435	-3.46166	3.46166	-0.759214	1.43856	2	0	0.0330617
ENSG00000197880.8	MDS2	0.00133626	15	5	0.000160568	Brain_Frontal_Cortex_BA9	0.497998	Lung	10.9846	4.20818e-19	0.655219	-3.77413	1.04646	-1.31845	1.38713	5	0	0.0332164
ENSG00000205189.11	ZBTB10	0.00134868	30	4	0.000137651	Adipose_Visceral_Omentum	0.435743	Testis	20.0379	4.83407e-16	0.915658	-0.779402	3.81235	1.58551	0.634192	4	0	0.0334877
ENSG00000256540.1	RP11-598F7.6	0.00135998	36	6	0.00254001	Vagina	0.99545	Brain_Cerebellar_Hemisphere	22.3219	2.11068e-15	0.953975	-3.01853	1.3155	-0.95541	1.19481	6	0	0.0337309
ENSG00000176473.13	WDR25	0.00136375	48	3	0.000284627	Brain_Frontal_Cortex_BA9	0.873766	Spleen	40.0239	3.92837e-15	1.63804	-2.3808	3.6289	1.55182	1.34182	3	0	0.0337793
ENSG00000139192.11	TAPBPL	0.00136496	49	1	2.04728e-05	Breast_Mammary_Tissue	0.00476476	Cells_Cultured_fibroblasts	48.029	1.28977e-15	48.029	-4.25967	-2.82252	-3.17385	0.251398	1	0	0.0337793
ENSG00000140395.8	WDR61	0.00136798	45	4	3.25686e-05	Breast_Mammary_Tissue	0.906662	Heart_Left_Ventricle	24.8388	1.89061e-15	1.69907	-4.15472	1.3743	-2.04229	1.808	4	0	0.0338008
ENSG00000013297.10	CLDN11	0.00136885	15	8	0.00180001	Nerve_Tibial	0.726819	Artery_Tibial	7.56161	1.1553e-17	0.291913	-2.2914	3.12139	1.64966	1.85268	8	0	0.0338008
ENSG00000108559.11	NUP88	0.00137262	37	3	0.000136187	Thyroid	0.937395	Adrenal_Gland	28.5839	2.80439e-15	1.61929	-2.2876	3.81499	1.05943	1.80852	3	0	0.0338564
ENSG00000173093.12	CCDC63	0.00138196	3	2	0.00491911	Skin_Sun_Exposed_Lower_leg	0.00794463	Heart_Left_Ventricle	2.03824	0.0113091	0.950447	-2.81228	-2.65441	-2.74452	0.0812699	2	0	0.0340433
ENSG00000128016.5	ZFP36	0.00138324	22	3	0.000132842	Adipose_Subcutaneous	0.143981	Adrenal_Gland	18.2125	1.87445e-17	0.904854	-3.82113	3.0609	0.55091	2.01332	3	0	0.0340433
ENSG00000080603.16	SRCAP	0.00138645	4	1	0.000262371	Esophagus_Mucosa	0.00269101	Prostate	3.90369	0	3.90369	3.00099	3.64987	3.16321	0.32444	1	0	0.0340848
ENSG00000282890.1	RP11-460M2.1	0.00139067	23	3	0.00101266	Testis	0.686575	Lung	20.5439	4.0346e-17	0.736816	-3.28699	2.44218	0.55507	0.930259	3	0	0.0341508
ENSG00000171812.12	COL8A2	0.00140027	12	5	0.0186677	Brain_Cerebellum	0.640997	Small_Intestine_Terminal_Ileum	5.445	5.76117e-34	0.427417	-2.3521	2.3521	-1.11702	1.73068	5	0	0.034349
ENSG00000134452.19	FBXO18	0.00140375	49	5	0.000440244	Cells_EBV-transformed_lymphocytes	0.782901	Brain_Spinal_cord_cervical_c-1	30.4112	2.89948e-15	1.14945	-3.5147	2.38589	-1.26642	2.13336	5	0	0.0343966
ENSG00000204628.11	RACK1	0.00142699	49	4	2.00649e-05	Adipose_Visceral_Omentum	0.753217	Brain_Putamen_basal_ganglia	22.8912	3.72433e-16	1.82143	-1.52718	4.26417	1.68189	2.11942	4	0	0.0349277
ENSG00000160181.8	TFF2	0.00143135	7	5	0.00382526	Thyroid	0.739468	Stomach	3.34182	4.07755e-17	0.47643	-2.22576	2.89222	0.335129	1.74287	5	0	0.0349959
ENSG00000122735.15	DNAI1	0.00144587	13	4	0.00427693	Kidney_Cortex	0.274987	Skin_Not_Sun_Exposed_Suprapubic	6.32309	3.97535e-17	1.10665	-2.85698	2.85698	-1.15528	1.87683	4	0	0.035302
ENSG00000198755.10	RPL10A	0.00144702	49	3	0.000147782	Skin_Not_Sun_Exposed_Suprapubic	0.645033	Cells_Cultured_fibroblasts	42.131	1.19813e-15	1.67939	-3.79477	1.77102	-2.64355	1.15382	3	0	0.035302
ENSG00000262075.3	DKFZP434A062	0.0014585	38	6	0.0132431	Testis	0.682118	Brain_Nucleus_accumbens_basal_ganglia	24.1939	8.34166e-16	0.874273	-1.48139	2.47716	1.41119	0.922263	6	0	0.0355432
ENSG00000155256.17	ZFYVE27	0.00149021	47	6	2.29413e-05	Artery_Aorta	0.905092	Thyroid	18.9272	4.20902e-16	0.672009	-4.00951	4.23415	-0.551137	2.35796	6	0	0.0362764
ENSG00000118680.12	MYL12B	0.00150257	48	5	4.40608e-06	Kidney_Cortex	0.583287	Cells_Cultured_fibroblasts	28.8518	1.82843e-15	1.12545	-4.59125	4.11397	-2.3659	1.6298	5	0	0.0365374
ENSG00000169564.6	PCBP1	0.00152342	21	2	0.00289641	Adipose_Subcutaneous	0.107954	Esophagus_Muscularis	19.933	1.36463e-17	1.03191	-2.1048	2.97852	-1.22154	1.81434	2	0	0.0369919
ENSG00000245330.4	KB-1471A8.1	0.00152457	33	2	0.000222646	Breast_Mammary_Tissue	0.362144	Esophagus_Muscularis	28.4454	7.71003e-16	4.20843	-3.69183	1.61762	-2.97952	1.00295	2	0	0.0369919
ENSG00000102763.17	VWA8	0.00152681	47	6	0.00255821	Vagina	0.995263	Brain_Frontal_Cortex_BA9	23.6176	4.51856e-16	0.935167	-2.77866	3.01637	-0.79831	1.17154	6	0	0.037006
ENSG00000274641.1	HIST1H2BO	0.00153797	2	1	0.00153797	Brain_Spinal_cord_cervical_c-1	0.00153797	Brain_Spinal_cord_cervical_c-1	2	0	2	3.16742	3.16742	3.16742	0	1	0	0.0372363
ENSG00000113916.17	BCL6	0.0015457	2	2	0.0019973	Esophagus_Mucosa	0.122928	Brain_Hippocampus	1.09419	0.905812	0.905812	-3.09063	1.5426	-0.774018	3.27619	2	0	0.0373011
ENSG00000253632.1	RP11-486M23.1	0.00154604	7	4	0.00993043	Cells_Cultured_fibroblasts	0.145709	Adrenal_Gland	3.24474	8.31468e-19	0.441031	1.45486	2.57824	2.04477	0.342739	4	0	0.0373011
ENSG00000170667.14	RASA4B	0.00154605	28	9	0.00154929	Esophagus_Gastroesophageal_Junction	0.903177	Nerve_Tibial	9.08131	6.29993e-16	0.399636	-3.16529	1.58021	-0.309782	1.29055	9	0	0.0373011
ENSG00000156873.15	PHKG2	0.00154733	22	3	0.000430587	Prostate	0.246476	Adipose_Visceral_Omentum	12.1718	1.15347e-17	0.76561	-3.52059	2.2987	-1.64462	2.28925	3	0	0.0373011
ENSG00000234663.5	LINC01934	0.00154965	11	2	0.000919411	Spleen	0.725016	Vagina	9.29823	2.97006e-17	1.65985	-2.08102	3.31409	1.15099	1.3846	2	0	0.0373169
ENSG00000138448.11	ITGAV	0.00155323	45	6	0.000530398	Brain_Frontal_Cortex_BA9	0.605031	Spleen	17.4376	4.02669e-16	0.89259	-3.46492	1.97992	-1.32163	1.36508	6	0	0.0373628
ENSG00000157500.10	APPL1	0.00156794	29	6	0.000133308	Small_Intestine_Terminal_Ileum	0.777121	Pituitary	11.516	2.35678e-16	0.633583	-3.82027	1.83043	-0.854706	1.67448	6	0	0.0376761
ENSG00000203791.14	METTL10	0.00157049	49	2	0.0154175	Cells_EBV-transformed_lymphocytes	0.997566	Pituitary	45.5294	4.50055e-15	1.78592	-2.42242	0.982484	-1.23517	0.768227	2	0	0.0376969
ENSG00000188064.9	WNT7B	0.00159252	15	8	0.000129468	Esophagus_Mucosa	0.508932	Brain_Cerebellar_Hemisphere	7.58841	6.6784e-18	0.36603	-3.82747	2.99932	-1.64824	1.92935	8	0	0.0381726
ENSG00000171357.5	LURAP1	0.00159373	47	4	4.19587e-06	Heart_Left_Ventricle	0.985753	Breast_Mammary_Tissue	23.8357	5.88327e-16	1.65195	-2.20387	4.60144	1.33227	1.54709	4	0	0.0381726
ENSG00000167543.15	TP53I13	0.00159877	49	3	0.000551644	Muscle_Skeletal	0.975882	Minor_Salivary_Gland	34.7214	6.32993e-16	5.37625	-3.26449	3.45434	-0.205173	1.55486	3	0	0.0382523
ENSG00000152954.11	NRSN1	0.00160352	25	9	0.0019158	Brain_Amygdala	0.946376	Colon_Sigmoid	10.8007	4.11305e-19	0.38212	-3.10298	0.847801	-1.17986	0.883936	9	0	0.0383251
ENSG00000115520.8	COQ10B	0.00160678	33	2	0.000662511	Thyroid	0.79761	Artery_Tibial	28.0293	1.49449e-15	4.8843	-3.40464	0.256441	-0.44233	1.34097	2	0	0.0383618
ENSG00000127152.17	BCL11B	0.00161164	5	4	0.000676119	Adrenal_Gland	0.752301	Ovary	2.23351	1.98425e-18	0.60082	0.315607	3.39908	2.22052	1.34374	4	0	0.0384369
ENSG00000182718.16	ANXA2	0.001622	43	6	5.90482e-05	Pancreas	0.916175	Esophagus_Muscularis	31.0789	1.3946e-15	1.24551	-1.18672	4.01658	0.214528	1.02776	6	0	0.0386427
ENSG00000138081.20	FBXO11	0.00163066	18	6	0.000244606	Liver	0.905774	Vagina	7.47474	6.87786e-18	0.397028	-3.37606	3.66784	1.95503	2.14205	6	0	0.0388076
ENSG00000131435.12	PDLIM4	0.00163252	43	3	9.49564e-05	Esophagus_Mucosa	0.82864	Brain_Cerebellum	35.9323	3.5384e-15	1.96195	-3.90313	3.89239	-2.67301	1.8026	3	0	0.0388106
ENSG00000149124.10	GLYAT	0.00164787	2	2	0.00170169	Nerve_Tibial	0.167191	Adipose_Subcutaneous	1.10594	0.894056	0.894056	1.38129	3.13789	2.25959	1.24211	2	0	0.0391338
ENSG00000111602.11	TIMELESS	0.00165625	11	4	0.00559853	Esophagus_Gastroesophageal_Junction	0.49935	Whole_Blood	6.94316	2.58906e-16	0.7961	-2.77041	2.44412	0.339723	1.73182	4	0	0.039291
ENSG00000162877.12	PM20D1	0.00167666	49	2	0.000171873	Brain_Amygdala	0.904389	Brain_Cerebellar_Hemisphere	43.9706	1.46009e-15	2.1594	-3.75713	0.120119	-3.20863	0.744024	2	0	0.0397015
ENSG00000169598.15	DFFB	0.00167878	49	5	0.000289312	Thyroid	0.939538	Brain_Substantia_nigra	31.9526	3.03898e-15	1.63206	-3.62469	1.69478	-2.09442	1.33263	5	0	0.0397015
ENSG00000180720.7	CHRM4	0.00167888	11	1	0.000854867	Skin_Sun_Exposed_Lower_leg	0.00195861	Adipose_Visceral_Omentum	10.9107	3.43183e-17	10.9107	-3.33439	3.09644	-2.56675	1.87986	1	0	0.0397015
ENSG00000106178.6	CCL24	0.00168166	27	7	0.00265154	Whole_Blood	0.984018	Esophagus_Mucosa	14.3223	5.00752e-16	0.579993	-0.695861	3.00549	1.69453	1.10141	7	0	0.0397252
ENSG00000228590.1	AC007381.3	0.00170799	9	3	0.000530094	Spleen	0.743809	Heart_Left_Ventricle	7.31304	5.54443e-17	0.489426	-0.326814	3.46507	2.52504	1.26043	3	0	0.0402723
ENSG00000119919.10	NKX2-3	0.00170842	11	2	0.000373403	Adipose_Visceral_Omentum	0.00169001	Thyroid	9.76248	1.73804e-17	1.16573	-3.5582	3.52789	2.71114	2.08481	2	0	0.0402723
ENSG00000141298.17	SSH2	0.00171484	43	2	2.37636e-05	Thyroid	0.407396	Brain_Spinal_cord_cervical_c-1	40.9672	1.49612e-15	1.5191	-4.22623	3.26298	-2.83267	1.52831	2	0	0.040347
ENSG00000104998.3	IL27RA	0.0017152	49	4	7.06276e-05	Thyroid	0.808842	Whole_Blood	28.5992	2.61995e-15	1.03005	-3.97416	2.80841	-0.78607	1.8076	4	0	0.040347
ENSG00000135423.12	GLS2	0.00173383	32	4	0.00744129	Esophagus_Gastroesophageal_Junction	0.632392	Brain_Putamen_basal_ganglia	22.9197	7.87135e-16	0.984111	-2.67642	0.603187	-1.86885	1.2129	4	0	0.0407289
ENSG00000112936.18	C7	0.00173508	28	5	0.00101577	Esophagus_Muscularis	0.369784	Artery_Aorta	19.484	6.14626e-16	0.990026	-3.28612	2.6487	-1.8022	1.7518	5	0	0.0407289
ENSG00000278642.1	RP11-159D12.11	0.00174104	14	1	0.00138792	Brain_Spinal_cord_cervical_c-1	0.00335764	Brain_Caudate_basal_ganglia	13.753	2.86934e-18	13.753	2.93294	3.19715	3.10279	0.131376	1	0	0.0408259
ENSG00000188177.13	ZC3H6	0.00174993	49	3	0.00167031	Kidney_Cortex	0.974637	Adipose_Visceral_Omentum	42.4321	1.47509e-15	1.78056	-2.08291	3.14334	-0.457019	0.929628	3	0	0.0409913
ENSG00000115541.10	HSPE1	0.00176108	47	2	0.000287151	Stomach	0.852084	Testis	35.8475	1.18396e-15	11.1525	-3.6076	3.62662	-0.31059	2.98065	2	0	0.0412093
ENSG00000103549.21	RNF40	0.00177387	40	3	0.00032588	Whole_Blood	0.0358292	Skin_Sun_Exposed_Lower_leg	33.6049	6.98416e-16	2.23173	2.09886	3.59381	3.28185	0.350805	3	0	0.0414235
ENSG00000134470.20	IL15RA	0.00177394	48	5	2.7583e-05	Esophagus_Gastroesophageal_Junction	0.851482	Brain_Frontal_Cortex_BA9	30.4396	2.98744e-15	1.20554	-2.3466	4.19256	2.05561	1.76025	5	0	0.0414235
ENSG00000261526.2	CTB-31O20.2	0.00177914	32	3	0.000391591	Esophagus_Gastroesophageal_Junction	0.642289	Brain_Anterior_cingulate_cortex_BA24	25.9369	4.25184e-16	1.61686	-3.54569	2.78775	-1.65751	2.2923	3	0	0.0415014
ENSG00000170500.12	LONRF2	0.00178729	43	4	0.000337024	Brain_Hypothalamus	0.450428	Stomach	22.0351	8.49142e-16	1.16627	-3.23849	3.58504	0.162553	2.34009	4	0	0.0416481
ENSG00000163873.9	GRIK3	0.00180052	19	8	0.0037407	Muscle_Skeletal	0.853306	Artery_Aorta	7.16145	4.20587e-19	0.255971	-2.89924	2.77212	1.02806	1.64971	8	0	0.0419047
ENSG00000112394.16	SLC16A10	0.00180205	46	5	0.00264603	Brain_Substantia_nigra	0.683168	Brain_Frontal_Cortex_BA9	22.222	2.1311e-15	0.874175	-3.00612	2.57873	0.287483	1.69387	5	0	0.0419047
ENSG00000247400.3	DNAJC3-AS1	0.00180432	49	3	0.000504114	Testis	0.957858	Pancreas	35.9481	1.07511e-15	2.46829	-2.63104	3.47856	-0.269778	1.73343	3	0	0.0419138
ENSG00000108784.9	NAGLU	0.00180816	40	5	0.0905322	Heart_Atrial_Appendage	0.827643	Brain_Frontal_Cortex_BA9	28.9604	7.257e-16	0.991497	-1.1054	1.6926	0.61895	0.80808	5	0	0.0419205
ENSG00000196666.4	FAM180B	0.00180986	45	4	0.00043444	Brain_Cerebellar_Hemisphere	0.885212	Thyroid	16.3452	9.32058e-16	1.12698	-2.23435	3.51823	0.485074	1.68471	4	0	0.0419205
ENSG00000197746.13	PSAP	0.00181023	41	6	5.45914e-05	Artery_Coronary	0.569578	Testis	21.3215	7.10012e-16	0.862647	-4.03505	1.26916	-1.54459	1.40775	6	0	0.0419205
ENSG00000213658.11	LAT	0.00182304	48	2	6.81997e-06	Small_Intestine_Terminal_Ileum	0.53144	Brain_Cerebellum	37.1063	3.64426e-15	9.48011	-4.49923	0.62581	-2.19497	1.50504	2	0	0.0421734
ENSG00000197622.12	CDC42SE1	0.00183582	45	6	0.000488641	Pancreas	0.975073	Adipose_Subcutaneous	21.4994	1.90853e-15	0.87256	-1.09018	3.48691	0.521316	1.27408	6	0	0.0424252
ENSG00000124614.13	RPS10	0.00184906	49	4	0.00163145	Vagina	0.98125	Nerve_Tibial	30.0707	8.616e-16	1.4696	-1.13783	3.15022	1.20337	1.24303	4	0	0.0426712
ENSG00000110031.12	LPXN	0.00185029	7	3	0.0029478	Cells_Cultured_fibroblasts	0.203404	Lung	4.06312	2.16739e-33	0.928022	-2.97313	1.8469	-1.24242	1.53199	3	0	0.0426712
ENSG00000152766.5	ANKRD22	0.00185809	39	9	2.7416e-05	Esophagus_Mucosa	0.897217	Brain_Cortex	17.3149	1.62346e-15	0.586294	-4.19393	2.82643	0.602843	1.528	9	0	0.0428069
ENSG00000141933.9	TPGS1	0.00186263	39	9	3.16196e-05	Cells_EBV-transformed_lymphocytes	0.83227	Brain_Spinal_cord_cervical_c-1	21.6507	3.46797e-16	0.792534	-2.59203	4.16148	1.89575	1.31325	9	0	0.0428674
ENSG00000251322.7	SHANK3	0.00188528	30	1	0.00104711	Esophagus_Muscularis	0.0279968	Colon_Sigmoid	27.2221	1.70359e-15	27.2221	2.19733	3.27755	2.95495	0.243037	1	0	0.0432765
ENSG00000263264.1	CTB-133G6.1	0.00188571	42	3	8.37815e-05	Lung	0.793708	Artery_Tibial	32.1273	1.11389e-15	3.07431	-3.93332	0.565214	-0.337311	1.2273	3	0	0.0432765
ENSG00000162777.16	DENND2D	0.00188622	28	7	0.000142478	Brain_Frontal_Cortex_BA9	0.99389	Heart_Atrial_Appendage	11.2255	1.04489e-15	0.673132	-3.16597	3.80383	1.31908	1.98994	7	0	0.0432765
ENSG00000260325.1	HSPB9	0.00189229	23	4	0.000139959	Pancreas	0.397897	Cells_Cultured_fibroblasts	13.8748	1.54522e-17	0.980967	-3.07287	3.80824	0.48765	2.13103	4	0	0.0433713
ENSG00000143321.18	HDGF	0.00190739	19	5	0.000150963	Prostate	0.992274	Brain_Frontal_Cortex_BA9	8.84901	1.76537e-17	0.944359	-3.78948	3.2152	-0.302308	2.50699	5	0	0.0436726
ENSG00000112584.13	FAM120B	0.00191063	46	4	2.46579e-05	Esophagus_Mucosa	0.905107	Brain_Cerebellum	34.9689	7.27512e-16	1.30803	-0.290593	4.21791	3.30844	1.02287	4	0	0.043702
ENSG00000091483.6	FH	0.00191449	10	3	0.00421046	Cells_Cultured_fibroblasts	0.0833783	Whole_Blood	8.05741	1.01348e-17	0.904339	-1.7972	2.86195	0.099897	2.02561	3	0	0.0437454
ENSG00000117318.8	ID3	0.0019205	21	3	0.000160568	Adipose_Visceral_Omentum	0.979395	Brain_Caudate_basal_ganglia	16.1388	2.12509e-17	0.710039	-3.77413	3.77413	2.19647	2.52122	3	0	0.043838
ENSG00000112062.10	MAPK14	0.00193701	41	6	1.74065e-05	Heart_Left_Ventricle	0.979101	Brain_Hypothalamus	18.4849	1.76931e-15	0.720017	-0.542655	4.2958	2.08841	1.43858	6	0	0.0441697
ENSG00000139190.16	VAMP1	0.00194007	49	3	2.00267e-05	Brain_Hypothalamus	0.104857	Skin_Not_Sun_Exposed_Suprapubic	38.4328	3.78173e-15	3.05741	1.62175	4.26459	3.27087	0.709185	3	0	0.0441945
ENSG00000166716.9	ZNF592	0.00196009	25	5	0.000176145	Brain_Cerebellum	0.995313	Thyroid	18.5033	8.82805e-18	0.744063	-2.75976	3.75098	0.241812	1.34583	5	0	0.044605
ENSG00000276085.1	CCL3L3	0.00197196	31	6	0.000125847	Brain_Cerebellum	0.461539	Artery_Tibial	20.3098	7.81426e-16	0.757194	-1.04596	3.83445	1.83452	1.32979	6	0	0.0448295
ENSG00000144199.11	FAHD2B	0.00199251	42	2	0.000307303	Whole_Blood	0.0511423	Cells_EBV-transformed_lymphocytes	35.909	1.40162e-15	5.25618	-3.60907	-1.95028	-3.05264	0.543952	2	0	0.0452507
ENSG00000169136.10	ATF5	0.00199861	48	5	0.000722671	Uterus	0.991634	Adipose_Visceral_Omentum	30.4357	2.87105e-15	1.04321	-2.49653	3.38083	1.04485	1.45783	5	0	0.0453432
ENSG00000006016.10	CRLF1	0.00201286	44	5	0.00951569	Small_Intestine_Terminal_Ileum	0.965172	Pituitary	23.034	3.868e-16	0.804701	-2.59295	2.54057	-0.891511	0.972205	5	0	0.045549
ENSG00000272994.1	RP11-332H14.2	0.00201298	49	5	8.90005e-05	Skin_Sun_Exposed_Lower_leg	0.929874	Esophagus_Gastroesophageal_Junction	32.288	5.54939e-16	1.09276	-3.18971	3.91877	1.02803	1.85257	5	0	0.045549
ENSG00000166340.15	TPP1	0.0020138	26	3	0.000226117	Stomach	0.412357	Cells_Cultured_fibroblasts	20.1886	6.41606e-16	0.797093	-3.68789	3.2087	-0.836574	2.41972	3	0	0.045549
ENSG00000167182.13	SP2	0.00201982	49	5	6.32046e-05	Brain_Caudate_basal_ganglia	0.649614	Artery_Coronary	23.0863	1.49874e-15	0.920161	-1.22797	4.00052	1.74831	1.76444	5	0	0.045639
ENSG00000272374.1	RP3-329A5.8	0.00202885	8	3	0.000964477	Adipose_Subcutaneous	0.504108	Thyroid	5.86015	2.78127e-17	0.873625	-3.30069	3.30069	0.297229	3.08893	3	0	0.0457968
ENSG00000116815.15	CD58	0.00203194	35	3	0.000551021	Esophagus_Mucosa	0.461794	Brain_Frontal_Cortex_BA9	24.377	7.7314e-16	3.25383	-2.35252	3.45464	-1.49038	1.52165	3	0	0.0458203
ENSG00000099331.13	MYO9B	0.0020403	44	8	0.000138758	Esophagus_Muscularis	0.957658	Artery_Aorta	19.6042	9.60036e-16	0.894396	-3.81037	2.40465	-1.18883	1.6705	8	0	0.0459623
ENSG00000167487.11	KLHL26	0.00204683	42	5	0.000325256	Brain_Cerebellar_Hemisphere	0.826116	Brain_Substantia_nigra	26.7094	2.40038e-15	1.01603	-3.52033	3.59431	2.36626	1.43814	5	0	0.0460628
ENSG00000023516.8	AKAP11	0.00206265	49	3	1.33959e-05	Nerve_Tibial	0.512015	Whole_Blood	37.786	4.97989e-16	1.37473	-3.96762	4.35354	3.09708	1.49451	3	0	0.0463722
ENSG00000184719.11	RNLS	0.00207865	48	4	2.48232e-06	Liver	0.823819	Brain_Amygdala	30.6216	9.44867e-16	1.65762	0.222636	4.70958	1.84282	0.83261	4	0	0.0466851
ENSG00000168502.17	MTCL1	0.0020878	36	9	7.66882e-05	Pancreas	0.760346	Colon_Sigmoid	14.0774	9.61159e-16	0.734679	-3.46476	3.95452	-1.01679	2.21221	9	0	0.0468435
ENSG00000156860.15	FBRS	0.00209548	3	3	0.000283767	Nerve_Tibial	0.51713	Vagina	1.08569	0.905183	0.905183	-3.62968	0.703614	-0.759432	2.48587	3	0	0.0469686
ENSG00000159792.9	PSKH1	0.00211621	31	2	0.00269674	Brain_Caudate_basal_ganglia	0.136066	Pancreas	29.8925	9.66542e-16	1.10749	-3.00034	3.00034	-0.336588	1.75582	2	0	0.0473857
ENSG00000132481.6	TRIM47	0.00212237	48	3	0.0001086	Muscle_Skeletal	0.867942	Vagina	30.7633	7.77213e-16	4.74991	-3.71592	3.87053	-1.75741	2.14263	3	0	0.0474301
ENSG00000172845.14	SP3	0.00212244	27	4	0.000899183	Nerve_Tibial	0.848004	Esophagus_Mucosa	22.0894	3.35148e-16	1.07034	-3.32031	2.20024	-1.83734	1.22183	4	0	0.0474301
ENSG00000110851.11	PRDM4	0.00213576	44	6	1.26562e-05	Brain_Anterior_cingulate_cortex_BA24	0.953382	Breast_Mammary_Tissue	26.9505	6.36063e-16	1.05066	-4.36597	1.22313	0.00888866	1.19723	6	0	0.0476802
ENSG00000175216.14	CKAP5	0.00214431	19	5	0.00285458	Adipose_Visceral_Omentum	0.947572	Colon_Transverse	10.4516	3.77287e-18	0.43177	-2.98298	2.98298	0.721728	1.91506	5	0	0.0478232
ENSG00000164182.10	NDUFAF2	0.00214933	49	3	0.000295044	Brain_Anterior_cingulate_cortex_BA24	0.789143	Small_Intestine_Terminal_Ileum	31.7544	9.04655e-16	2.33102	-3.22787	3.61961	0.0417144	2.24853	3	0	0.0478874
ENSG00000078070.12	MCCC1	0.00215172	44	5	0.000128185	Cells_EBV-transformed_lymphocytes	0.955319	Adrenal_Gland	20.2262	6.35061e-16	1.92088	-2.01855	3.82992	1.59499	1.52579	5	0	0.0478929
ENSG00000267152.1	CTD-2528L19.6	0.00217012	13	4	0.0318809	Pancreas	0.484668	Brain_Nucleus_accumbens_basal_ganglia	8.57592	7.63274e-18	0.694873	-1.66426	2.1459	0.856429	1.39545	4	0	0.0482484
ENSG00000167549.18	CORO6	0.00217201	28	3	5.51808e-06	Esophagus_Muscularis	0.391823	Lung	21.2025	7.72643e-16	1.44353	-4.22623	4.54406	2.29452	2.09925	3	0	0.0482484
ENSG00000188725.7	SMIM15	0.00217443	27	6	0.000438597	Skin_Sun_Exposed_Lower_leg	0.905184	Colon_Transverse	9.85946	2.83517e-16	0.982244	-3.5157	2.95944	-0.829313	2.19236	6	0	0.0482542
ENSG00000144152.12	FBLN7	0.00217837	43	5	0.000418234	Nerve_Tibial	0.914998	Cells_Cultured_fibroblasts	25.986	2.40386e-15	1.52904	-3.5283	2.1899	-1.06364	1.86179	5	0	0.0482546
ENSG00000165304.7	MELK	0.00217982	3	2	0.348381	Artery_Coronary	0.47909	Colon_Sigmoid	2.85356	0	0.146436	-0.937734	0.707768	-0.312578	0.891095	2	0	0.0482546
ENSG00000163155.11	LYSMD1	0.00218216	36	8	0.000453796	Colon_Sigmoid	0.929752	Nerve_Tibial	16.2376	4.06728e-16	0.742531	-1.24448	3.50664	0.634459	1.31289	8	0	0.0482546
ENSG00000107882.11	SUFU	0.00218474	39	2	0.000397532	Colon_Transverse	0.120772	Artery_Tibial	34.7624	2.15975e-15	3.27508	-3.54172	3.53072	-2.5588	2.07989	2	0	0.0482546
ENSG00000167778.8	SPRYD3	0.00218524	48	5	0.0019755	Brain_Putamen_basal_ganglia	0.471554	Brain_Cerebellar_Hemisphere	24.0872	8.04129e-16	0.897775	-1.6749	3.09389	1.58645	0.91161	5	0	0.0482546
ENSG00000249346.6	LINC01016	0.00219646	5	5	0.0332424	Breast_Mammary_Tissue	0.142311	Testis	1.91551	0.357468	0.357468	-1.52864	2.12914	0.474657	1.81395	5	0	0.0484544
ENSG00000073584.18	SMARCE1	0.00220599	46	2	6.10959e-05	Kidney_Cortex	0.00436115	Liver	39.243	2.02667e-15	5.28144	-4.00854	3.04358	-3.08578	0.946422	2	0	0.0486167
ENSG00000204138.12	PHACTR4	0.00220946	49	5	1.86927e-05	Artery_Tibial	0.898648	Liver	30.9762	4.9277e-16	1.47068	-2.74299	4.27996	2.58891	2.06316	5	0	0.048645
ENSG00000144730.17	IL17RD	0.0022172	40	6	0.00912463	Brain_Amygdala	0.995648	Esophagus_Mucosa	15.3673	3.47372e-16	1.40957	-2.60735	2.56449	0.434505	1.10922	6	0	0.0487676
ENSG00000118369.12	USP35	0.00224303	47	8	8.95959e-05	Colon_Sigmoid	0.85161	Artery_Coronary	19.0865	8.13155e-16	0.84219	-3.91717	1.42719	-1.03868	1.74664	8	0	0.0492871
ENSG00000133065.10	SLC41A1	0.00224955	47	2	0.000310783	Brain_Nucleus_accumbens_basal_ganglia	0.959203	Adrenal_Gland	38.3453	9.1268e-16	6.92572	-0.0511541	3.60614	3.03683	0.749703	2	0	0.0493817
ENSG00000176919.11	C8G	0.00225438	48	5	0.00336864	Brain_Frontal_Cortex_BA9	0.955227	Colon_Transverse	26.9185	4.72712e-16	1.85069	-1.96901	2.93193	0.444862	0.910593	5	0	0.0494393
ENSG00000273342.1	KB-1440D3.14	0.00226949	25	3	0.000340644	Brain_Caudate_basal_ganglia	0.627472	Small_Intestine_Terminal_Ileum	14.4984	7.77323e-18	1.16699	-3.58225	0.485289	-1.22136	1.83977	3	0	0.0497219
ENSG00000111642.14	CHD4	0.00228197	37	2	0.00584527	Cells_Cultured_fibroblasts	0.0282989	Brain_Hypothalamus	33.9523	1.9226e-15	2.98515	-2.75634	2.73062	-0.161393	2.26943	2	0	0.0499369
ENSG00000160752.14	FDPS	0.00228377	15	2	0.00404563	Adipose_Subcutaneous	0.0924876	Brain_Cerebellum	10.9702	1.82234e-17	3.92111	-2.87458	2.87458	-1.91788	1.7808	2	0	0.0499369
ENSG00000187626.8	ZKSCAN4	0.00228762	43	3	5.96919e-07	Skin_Sun_Exposed_Lower_leg	0.982138	Liver	35.5679	8.6115e-16	1.63841	-4.99221	2.18393	0.186235	1.13696	3	0	0.0499722
ENSG00000166529.14	ZSCAN21	0.00229023	49	2	0.0105966	Pancreas	0.654574	Brain_Amygdala	43.8587	4.83613e-16	3.26512	-2.55573	0.916078	-0.727543	0.921686	2	0	0.0499803

## Sheet: table S4
ID	sCCA1	sCCA2	sCCA3	acat	chr	start_hg38	end_hg38	strand	ensembl	FDR
AGER	0	1.21e-304	9.1e-239	3.63e-304	6	32180968	32184324	-	ENSG00000204305	4.8446e-300
HLA-DOB	2.62e-286	0	2.16e-301	6.48e-301	6	32812763	32817048	-	ENSG00000241106	4.3241e-297
HLA-DPA1	2.82e-10	8.77e-09	2.92e-296	8.76e-296	6	33064569	33073772	-	ENSG00000231389	3.89703e-292
HLA-DRB5	0	4.52e-294	0	1.356e-293	6	32517343	32530287	-	ENSG00000198502	4.52429e-290
NEU1	3.59e-239	2.93e-292	NA	5.86e-292	6	31859052	31862906	-	ENSG00000204386	1.56415e-288
PBX2	0.0699	9.69e-14	4.83e-281	1.449e-280	6	32184836	32190186	-	ENSG00000204304	3.22306e-277
TAP2	9.04e-73	1.99e-278	0.559	5.97e-278	6	32821833	32838780	-	ENSG00000204267	1.13822e-274
PPT2	4.34e-278	1.83e-05	2.55e-07	1.302e-277	6	32153999	32163680	+	ENSG00000221988	1.93072e-274
C4B	4.34e-278	2.95e-27	2.74e-61	1.302e-277	6	32014762	32035418	+	ENSG00000224389	1.93072e-274
APOM	5.51e-276	2.4e-23	1.57e-277	4.57951e-277	6	31655471	31658210	+	ENSG00000204444	6.11182e-274
RGL2	9.11e-11	5.53e-274	9.34e-234	1.659e-273	6	33291654	33299324	-	ENSG00000237441	2.01282e-270
HCP5	4.11e-247	3.51e-25	2.07e-263	6.21e-263	6	31463371	31477506	+	ENSG00000206337	6.90656e-260
VPS52	0.121	0.421	1.23e-257	3.69e-257	6	33250272	33272009	-	ENSG00000223501	3.78821e-254
GPANK1	2.73e-231	7.45e-244	3.82e-72	2.235e-243	6	31661229	31666283	-	ENSG00000204438	2.13059e-240
CYP21A2	3.14e-101	0	4.58e-241	1.374e-240	6	32038265	32041670	+	ENSG00000231852	1.22249e-237
HLA-DMB	6.52e-103	1.82e-239	NA	3.64e-239	6	32934629	32941070	-	ENSG00000242574	3.03621e-236
MICB	6.86e-226	2.01e-221	2.5e-200	2.05793e-225	6	31494881	31511124	+	ENSG00000204516	1.6156e-222
PSMB8	0.0161	3.17e-225	0.0431	9.51e-225	6	32840717	32844047	-	ENSG00000204264	7.05114e-222
C2	1.59e-167	6.31e-221	3.85e-13	1.893e-220	6	31897785	31945649	+	ENSG00000166278	1.32968e-217
DDAH2	0	8.5e-24	7.76e-220	2.328e-219	6	31727038	31730580	-	ENSG00000213722	1.55347e-216
VWA7	0.0432	4.43e-209	4.05e-82	1.329e-208	6	31765590	31777294	-	ENSG00000204396	8.44611e-206
SAPCD1	1.69e-206	2.26e-52	0	5.07e-206	6	31762835	31764851	+	ENSG00000228727	3.07565e-203
CLIC1	5.16e-199	1.07e-163	4.4e-41	1.548e-198	6	31730618	31739763	-	ENSG00000213719	8.98244e-196
HSPA1L	1.15e-104	4.47e-195	3.18e-162	1.341e-194	6	31809619	31815065	-	ENSG00000204390	7.45708e-192
CYP21A1P	2.03e-181	5.87e-185	7.76e-175	1.76049e-184	6	32005689	32008399	+	ENSG00000204338	9.3982e-182
DXO	1.8e-96	1.78e-172	4.56e-87	5.34e-172	6	31969810	31972292	-	ENSG00000204348	2.74106e-169
GTF2H4	1.43e-29	7.58e-171	4.84e-95	2.274e-170	6	30908184	30914106	+	ENSG00000213780	1.12403e-167
PRRT1	2.3e-166	1.5e-169	1.14e-119	4.49707e-169	6	32148359	32153960	-	ENSG00000204314	2.14349e-166
FKBPL	1.31e-166	1.31e-13	0.376	3.93e-166	6	32128707	32130291	-	ENSG00000204315	1.80861e-163
NOTCH4	3.18e-100	7.9e-159	2.78e-115	2.37e-158	6	32194843	32224067	-	ENSG00000204301	1.05433e-155
TUBB	3.48e-08	NA	2.27e-156	4.54e-156	6	30720201	30725426	+	ENSG00000196230	1.95454e-153
MSH5	5.73e-154	6.97e-68	0.00486	1.719e-153	6	31739948	31762798	+	ENSG00000204410	7.1693e-151
B3GALT4	1.51e-44	1.43e-152	0.00659	4.29e-152	6	33277132	33284832	+	ENSG00000235863	1.73498e-149
HLA-DQB1	0	0	0	1.507e-143	6	32659467	32668383	-	ENSG00000179344	5.43579e-141
HLA-DRB1	0	0	0	1.507e-143	6	32578769	32589848	-	ENSG00000196126	5.43579e-141
HLA-DQA1	0	0	0	1.507e-143	6	32628179	32643652	+	ENSG00000196735	5.43579e-141
C4A	0	0	0	1.507e-143	6	31982024	32002681	+	ENSG00000244731	5.43579e-141
PSMB8-AS1	0.732	3.29e-65	0	4.521e-143	6	32844086	32846495	+	ENSG00000204261	1.58782e-140
DDR1	1.81e-19	0.237	6.86e-143	2.058e-142	6	30876421	30900156	+	ENSG00000204580	7.04258e-140
FLOT1	8.61e-110	4.57e-112	2.14e-139	6.42e-139	6	30727709	30742733	-	ENSG00000137312	2.14203e-136
EGFL8	1.32e-17	1.79e-36	9.42e-139	2.826e-138	6	32164583	32168211	+	ENSG00000241404	9.19897e-136
DDX39B	2.56e-16	4.06e-65	5.47e-137	1.641e-136	6	31530233	31542448	-	ENSG00000198563	5.21447e-134
SKIV2L	6.82e-133	7.19e-112	2.18e-122	2.046e-132	6	31959111	31969755	+	ENSG00000204351	6.35021e-130
HCG25	9.44e-132	0.000491	1.25e-128	2.82986e-131	6	33249534	33254989	+	ENSG00000232940	8.58349e-129
XXbac-BPG252P9.9	1.26e-33	6.41e-127	0.0102	1.923e-126	6	30723105	30723339	-	ENSG00000272540	5.70319e-124
HSPA1B	2.61e-21	1.33e-11	7.06e-126	2.118e-125	6	31827735	31830255	+	ENSG00000204388	6.14496e-123
LST1	3.94e-96	1.59e-114	0.865	4.77e-114	6	31586124	31588894	+	ENSG00000204482	1.35448e-111
C6orf48	4.88e-75	8.11e-48	1.06e-113	3.18e-113	6	31834608	31839766	+	ENSG00000204387	8.84173e-111
LY6G5B	9.09e-72	3.77e-112	2.8e-64	1.131e-111	6	31670167	31673776	+	ENSG00000240053	3.08047e-109
DCLRE1B	1.21e-111	8.99e-07	1.76e-60	3.63e-111	1	113905202	113914086	+	ENSG00000118655	9.6892e-109
PPP1R18	2.72e-111	7.94e-69	2.47e-06	8.16e-111	6	30676389	30687895	-	ENSG00000146112	2.13536e-108
HLA-DMA	2.19e-110	5.4e-14	1.92e-21	6.57e-110	6	32948613	32969094	-	ENSG00000204257	1.68622e-107
C6orf47	3.19e-101	1.2e-47	6.92e-14	9.57e-101	6	31658298	31660772	-	ENSG00000204439	2.40983e-98
MDC1	1.27e-68	1.76e-37	5.01e-99	1.503e-98	6	30699807	30717889	-	ENSG00000137337	3.71464e-96
POU5F1	2.8e-13	1.42e-97	5.89e-14	4.26e-97	6	31164337	31180731	-	ENSG00000204531	1.03371e-94
VARS	7.21e-30	3.74e-14	5.03e-97	1.509e-96	6	31777518	31795953	-	ENSG00000204394	3.59627e-94
ZBTB12	3.06e-88	8.69e-10	4.39e-96	1.317e-95	6	31899607	31901992	-	ENSG00000204366	3.08363e-93
NELFE	6.88e-93	1.15e-92	NA	8.60936e-93	6	31952087	31959079	-	ENSG00000204356	1.98104e-90
LY6G6C	2.22e-41	2.32e-92	3.25e-28	6.96e-92	6	31718648	31721845	-	ENSG00000204421	1.57438e-89
HIPK1	0.123	1.76e-34	5.18e-92	1.554e-91	1	113929319	113977869	+	ENSG00000163349	3.45661e-89
MICA	1.3e-84	1.09e-73	9.19e-92	2.757e-91	6	31399784	31415315	+	ENSG00000204520	6.03195e-89
LY6G5C	3.34e-91	1.77e-41	2.03e-74	1.002e-90	6	31676684	31684040	-	ENSG00000204428	2.15689e-88
IER3	5.98e-90	7.85e-61	NA	1.196e-89	6	30743199	30744554	-	ENSG00000137331	2.53362e-87
PHTF1	4.87e-38	7.54e-90	1.97e-22	2.262e-89	1	113696831	113759489	-	ENSG00000116793	4.71698e-87
PTPN22	3.16e-26	4.53e-89	6.5e-07	1.359e-88	1	113813811	113871759	-	ENSG00000134242	2.79034e-86
LTA	7.21e-66	1.58e-43	1.12e-87	3.36e-87	6	31572054	31574324	+	ENSG00000226979	6.79433e-85
NFKBIL1	2.95e-86	5.01e-47	NA	5.9e-86	6	31546870	31558829	+	ENSG00000204498	1.17524e-83
HLA-DRA	2.78e-07	5.06e-84	1.34e-23	1.518e-83	6	32439842	32445046	+	ENSG00000204287	2.9793e-81
CFB	1.71e-76	1.92e-82	6.31e-71	5.75999e-82	6	31945673	31952084	+	ENSG00000243649	1.1141e-79
TNF	2.55e-79	6.5e-08	NA	5.1e-79	6	31575567	31578336	+	ENSG00000232810	9.72351e-77
HSPA1A	7.12e-16	1.06e-77	NA	2.12e-77	6	31815464	31817946	+	ENSG00000204389	3.985e-75
DAXX	4.36e-32	0.5	4.85e-75	1.455e-74	6	33318558	33329286	-	ENSG00000204209	2.697e-72
MAGI3	3.38e-72	4.32e-34	3.72e-41	1.014e-71	1	113390749	113685923	+	ENSG00000081026	1.85381e-69
ZBTB22	1.14e-35	1.39e-71	2.84e-45	4.17e-71	6	33314406	33317942	-	ENSG00000236104	7.52065e-69
RNF5	2.6e-68	3.6e-44	1.12e-57	7.8e-68	6	32178354	32180793	+	ENSG00000204308	1.38798e-65
ABHD16A	0.262	1.76e-20	1.97e-67	5.91e-67	6	31686949	31703444	-	ENSG00000204427	1.03783e-64
PRRC2A	0.0324	4.25e-63	1.59e-32	1.275e-62	6	31620720	31637771	+	ENSG00000204469	2.20989e-60
ATP6V1G2	5.44e-61	5.01e-58	1.3e-61	3.14712e-61	6	31544462	31546848	-	ENSG00000213760	5.3848e-59
XXbac-BPG157A10.21	NA	5.63e-59	NA	5.63e-59	6	33246075	33246856	-	ENSG00000272217	9.51114e-57
RSBN1	4.38e-42	0.000382	5.79e-59	1.737e-58	1	113761832	113812378	-	ENSG00000081019	2.89775e-56
PPP1R10	0.0103	1.69e-58	6.5e-08	5.07e-58	6	30600400	30618612	-	ENSG00000204569	8.35361e-56
RP11-512F24.1	4.27e-12	5.58e-57	NA	1.116e-56	1	113449700	113450728	+	ENSG00000232499	1.81636e-54
RAB5B	1.41e-53	NA	NA	1.41e-53	12	55973913	55996683	+	ENSG00000111540	2.26721e-51
OLFML3	9.98e-08	1.34e-52	0.00362	4.02e-52	1	113979391	114035572	+	ENSG00000116774	6.38701e-50
TAP1	6.02e-11	1e-33	5.97e-51	1.791e-50	6	32845209	32853978	-	ENSG00000168394	2.81208e-48
CSNK2B	3.17e-05	8.26e-50	1.18e-06	2.478e-49	6	31665391	31670070	+	ENSG00000204435	3.84551e-47
MRPS18B	1.81e-12	1.42e-49	1.59e-12	4.26e-49	6	30617709	30626395	+	ENSG00000204568	6.53494e-47
RNF39	0.276	7.4e-44	4.31e-48	1.29292e-47	6	30070334	30075887	-	ENSG00000204618	1.96084e-45
RPS18	9.35e-29	1.36e-47	3.13e-10	4.08e-47	6	33272048	33276510	+	ENSG00000231500	6.11817e-45
HCG27	8.23e-47	8.56e-10	2.6e-36	2.469e-46	6	31198138	31203968	+	ENSG00000206344	3.66125e-44
BAG6	5.6e-40	1.08e-45	6.24e-08	3.23999e-45	6	31639028	31652705	-	ENSG00000204463	4.75175e-43
HLA-B	3.17e-27	4.36e-44	5.13e-41	1.30689e-43	6	31269491	31356442	-	ENSG00000234745	1.89584e-41
DHX16	3.22e-42	3.41e-20	NA	6.44e-42	6	30653211	30673037	-	ENSG00000204560	9.24175e-40
GPSM3	1.39e-37	3.98e-41	3.44e-13	1.19366e-40	6	32190766	32194829	-	ENSG00000213654	1.69474e-38
TAPBP	7.48e-41	4.36e-32	4.36e-32	2.244e-40	6	33299694	33314387	-	ENSG00000231925	3.15247e-38
SYNGAP1	1.11e-08	0.0372	1.02e-40	3.06e-40	6	33419661	33455029	+	ENSG00000197283	4.25404e-38
WDR46	1.66e-05	1.04e-37	0.000476	3.12e-37	6	33279108	33289301	-	ENSG00000227057	4.29273e-35
HSD17B8	6.09e-22	8.5e-20	3.38e-37	1.014e-36	6	33204642	33206831	+	ENSG00000204228	1.3809e-34
AP4B1-AS1	1.99e-21	0.111	2.62e-36	7.86e-36	1	113856635	113901235	+	ENSG00000226167	1.05959e-33
HLA-U	9.36e-32	1.11e-34	5.52e-35	1.10556e-34	6	29934101	29934286	+	ENSG00000228078	1.47548e-32
ATF6B	3.23e-34	2.85e-15	2.45e-26	9.69e-34	6	32115335	32128253	-	ENSG00000213676	1.28042e-31
RING1	6.73e-34	7.24e-32	1.73e-09	2.00041e-33	6	33208495	33212722	+	ENSG00000204227	2.61739e-31
LSP1	1.73e-33	4.39e-07	NA	3.46e-33	11	1852970	1892267	+	ENSG00000130592	4.48322e-31
PSMB9	1.63e-22	1.39e-31	7.91e-24	4.17e-31	6	32854161	32859585	+	ENSG00000240065	5.35123e-29
EHMT2	0.147	8.54e-30	NA	1.708e-29	6	31879759	31897684	-	ENSG00000204371	2.17095e-27
PYM1	0.0106	0.000244	1.54e-29	4.62e-29	12	55901413	55932560	-	ENSG00000170473	5.81684e-27
COL11A2	1.68e-29	1.7e-11	4e-12	5.04e-29	6	33162681	33192499	-	ENSG00000204248	6.28634e-27
HLA-F-AS1	4.77e-29	5.34e-24	5.7e-29	7.79051e-29	6	29735028	29748993	-	ENSG00000214922	9.62705e-27
HLA-H	6.45e-24	9.31e-28	5.08e-19	2.7926e-27	6	29888467	29890482	+	ENSG00000206341	3.41927e-25
PFDN6	0.000337	5.86e-26	2.29e-15	1.758e-25	6	33289528	33298401	+	ENSG00000204220	2.13293e-23
HCG4P3	1.93e-09	3.28e-12	2.16e-25	6.48e-25	6	30006140	30007116	-	ENSG00000237669	7.79118e-23
PAIP1P1	8.94e-05	1.21e-24	3.72e-20	3.62988e-24	6	30186798	30188614	-	ENSG00000233892	4.32539e-22
RPL23AP1	1.62e-23	1.59e-24	3.17e-21	4.34169e-24	6	29726669	29726882	-	ENSG00000239257	5.12781e-22
RP11-876N24.4	2.72e-24	8.39e-11	3.43e-24	4.55102e-24	16	10940719	10943021	+	ENSG00000262222	5.32789e-22
BRAP	1.98e-24	5.09e-10	5.94e-09	5.94e-24	12	111642146	111685986	-	ENSG00000089234	6.8935e-22
CTSH	9.94e-23	1.06e-19	1.3e-10	2.97921e-22	15	78921058	78949574	-	ENSG00000103811	3.42763e-20
HLA-F	1.79e-22	9.98e-21	3.04e-18	5.27508e-22	6	29722775	29738528	+	ENSG00000204642	6.01719e-20
RP4-730K3.3	1.97e-22	0.00276	3.35e-09	5.91e-22	1	113698884	113699631	-	ENSG00000232450	6.68431e-20
KIFC1	4.81e-22	2.12e-05	0.202	1.443e-21	6	33391536	33409924	+	ENSG00000237649	1.61834e-19
LSM2	0.00187	7.75e-22	1.67e-19	2.31426e-21	6	31797396	31806984	-	ENSG00000204392	2.57384e-19
LTB	5.11e-08	1.34e-21	0.0128	4.02e-21	6	31580525	31582522	-	ENSG00000227507	4.43396e-19
HLA-A	0.1	8.87e-11	1.81e-21	5.43e-21	6	29941260	29945884	+	ENSG00000206503	5.94006e-19
ATXN2	2.21e-05	4.17e-20	3.99e-20	6.11702e-20	12	111452214	111599676	-	ENSG00000204842	6.63722e-18
PRKD2	2.37e-20	2.2e-19	3.06e-14	6.41854e-20	19	46674275	46717127	-	ENSG00000105287	6.90822e-18
BAK1	3.7e-18	3.03e-16	2.79e-20	8.3066e-20	6	33572547	33580293	-	ENSG00000030110	8.86879e-18
MICE	4.32e-19	3.81e-10	1.02e-19	2.47551e-19	6	29741731	29745234	-	ENSG00000273340	2.62207e-17
VARS2	0.757	0.000156	8.84e-19	2.652e-18	6	30914205	30926459	+	ENSG00000137411	2.7869e-16
BCL2L15	8.97e-19	0.565	0.000652	2.691e-18	1	113880703	113887547	-	ENSG00000188761	2.80579e-16
PTEN	3.49e-18	NA	NA	3.49e-18	10	87863438	87971930	+	ENSG00000171862	3.61066e-16
RPL3P2	6.5e-08	1.23e-18	0.0197	3.69e-18	6	31280317	31281519	+	ENSG00000227939	3.78821e-16
TNXB	1.32e-17	NA	NA	1.32e-17	6	32041771	32115263	-	ENSG00000168477	1.34479e-15
ALDH2	1.21e-17	1.2e-17	1.76e-17	1.34652e-17	12	111766887	111817529	+	ENSG00000111275	1.36142e-15
NAA25	6.03e-11	7.52e-11	6.18e-18	1.854e-17	12	112026689	112109022	-	ENSG00000111300	1.86041e-15
KDELR1	4.22e-17	NA	NA	4.22e-17	19	48382570	48391553	-	ENSG00000105438	4.20299e-15
SEC14L2	0.513	0.0503	1.84e-17	5.52e-17	22	30396857	30425317	+	ENSG00000100003	5.45703e-15
LIF	0.000186	0.409	3.48e-17	1.044e-16	22	30240539	30244933	-	ENSG00000128342	1.0245e-14
ZMAT5	4.59e-17	8.67e-09	0.915	1.377e-16	22	29738330	29766961	-	ENSG00000100319	1.34142e-14
MYL2	1.69e-16	0.000523	7.34e-15	4.44089e-16	12	110910819	110920577	-	ENSG00000111245	4.2639e-14
BTN3A3	2.01e-06	1.48e-11	1.36e-16	4.44089e-16	6	26440472	26453415	+	ENSG00000111801	4.2639e-14
FUT2	4.07e-16	6.07e-15	6.46e-16	6.66134e-16	19	48695971	48705950	+	ENSG00000176920	6.30512e-14
PTPN11	8.84e-06	2.53e-16	NA	6.66134e-16	12	112418351	112509913	+	ENSG00000179295	6.30512e-14
ASCC2	7.23e-06	2.54e-16	1.57e-09	8.88178e-16	22	29788608	29838304	-	ENSG00000100325	8.34763e-14
MAPKAPK5-AS1	3.64e-15	1.64e-15	8.54e-16	1.55431e-15	12	111839764	111842902	-	ENSG00000234608	1.45062e-13
BRD2	9.79e-16	4.63e-11	0.000186	3.10862e-15	6	32968660	32981505	+	ENSG00000204256	2.88109e-13
CUTA	4.28e-15	1e-13	3.06e-15	5.32907e-15	6	33416454	33418317	-	ENSG00000112514	4.90495e-13
CLN3	3.79e-09	2.16e-15	0.0195	6.66134e-15	16	28474111	28495098	-	ENSG00000188603	6.08919e-13
CENPW	3.54e-15	6.72e-15	0.173	6.99441e-15	6	126340174	126348875	+	ENSG00000203760	6.35016e-13
NTN5	3.69e-15	2.28e-08	8.99e-11	1.11022e-14	19	48661407	48673081	-	ENSG00000142233	1.00115e-12
CABP7	5.15e-15	6.46e-05	7.01e-07	1.55431e-14	22	29720084	29731839	+	ENSG00000100314	1.3922e-12
SH2B3	1.2e-12	8.18e-15	3.1e-13	2.36478e-14	12	111405948	111451623	+	ENSG00000111252	2.10402e-12
SULT1A2	1.48e-14	8.48e-13	1.87e-14	2.4647e-14	16	28591943	28597109	-	ENSG00000197165	2.1784e-12
MTMR3	2.34e-13	5.36e-14	2.4e-14	4.64073e-14	22	29883155	30030866	+	ENSG00000100330	4.07469e-12
HLA-G	0.00842	1.67e-14	1.94e-06	5.01821e-14	6	29826967	29831125	+	ENSG00000204632	4.37732e-12
HIST1H2BG	0.000128	0.000141	1.72e-14	5.15143e-14	6	26215159	26216692	-	ENSG00000273802	4.46435e-12
AP4B1	0.000473	0.145	1.74e-14	5.21805e-14	1	113894748	113905140	-	ENSG00000134262	4.49291e-12
UQCR10	1.86e-14	5.15e-11	2.75e-11	5.57332e-14	22	29767369	29770413	+	ENSG00000184076	4.76805e-12
MRPL23	0.00766	2.33e-06	2e-14	6.00631e-14	11	1947278	1972793	+	ENSG00000214026	5.10574e-12
[truncated: 698 more rows]

## Sheet: table S5
ID	SNP	R2	F
BATF3	rs10475	0.090929508953725	21.8053859927822
[truncated: 88 more rows]

## Sheet: table S6
ID	Tissue	egger_intercept	pleiotropy_pval	Cochran’s Q	Q_pval	Weighted median_OR	Inverse variance weighted_OR	correct_causal_direction	steiger_test
[truncated: 10 more rows]
